# Supplementary material for: Search for a 'Tree of Life' in the thicket of the phylogenetic forest
Source: J Biol. 2009 Jul 13;8(6):59. doi: 10.1186/jbiol159 (PMC2737373; doi:10.1186/jbiol159)
Supplement: Additional data file 2 — All the phylogenetic trees [file jbiol159-S2.txt]

COG0001	((((Picto_4847732:0.2531647,(Thevo_1354146:0.1840681,Theac_1608167:0.1695310)97:0.1035204)100:0.3541937,((((Censy_11819506:0.6981604,(Metka_2009372:0.4429250,(Metth_1567825:0.3128025,(Metst_8448997:0.2522444,(Metja_1566878:0.1228438,(Metmp_4535778:0.0279486,MetmC_13404649:0.0161186)100:0.1143678)100:0.1110101)100:0.1326323)100:0.1419889)26:0.0396123)17:0.0382461,((((Lenar01Bv_14919785:0.6473612,C…
COG0002	((((((Bacsu01Bf_1607818:0.6217127,(((Escco01Bp_1613179:0.7410544,Solus01Bi_11661985:0.5571451)54:0.1160425,(Aciba01Bi_9497118:0.8633741,Lepin01Bs_4565761:0.9498786)10:0.0751947)7:0.0697439,Aquae01Bq_1560691:0.7802883)3:0.0413611)1:0.0576303,((((((Flajo01Bb_14630117:0.3081117,(Bacth01Bb_2934916:0.2778150,Cythu01Bb_11063945:0.1982798)84:0.1274588)100:0.5641337,Myxxa01Bp_10875737:0.7934248)34:0.1627…
COG0003	((((((((Pyrca_1264:0.133618,Thete_9990:0.147238)100:0.720115,((Halma_5537:0.660379,Pyrae_1831:0.772622)34:0.196633,(Natph_7680:0.591584,(Metka_2009:0.406800,(((Metja_1566:0.072129,(MetmC_1340:0.012194,Metmp_4535:0.017545)100:0.105507)100:0.210242,Metth_1567:0.138592)48:0.085074,Metst_8448:0.307095)53:0.053826)54:0.073835)38:0.058891)3:0.033260)5:0.061329,((Halwa_1106:0.030019,Halsp_1080:0.081605)…
COG0004	((((((((Censy_1181:0.818029,(Dehsp01Bh_:0.333456,((Metla_1244:0.487068,Arcfu_1149:0.245508)54:0.094992,((Methu_8860:0.193958,(Metbu_9177:0.287774,Metcu_1261:0.208294)37:0.044795)61:0.075103,(Metsa_1167:0.253450,Uncme_1106:0.274404)71:0.052050)55:0.059333)100:0.128452)81:0.080461)44:0.080986,(Desvu01Bp_:0.440866,(Mooth01Bf_:0.253061,(Cloac01Bf_:0.336879,Bacsu01Bf_:0.299430)98:0.153334)95:0.079654)…
COG0005	((((((((((Metsa_11675452:0.5675540,(Metbu_9177225:0.3024907,((Metba_7367102:0.1411939,Metac_2009026:0.0571443)73:0.0778462,Metma_2122848:0.0374303)99:0.2209620)92:0.1526119)84:0.1390915,Metst_8448945:0.5475474)20:0.0173457,(Metka_2009346:0.3782585,Metth_1567959:0.3114285)43:0.0810505)50:0.0839744,(Metja_1566823:0.1607208,(Metmp_4535774:0.0166065,MetmC_13404651:0.0158072)100:0.1898912)100:0.335054…
COG0006	((Theth01Bd_4619901:0.3723474,((((Escco01Bp_1613031:0.3228015,Bacsu01Bf_1607950:0.4391611)4:0.0243304,((((Ferno01Bt_15424903:0.3055484,Thema01Bt_1564281:0.1906222)93:0.1634803,(((Blama01Bo_8730773:0.2895781,Plama01Bo_14917863:0.2427040)49:0.0980986,Gemob01Bo_10017308:0.4652630)44:0.1214737,Rhoba01Bo_3247543:0.4549326)65:0.1264568)6:0.0576098,(Chlte01Bb_2167442:0.2204824,Provi01Bb_14522019:0.23213…
COG0007	(((((((((Bacsu01Bf_:0.440822,(Desvu01Bp_:0.399720,Mooth01Bf_:0.206637)25:0.047691)16:0.030247,(Rubxy01Ba_:0.222585,Deira01Bd_:0.466233)14:0.068616)3:0.092226,(((Myctu01Ba_:0.535206,Metsa_1167:0.193223)38:0.103480,(Theth01Bd_:0.582254,Myxxa01Bp_:0.436817)30:0.125104)6:0.049869,((((Hypbu_1240:0.174922,((Calma_1263:0.266629,(Thete_9990:0.183632,((Pyris_1198:0.160588,Pyrca_1264:0.141086)67:0.043949,P…
COG0008	(((((((((Blama01Bo_8730731:0.2674301,Gemob01Bo_10018578:0.5087274)40:0.0271522,Plama01Bo_14917598:0.2496236)100:0.2726335,((Biflo01Ba_2346506:0.2564766,Myctu01Ba_5711704:0.1673166)100:0.3677617,(Opiba01Bv_15389225:0.4771020,Versp01Bv_44018:0.3254321)96:0.1815189)45:0.0790500)29:0.0768399,((((Theel01Bc_2229804:0.1606899,Proma01Bc_3323992:0.3522057)36:0.0613569,(Anava01Bc_7591105:0.0000000,Nossp01B…
COG0009	(((Dehsp01Bh_14766939:0.6279065,((Myctu01Ba_1560844:0.7835833,(((((Chltr01Bv_1560485:0.3598240,Chlpn01Bv_1675276:0.4960688)99:0.4747489,(Biflo01Ba_2346626:0.5655582,Vicva01Bv_15038684:0.8135292)40:0.1337093)8:0.0555041,Trepa01Bs_1563917:1.3614016)0:0.0408105,(Pseae01Bp_1559522:0.9208936,(((Proma01Bc_3323981:1.2558200,Deira01Bd_1580686:0.7813603)34:0.2593847,Rubxy01Ba_10880448:0.7832366)4:0.091653…
COG0010	((((Flajo01Bb_14630241:1.3509446,((Helpy01Bp_1564600:0.8770083,Cythu01Bb_11064000:0.5782389)63:0.2403956,((Cloac01Bf_1589434:0.6106240,(Deira01Bd_1580567:0.2670963,(Chlau01Bh_16384848:0.2672103,Solus01Bi_11662191:0.3009354)47:0.0853268)39:0.1204897)16:0.0604689,Fusnu01Bu_1970383:0.7511057)48:0.1227693)43:0.1806001)82:0.4336235,Lenar01Bv_14919662:1.3059437)15:0.2077330,Aciba01Bi_9496914:0.5698432)…
COG0011	(((((((((((((Rubxy01Ba_:0.314804,Metst_8448:0.432111)50:0.126445,((((Chlau01Bh_:0.241802,(Thema01Bt_:0.821170,Lacca01Bf_:0.647193)55:0.222581)92:0.537614,(Myctu01Ba_:0.242773,Biflo01Ba_:0.755956)94:0.276953)28:0.140458,(Desvu01Bp_:0.590345,((Sulsp02Bp_:0.431482,(Blama01Bo_:0.289016,Metpe01Bp_:0.154541)89:0.139749)51:0.113054,Aquae01Bq_:0.183604)58:0.108825)68:0.167778)26:0.094332,Arcfu_1149:0.660…
COG0012	(((((((Chlte01Bb_2167312:0.1282505,Provi01Bb_14522032:0.1552482)100:0.3685639,(((Gemob01Bo_10018285:0.2984824,(Agrtu01Bp_15918511:0.2599105,Metex01Bp_16385189:0.3174077)82:0.1184972)58:0.0688347,Ricpr01Bp_1560445:0.4628944)75:0.1235345,(Versp01Bv_44002:0.7313412,Opiba01Bv_15389326:0.3385655)9:0.0581319)4:0.0431623)4:0.0485709,(((((((((Ferno01Bt_15424971:0.9145841,Mooth01Bf_8359129:0.5086224)49:0.…
COG0013	(((((Rubxy01Ba_10880419:0.5576170,(Borbu01Bs_1559456:0.4499942,Trepa01Bs_1564000:0.3690078)100:0.5367148)53:0.0867519,Dehsp01Bh_14766869:0.4380690)49:0.1140805,((((((((Solus01Bi_11662384:0.3115764,Aciba01Bi_9497100:0.3483902)100:0.1422917,Desvu01Bp_4657950:0.4574080)17:0.0211068,Myxxa01Bp_10876308:0.3761079)31:0.0570541,(((Helpy01Bp_1564585:0.4200738,Sulsp02Bp_15299194:0.2145588)100:0.2434111,(Ri…
COG0014	(((((((((((((Desvu01Bp_:0.452978,Theth01Bd_:0.438200)84:0.133648,((Gemob01Bo_:0.262113,(Plama01Bo_:0.306817,(Blama01Bo_:0.179293,Rhoba01Bo_:0.294108)97:0.121964)90:0.109315)90:0.114552,((Metpe01Bp_:0.304629,((Pseae01Bp_:0.162446,Metca01Bp_:0.259019)29:0.058672,(Metfl01Bp_:0.212276,Burma01Bp_:0.246408)16:0.037659)48:0.066931)99:0.123153,(Metex01Bp_:0.296935,Agrtu01Bp_:0.171527)100:0.329781)72:0.05…
COG0015	((((((((((Dehsp01Bh_14766940:0.3985886,((((Mesfl01Bf_5036489:0.8402272,(Deira01Bd_1580717:0.3370955,Theth01Bd_4619945:0.3415791)100:0.2467509)32:0.1175625,(Lacca01Bf_11649461:0.3435952,Bacsu01Bf_1607771:0.1518173)86:0.1397042)19:0.0415402,Desvu01Bp_4658134:0.5056769)2:0.0542516,(Lepin01Bs_4565690:0.5575891,(Ferno01Bt_15425031:0.3648773,Thema01Bt_1564385:0.3276642)91:0.2049125)4:0.0696471)2:0.0218…
COG0016	((((((((Mesfl01Bf_5036521:0.7515400,(Bacsu01Bf_1607991:0.1370068,Lacca01Bf_11649515:0.2785917)70:0.0582174)73:0.1058538,(Fusnu01Bu_1970541:0.4160271,Cloac01Bf_1589562:0.2406739)28:0.0678795)15:0.0646700,((((Desvu01Bp_4658093:0.3729072,Myxxa01Bp_10876324:0.2235341)65:0.0917684,Mooth01Bf_8359058:0.1773269)45:0.0343041,Rubxy01Ba_10880414:0.3931683)13:0.0417120,((Proma01Bc_3324079:0.3351412,((Trier01…
COG0017	(((((((((((((((Solus01Bi_:0.303777,((Acama01Bc_:0.148520,(Trier01Bc_:0.129864,(Nossp01Bc_:0.002402,Anava01Bc_:0.000000)100:0.075458)46:0.037645)49:0.038314,(Synsp01Bc_:0.143159,Theel01Bc_:0.187960)44:0.034844)100:0.089541)38:0.054190,(((CanPr01Bv_:0.258574,Lenar01Bv_:0.297907)41:0.031130,Borbu01Bs_:0.370144)21:0.039527,(((Plama01Bo_:0.227290,(Gemob01Bo_:0.218118,(Rhoba01Bo_:0.286595,Blama01Bo_:0.…
COG0018	((((((Aciba01Bi_9496905:0.3279672,Solus01Bi_11662496:0.3609733)100:0.6694998,Censy_11819406:0.9349146)59:0.0850349,(Deira01Bd_1580755:0.5151100,Theth01Bd_4620020:0.4136967)86:0.2641089)97:0.1767000,(Theko_5764117:0.1682167,(Pyrfu_1897775:0.1648890,(Pyrab_1452089:0.0531999,Pyrho_1459126:0.1123500)53:0.0358884)89:0.0924785)100:0.2803956)96:0.1706024,(((Calma_12635400:0.5344703,(Thete_9990190:0.2311…
COG0019	(((((((((((((((((((Myxxa01Bp_:0.365366,Aciba01Bi_:0.435263)16:0.078690,Solus01Bi_:0.337963)7:0.042114,(((Neime01Bp_:0.332822,Metfl01Bp_:0.161246)33:0.053234,(Metpe01Bp_:0.283673,Burma01Bp_:0.201482)77:0.062743)49:0.071078,(Pseae01Bp_:0.207274,Metca01Bp_:0.239312)77:0.060048)96:0.116840)17:0.050210,(Metex01Bp_:0.233915,Agrtu01Bp_:0.179310)100:0.261406)16:0.090209,(Opiba01Bv_:0.361310,Versp01Bv_:0.…
COG0020	(((Thepe_11971967:0.4334905,((((((Stama_12646613:0.3751267,(Sulac_7060655:0.3101305,(Sulso_1589711:0.2272530,Sulto_1592036:0.2640475)43:0.0905390)100:0.4087931)59:0.1991631,(Picto_4847845:0.2396815,(Thevo_1354143:0.0454210,Theac_1608165:0.1151691)98:0.0959802)100:0.2516454)24:0.0488269,(((((Uncme_11062286:0.5179291,((Halsp_1579069:0.2028611,(Halma_5537847:0.3460915,Natph_7680290:0.2793807)28:0.06…
COG0021	((((((((Agrtu01Bp_1589121:0.6226103,(Desvu01Bp_4658093:0.2942482,((((Burma01Bp_5372566:0.1752821,Metpe01Bp_12426545:0.3357326)86:0.0859414,Neime01Bp_1567731:0.3111587)51:0.0514405,Metfl01Bp_9177660:0.2394995)38:0.0490789,((Escco01Bp_4917628:0.2043038,Pseae01Bp_1559574:0.1730821)89:0.0693314,Metca01Bp_5380283:0.1674732)89:0.0753586)39:0.0493985)100:0.2119059)87:0.1716488,Deira01Bd_1580724:0.550184…
COG0022	((((((((((((((((Picto_4847:0.287127,(Theac_1608:0.094042,Thevo_1354:0.065472)97:0.124869)100:0.185247,(Agrtu01Bp_:0.145811,(Pseae01Bp_:0.074480,Burma01Bp_:0.105282)100:0.128754)100:0.331315)34:0.066975,((Uncme_1106:0.315467,Mesfl01Bf_:0.607804)86:0.145067,(Myctu01Ba_:0.685302,(Natph_7680:0.112526,(Halma_5538:0.232697,Halsp_1579:0.146498)44:0.044136)100:0.208757)56:0.063738)58:0.093973)49:0.063244…
COG0023	(((((((((((((((((Metja_1566:0.017717,(MetmC_1340:0.000000,Metmp_4535:0.000000)100:0.252457)97:0.210951,(Metst_8448:0.084817,Metth_1567:0.075527)100:0.259319)46:0.060093,(Metka_2009:0.284491,Uncme_1106:0.453463)21:0.033057)59:0.132534,(Pyrho_1459:0.000000,(Theko_5764:0.043360,(Pyrab_1452:0.011625,Pyrfu_1897:0.011649)80:0.012587)55:0.026780)100:0.237693)29:0.048667,((Calma_1263:0.200391,((Thete_999…
COG0024	((((((Gemob01Bo_10002741:0.7550304,(Aciba01Bi_9496827:0.1902902,Solus01Bi_11662418:0.3068955)92:0.1494132)35:0.0250759,(((Proma01Bc_3323992:0.2287744,(Acama01Bc_15833424:0.0990350,Theel01Bc_16148577:0.0694229)56:0.0552261)100:0.3794251,((Ferno01Bt_15424979:0.2002483,Thema01Bt_1564422:0.2647312)100:0.2458530,Mesfl01Bf_5036496:0.5326724)21:0.0477780)2:0.0552319,(((Bacsu01Bf_1607720:0.2707932,(((((O…
COG0025	(((((((((((((Acama01Bc_:0.199270,((Nossp01Bc_:0.000000,Anava01Bc_:0.029524)100:0.223556,(Trier01Bc_:0.203164,Synsp01Bc_:0.313605)21:0.014198)39:0.077324)46:0.062810,Theel01Bc_:0.331765)100:0.255434,Proma01Bc_:0.733529)61:0.094522,((Rhoba01Bo_:0.349043,Blama01Bo_:0.255356)100:0.169225,(Pseae01Bp_:0.311956,Plama01Bo_:0.293226)98:0.157401)100:0.335495)64:0.079153,(((Halwa_1106:0.170828,Halsp_1579:0.…
COG0026	(((((((((((((Myxxa01Bp_:0.564773,Rhoba01Bo_:0.378287)11:0.039703,(Solus01Bi_:0.190251,Plama01Bo_:0.320076)93:0.124826)11:0.053568,Versp01Bv_:0.547731)22:0.051065,((Metca01Bp_:0.211797,Neime01Bp_:0.272027)98:0.106168,(Metfl01Bp_:0.257614,(Burma01Bp_:0.233754,Metpe01Bp_:0.310932)90:0.090069)79:0.070601)97:0.127740)23:0.068930,(((Lacca01Bf_:0.345902,Biflo01Ba_:0.269784)99:0.212676,(Bacsu01Bf_:0.3437…
COG0027	((((((Halwa_11066742:0.4681750,(((Synsp01Bc_1633039:0.2353657,(Anava01Bc_7590923:0.0101653,Nossp01Bc_1722879:0.0291492)100:0.1740400)74:0.0883419,((Bacth01Bb_2934611:0.2937009,(Flajo01Bb_14629950:0.2183322,Lepin01Bs_4565923:0.2539004)42:0.0417760)47:0.0484380,Chlte01Bb_2167388:0.1882483)100:0.2227278)61:0.0940208,Proma01Bc_3324063:0.4735475)98:0.1499463)50:0.0805209,((((((Sulto_1592263:0.0787075,…
COG0028	(((((Censy_11819433:0.4688097,(Pyrab_1452154:0.0490316,Pyrfu_1897730:0.0545894)100:0.2863765)67:0.0692963,((Picto_4847814:0.2658319,(Sulac_7060729:0.0844929,(Sulso_1589749:0.0808324,Sulto_1592173:0.0554037)88:0.0389052)100:0.1177047)100:0.3177061,(Calma_12635474:0.2932166,((Pyrae_1831397:0.0722937,Pyris_11987206:0.0976045)99:0.0960796,(Thete_9990012:0.1284317,Pyrca_12646035:0.0639619)100:0.161508…
COG0029	((((((Sulsp02Bp_15299279:0.4437312,(((Synsp01Bc_1633011:0.1242579,(Acama01Bc_15833592:0.1107954,(Trier01Bc_11347609:0.0956687,(Anava01Bc_7590715:0.0091303,Nossp01Bc_1723046:0.0020145)100:0.1057690)24:0.0271131)36:0.0374525)68:0.0430799,Glovi01Bc_3752255:0.2531962)54:0.0577726,Theel01Bc_2229892:0.1214960)100:0.2570773)39:0.0681297,(((Deira01Bd_1580597:0.3097482,Myctu01Ba_1561045:0.2204232)96:0.076…
COG0030	((((((((CanPr01Bv_16161130:0.5985266,(Chltr01Bv_1560507:0.2591784,Chlpn01Bv_1675305:0.2112054)99:0.3590753)95:0.4126214,((Biflo01Ba_2346524:0.4994999,Myctu01Ba_1560815:0.3557381)100:0.4812992,Rubxy01Ba_10880373:0.8589808)22:0.1512378)2:0.1479652,((Theth01Bd_4620022:0.6956996,Deira01Bd_1580653:0.7191463)63:0.3146711,((((Chlau01Bh_16384647:0.7671538,Dehsp01Bh_14766902:0.5267149)82:0.2682554,Mooth01…
COG0031	(((((((((((((((((((((((Metcu_1261:0.173819,(Metba_7366:0.060615,Metac_2009:0.091396)99:0.090352)51:0.027118,(Methu_8860:0.186712,Metst_8448:0.385685)56:0.096220)23:0.046639,(((Aciba01Bi_:0.282062,(Proma01Bc_:0.330535,(Glovi01Bc_:0.151030,(((Acama01Bc_:0.126290,Synsp01Bc_:0.129481)66:0.033123,Trier01Bc_:0.133344)50:0.019727,(Theel01Bc_:0.076562,(Nossp01Bc_:0.004322,Anava01Bc_:0.009714)100:0.092970…
COG0033	(((((((((((((Desvu01Bp_:0.343965,Solus01Bi_:0.299088)12:0.033263,Myxxa01Bp_:0.230694)11:0.042191,((Lenar01Bv_:0.343399,Synsp01Bc_:0.281924)30:0.064111,(Biflo01Ba_:0.422898,Myctu01Ba_:0.324331)29:0.072191)11:0.024960)20:0.059237,(Sulsp02Bp_:0.409895,Theth01Bd_:0.471911)17:0.051739)14:0.072252,Escco01Bp_:0.275596)55:0.141297,Deira01Bd_:0.131147)100:3.141700,Proma01Bc_:0.374561)60:0.191928,Metfl01Bp…
COG0034	(((((((((((((Cloac01Bf_:0.217606,Fusnu01Bu_:0.580030)100:0.207419,Mooth01Bf_:0.387398)8:0.040060,((((Theth01Bd_:0.271150,Deira01Bd_:0.240308)100:0.203653,(Metex01Bp_:0.159957,Agrtu01Bp_:0.269384)100:0.288162)50:0.098088,(Bacsu01Bf_:0.259639,(Lacca01Bf_:0.322875,Biflo01Ba_:0.186739)100:0.117627)100:0.211549)19:0.035771,(((Myxxa01Bp_:0.323891,(Lepin01Bs_:0.379749,(Solus01Bi_:0.235551,Aciba01Bi_:0.2…
COG0035	(((((((((((((Gemob01Bo_:0.340807,Chlau01Bh_:0.072004)100:0.308563,((((((Pseae01Bp_:0.185529,((Desvu01Bp_:0.294777,Escco01Bp_:0.144662)37:0.055321,(Neime01Bp_:0.168173,Metpe01Bp_:0.217312)63:0.071614)39:0.065821)99:0.230901,(Fusnu01Bu_:0.300984,Mesfl01Bf_:0.347840)49:0.041018)17:0.033461,(Cloac01Bf_:0.166401,(Lacca01Bf_:0.196535,Bacsu01Bf_:0.164981)31:0.032935)44:0.064031)10:0.055905,(Myxxa01Bp_:0…
COG0036	(((((((((((Bacsu01Bf_:0.316183,(Myxxa01Bp_:0.268435,((((Nossp01Bc_:0.004531,Anava01Bc_:0.000000)97:0.036522,(Trier01Bc_:0.065717,Acama01Bc_:0.104241)34:0.020101)66:0.041726,(Theel01Bc_:0.054468,Synsp01Bc_:0.077831)53:0.021139)46:0.024860,Glovi01Bc_:0.152809)100:0.185880)50:0.056761)25:0.023912,(((Gemob01Bo_:0.524811,(Chlau01Bh_:0.408819,Theth01Bd_:0.314997)35:0.074453)21:0.044889,Deira01Bd_:0.389…
COG0037	((((((Calma_12635430:0.1710563,(Thete_9990089:0.1119555,((Pyrae_1831324:0.0492589,Pyris_11987252:0.0691686)64:0.0301148,Pyrca_12646025:0.0221053)80:0.0338557)100:0.1537499)100:0.4332276,Censy_11819378:0.4707741)45:0.0801712,Sulso_1589750:0.5316002)20:0.0546333,((((((Metbu_9177298:0.1498867,(Metba_7367014:0.0486379,(Metac_2009082:0.0259467,Metma_2122889:0.0278540)74:0.0209012)100:0.1646192)73:0.06…
COG0038	((((((((((((((Deira01Bd_:1.542598,((Metka_2009:1.387253,Metja_1566:0.561133)94:0.541167,(Cloac01Bf_:0.463337,Sulsp02Bp_:0.606524)100:0.556855)33:0.139916)21:0.072799,(Stama_1264:1.090195,Theth01Bd_:1.113343)46:0.216486)27:0.124841,((((Lepin01Bs_:0.578303,(Desvu01Bp_:0.470205,Lenar01Bv_:0.449464)55:0.124136)89:0.124061,(Plama01Bo_:0.280505,Rhoba01Bo_:0.250460)100:0.316007)36:0.093670,((Aerpe_1184:…
COG0039	(((((((((((((((((Bacsu01Bf_:0.279539,((Ricpr01Bp_:0.251851,(Myxxa01Bp_:0.349976,(Metex01Bp_:0.097963,Agrtu01Bp_:0.114728)94:0.100118)91:0.063153)100:0.112195,(Picto_4847:0.148043,(Theac_1608:0.045333,Thevo_1354:0.047545)100:0.128182)100:0.315410)52:0.072906)29:0.042776,((Solus01Bi_:0.180220,Aciba01Bi_:0.120192)99:0.110401,(Provi01Bb_:0.180801,Chlte01Bb_:0.161646)100:0.159002)42:0.033383)23:0.0568…
COG0040	(((Desvu01Bp_4657853:0.3017831,((Solus01Bi_11662295:0.1829283,((Versp01Bv_44084:0.3253586,Opiba01Bv_15389343:0.2620945)69:0.1336856,((Chlte01Bb_2167479:0.0341681,Provi01Bb_14521912:0.0659822)100:0.1199084,(Gemob01Bo_10005547:0.2424217,Plama01Bo_14917664:0.1389345)88:0.1347814)39:0.0373420)14:0.0511864)13:0.0436585,Aciba01Bi_9497070:0.3056531)51:0.1140114)99:0.2495796,Censy_11819572:0.5755572)22:0…
COG0041	((((((((((((((((((((((Escco01Bp_:0.248557,(Metex01Bp_:0.081039,Agrtu01Bp_:0.104293)99:0.218873)22:0.105879,(Deira01Bd_:0.292753,((Opiba01Bv_:0.270346,Lacca01Bf_:0.382225)32:0.110568,(Metfl01Bp_:0.135755,((Metca01Bp_:0.204267,Neime01Bp_:0.154527)36:0.036871,(Metpe01Bp_:0.143969,Burma01Bp_:0.131653)89:0.098459)52:0.049272)82:0.089314)9:0.041562)13:0.060466)1:0.009971,(((Pseae01Bp_:0.198534,Gemob01B…
COG0042	((((((Lepin01Bs_4565592:0.7154940,((Chlte01Bb_2167474:0.1847409,Provi01Bb_14521915:0.0972790)100:0.1950001,(Bacth01Bb_2934848:0.3185878,(Cythu01Bb_11063678:0.1998905,Flajo01Bb_14629883:0.2510292)100:0.1319598)91:0.1381026)97:0.1862937)29:0.0550280,(((Borbu01Bs_1559457:0.7880792,Proma01Bc_3323946:0.5512002)62:0.1249723,Theth01Bd_4620028:0.4498976)100:0.7298450,Aquae01Bq_1560671:0.6775393)13:0.0765…
COG0043	((((Censy_11819392:0.5112793,(Calma_12635401:0.9942614,((Sulso_1589777:0.1462467,(Sulto_1592150:0.2078312,Sulac_7060716:0.2421476)99:0.1186291)100:0.5302140,((Thete_9990065:0.1498958,(Pyrca_12645911:0.0613732,(Pyrae_1831292:0.0821640,Pyris_11987324:0.0734965)95:0.0505595)100:0.0851191)100:0.2816353,(Aerpe_11843151:0.4398481,Hypbu_12402829:0.2619811)87:0.0779410)90:0.1317795)86:0.1366226)36:0.0502…
COG0044	((((((Myctu01Ba_1560852:0.5457493,Desvu01Bp_4658130:0.4752309)79:0.1476765,Myxxa01Bp_10876239:0.3066162)18:0.0824974,(Chlau01Bh_16384745:0.4008383,Dehsp01Bh_14766965:0.2685663)37:0.0663261)6:0.0453985,((Plama01Bo_14917784:0.3192153,Gemob01Bo_10010314:0.3580554)89:0.1391528,Mooth01Bf_8358973:0.3439106)25:0.0750991)1:0.0326006,(((((((Helpy01Bp_1564489:1.4032613,Cloac01Bf_1589381:0.4434787)15:0.1519…
COG0045	(((((((((((((((((Opiba01Bv_:0.404482,(Ricpr01Bp_:0.318396,Agrtu01Bp_:0.454766)26:0.059070)9:0.038296,Myxxa01Bp_:0.302601)7:0.029867,((Burma01Bp_:0.265027,Bacsu01Bf_:0.167766)86:0.077628,((Metca01Bp_:0.264989,(Metex01Bp_:0.162647,Metpe01Bp_:0.106797)100:0.236466)98:0.128763,(Metfl01Bp_:0.319847,(Neime01Bp_:0.254330,(Pseae01Bp_:0.114243,Escco01Bp_:0.172091)98:0.094382)100:0.123956)85:0.102049)28:0.…
COG0046	(((((((Ferno01Bt_15424977:0.3184839,Thema01Bt_1564400:0.2158586)100:1.0364217,((Aquae01Bq_1560687:0.6252070,Myctu01Ba_1560794:0.8152571)13:0.0648502,((Mooth01Bf_8359087:0.3850221,(((((Sulsp02Bp_15299315:0.5174921,(Agrtu01Bp_15918494:0.2904371,Metex01Bp_16384946:0.1878126)100:0.3400602)85:0.1155962,(Aciba01Bi_9497164:0.3202704,Solus01Bi_11662501:0.2905684)100:0.1830986)60:0.0742772,(Lacca01Bf_1164…
COG0047	((((((((((((((((((Lacca01Bf_:0.342107,(Theth01Bd_:0.364770,(Deira01Bd_:0.290354,Agrtu01Bp_:0.507135)11:0.023013)24:0.068869)9:0.061462,(Metex01Bp_:0.349955,(Myctu01Ba_:0.448242,Rubxy01Ba_:0.288677)62:0.096118)54:0.175727)10:0.055122,(Versp01Bv_:0.536589,(Mooth01Bf_:0.328430,(Provi01Bb_:0.274819,Chlte01Bb_:0.136903)100:0.243607)28:0.048946)9:0.066100)3:0.026070,((Solus01Bi_:0.321807,Aciba01Bi_:0.3…
COG0048	((((Rhoba01Bo_3247504:0.1328881,Blama01Bo_8730654:0.0742932)94:0.1251889,((((Opiba01Bv_15389157:0.2685519,Versp01Bv_44069:0.1478742)86:0.1169429,(Lenar01Bv_14919891:0.1854774,Vicva01Bv_15038575:0.1356495)88:0.1759679)16:0.0340421,(((((Chlte01Bb_2167500:0.0224855,Provi01Bb_14521905:0.0156904)100:0.2352691,(Aciba01Bi_9496824:0.1371248,Solus01Bi_16154128:0.0784389)93:0.1527857)20:0.0541785,(((((Deir…
COG0049	((((((Chlau01Bh_16384791:0.3754183,(CanPr01Bv_4644584:0.2634168,(Chltr01Bv_1560516:0.0556470,Chlpn01Bv_1675249:0.0953124)100:0.1659647)100:0.2240802)20:0.1286857,(Aquae01Bq_1560612:0.7190098,(Rubxy01Ba_10880497:0.2057180,(Biflo01Ba_2346566:0.2038285,Myctu01Ba_1560782:0.2022433)91:0.1588881)73:0.1048590)27:0.1089633)1:0.0622531,(((((((((Chlte01Bb_2167500:0.1799917,Provi01Bb_14521905:0.1750547)100:…
COG0050	((((((((Aquae01Bq_:0.251026,(Thema01Bt_:0.051500,Ferno01Bt_:0.145040)100:0.179894)56:0.059418,(Chlau01Bh_:0.163089,Dehsp01Bh_:0.407248)47:0.077155)27:0.065139,Versp01Bv_:0.242646)9:0.037174,(((Opiba01Bv_:0.251505,(Gemob01Bo_:0.339814,(Plama01Bo_:0.253789,(Rhoba01Bo_:0.059143,Blama01Bo_:0.091465)100:0.144178)51:0.047154)88:0.080518)100:0.152074,(((Mooth01Bf_:0.152199,Cloac01Bf_:0.255709)40:0.03566…
COG0051	(((((Ferno01Bt_15424981:0.1567121,Thema01Bt_1564424:0.0355424)94:0.2343823,(Rubxy01Ba_10880497:0.4378594,(Biflo01Ba_2346612:0.1205286,Myctu01Ba_1560784:0.1063580)91:0.0408332)29:0.0735657)4:0.0572652,(((Mooth01Bf_8359127:0.1176640,((Fusnu01Bu_1970496:0.5972411,(((Chlau01Bh_16384792:0.1596229,Dehsp01Bh_14766909:0.1728121)90:0.1959584,((((((CanPr01Bv_4644584:0.1760105,(Chltr01Bv_1560516:0.0276174,C…
COG0052	(((((((((Lacca01Bf_11649506:0.2293380,(Bacsu01Bf_1607871:0.1564539,Mooth01Bf_8358988:0.1365459)43:0.0825184)46:0.0377756,Cloac01Bf_1589506:0.2443977)60:0.0598692,(Dehsp01Bh_14766900:0.3486252,Chlau01Bh_16384909:0.4479752)79:0.1872451)16:0.0196791,((Glovi01Bc_3752139:0.2156114,(Proma01Bc_3324027:0.3796600,(Acama01Bc_15833656:0.1189128,(((Anava01Bc_7590828:0.0000000,Nossp01Bc_1723228:0.0000000)100:…
COG0053	(((((((((Myctu01Ba_:1.215190,Metth_1567:0.668344)27:0.183045,(((Vicva01Bv_:0.510231,Fusnu01Bu_:0.899532)100:0.548142,(Natph_7680:0.702886,((Halma_5537:0.196869,Halwa_1106:0.177490)69:0.050287,Halsp_1579:0.166068)100:0.382920)98:0.254540)53:0.196394,((Metja_1566:0.385102,Theko_5764:0.176836)55:0.056564,(Pyrfu_1897:0.125615,Pyrab_1452:0.155953)97:0.122704)100:0.402066)11:0.051353)8:0.088996,((Lacca…
COG0054	(((Bacth01Bb_16151118:0.4930865,(Cythu01Bb_11064008:0.4597612,Flajo01Bb_14629797:0.4866806)70:0.1842572)97:0.2849248,((Myctu01Ba_1560855:0.8186647,((((Metpe01Bp_12426813:0.4048361,Burma01Bp_5372593:0.2023035)56:0.1115435,Neime01Bp_1567658:0.4014485)49:0.1109410,Metfl01Bp_9177484:0.3318946)82:0.1979887,(Agrtu01Bp_1588850:0.2437767,Metex01Bp_16385257:0.5939196)100:0.7288586)71:0.3687808)12:0.217532…
COG0055	((((((Mooth01Bf_8359119:0.1303999,CanPr01Bv_4644730:0.3373410)40:0.0575104,(Dehsp01Bh_14766918:0.3961624,(((Gemob01Bo_10016809:0.1936248,(Plama01Bo_14917327:0.0616676,(Blama01Bo_8731175:0.0978621,Rhoba01Bo_3247631:0.0560379)100:0.0924559)71:0.0482531)100:0.2329487,(Biflo01Ba_2346495:0.2856780,Myctu01Ba_1560845:0.2510478)100:0.2274025)29:0.0556195,Lepin01Bs_4565712:0.2474264)5:0.0254069)1:0.026824…
COG0056	(((((((((((Fusnu01Bu_:0.228714,Ricpr01Bp_:0.361454)26:0.056800,((Bacth01Bb_:0.262949,(Flajo01Bb_:0.199696,Cythu01Bb_:0.151884)56:0.046694)100:0.143712,(Provi01Bb_:0.064341,Chlte01Bb_:0.045251)100:0.151257)100:0.132832)3:0.016187,(((Myxxa01Bp_:0.265323,(Metex01Bp_:0.118161,Agrtu01Bp_:0.093222)100:0.195349)22:0.049365,(Desvu01Bp_:0.272598,Lenar01Bv_:0.410994)8:0.036715)14:0.022724,(Sulsp02Bp_:0.165…
COG0057	(((Helpy01Bp_1564595:0.5177542,Sulsp02Bp_15299378:0.3872248)61:0.1053597,(((((((((Deira01Bd_1580636:0.2287007,Theth01Bd_4619885:0.1313093)99:0.1090786,((Dehsp01Bh_14766921:0.3596231,Chlau01Bh_16384925:0.2987609)7:0.0397114,Desvu01Bp_4657897:0.3392331)6:0.0368354)1:0.0611064,(((Halma_5537903:0.1940006,Halwa_11066735:0.2521260)98:0.4033909,Rubxy01Ba_10880482:0.3840620)36:0.0983191,(Thepe_11971966:0…
COG0058	(((((Metfl01Bp_9177523:0.2627429,(((CanPr01Bv_4644574:0.5840684,(Chltr01Bv_1560496:0.1460955,Chlpn01Bv_1675273:0.0916364)98:0.2068219)42:0.0797111,((Rhoba01Bo_3247534:0.3269096,Ferno01Bt_15425012:0.3260968)30:0.0695549,Aciba01Bi_9497007:0.4003817)11:0.0409757)1:0.0393468,((Lenar01Bv_14919733:0.2788933,((Lacca01Bf_11649549:0.5171993,(Bacsu01Bf_1608014:0.2864904,Cloac01Bf_1589494:0.2028446)58:0.055…
COG0059	(((((((((((((Deira01Bd_:0.361553,((Aciba01Bi_:0.264363,Chlau01Bh_:0.240326)66:0.065176,Solus01Bi_:0.258131)77:0.071013)21:0.064579,(Glovi01Bc_:0.164923,(Proma01Bc_:0.298362,(Theel01Bc_:0.094568,(Trier01Bc_:0.123592,(Synsp01Bc_:0.084851,((Nossp01Bc_:0.002884,Anava01Bc_:0.000000)100:0.069172,Acama01Bc_:0.094996)35:0.028553)15:0.015265)23:0.027976)86:0.056608)67:0.044475)76:0.081834)2:0.022863,(((Th…
COG0060	((((Naneq_4161502:0.7415602,(((Sulso_1589762:0.1552658,(Sulto_1592064:0.0983315,Sulac_7060641:0.1080078)100:0.0747490)100:0.2352179,(Aerpe_1460067:0.2897246,Stama_12646497:0.2512372)83:0.0721195)59:0.0392141,Thepe_11971904:0.3158072)100:0.0782097)31:0.0540441,((Censy_11819383:0.8854577,(Hypbu_12402827:0.3780999,(Calma_12635444:0.2832707,(Thete_9990082:0.1197729,((Pyrae_1831275:0.1067252,Pyris_119…
COG0061	(((Borbu01Bs_1559465:1.1547585,CanPr01Bv_4644625:0.3953436)22:0.2000328,(((((((Desvu01Bp_4658029:0.9393104,(((Escco01Bp_1613053:0.4530660,Pseae01Bp_1559828:0.3129758)70:0.1605281,(((Burma01Bp_5372622:0.2794654,Metpe01Bp_12426851:0.3454940)83:0.1282127,Metca01Bp_5380384:0.4645393)36:0.0953097,Metfl01Bp_9177512:0.4373818)26:0.0643014)35:0.0776942,Neime01Bp_1567670:0.4270392)57:0.2112288)13:0.063420…
COG0062	(((Lacca01Bf_11649439:0.7516420,Provi01Bb_14521965:0.6328171)55:0.2656529,(((((Biflo01Ba_2346536:0.6705932,Myctu01Ba_1561056:0.5293664)99:0.3724339,Neime01Bp_1567703:0.5126276)21:0.1424762,Versp01Bv_44188:0.7996581)2:0.0591521,((((Synsp01Bc_1633090:0.3280034,(Anava01Bc_7590717:0.0194637,Nossp01Bc_1723044:0.0291877)100:0.2540347)99:0.1415912,Proma01Bc_3324081:0.9709087)42:0.0920195,Glovi01Bc_37521…
COG0063	((((((((Agrtu01Bp_:1.065306,Desvu01Bp_:0.910434)44:0.204557,((Chlte01Bb_:1.000503,Mooth01Bf_:0.312637)17:0.161292,(Solus01Bi_:0.606246,Myxxa01Bp_:0.471449)34:0.084774)3:0.058199)3:0.063532,((Metka_2009:0.870364,Stama_1264:0.658858)100:0.539506,Thepe_1197:0.683177)9:0.041870)26:0.129795,(((Plama01Bo_:0.477183,Gemob01Bo_:0.601693)58:0.131884,(Blama01Bo_:0.640123,Rhoba01Bo_:0.830879)45:0.106738)80:0…
COG0064	(((((((((((((((Mesfl01Bf_:0.815372,Cythu01Bb_:0.504769)30:0.166172,(Glovi01Bc_:0.296224,(Proma01Bc_:0.295367,(Synsp01Bc_:0.215421,(Acama01Bc_:0.144542,(((Nossp01Bc_:0.017097,Anava01Bc_:0.000000)100:0.157067,Trier01Bc_:0.106957)49:0.019450,Theel01Bc_:0.161008)22:0.023931)19:0.024492)55:0.038090)92:0.054782)100:0.167685)5:0.065129,((Solus01Bi_:0.274986,Aciba01Bi_:0.273924)100:0.172948,((Myxxa01Bp_:…
COG0065	((((((Gemob01Bo_10009622:0.2128348,(Chlte01Bb_2167344:0.0905603,Provi01Bb_14521998:0.0890407)100:0.3080292)25:0.0301139,(Versp01Bv_44077:0.4318724,Trier01Bc_11347632:0.2306673)21:0.0431755)100:0.5295472,(((Metth_1567938:0.1362569,Metst_8449026:0.2628692)98:0.1055099,((((Methu_8860360:0.2051345,(Metla_12448543:0.1984932,Metcu_12617989:0.1622725)81:0.0585803)97:0.1952278,((Metsa_11675429:0.1992525,…
COG0066	(((((((((((((((Aquae01Bq_:0.138929,(Picto_4847:0.389048,Thema01Bt_:0.224558)28:0.068597)15:0.032862,(Sulsp02Bp_:0.253659,Mooth01Bf_:0.262155)41:0.091806)11:0.026046,(((Pyrfu_1897:0.048021,Pyrab_1452:0.015497)99:0.116230,Cloac01Bf_:0.286482)42:0.048422,Dehsp01Bh_:0.310299)26:0.031947)24:0.076407,(((((Myxxa01Bp_:0.870449,(Methu_8860:0.307833,(Metcu_1261:0.199023,Metla_1244:0.198124)64:0.057710)86:0…
COG0067	(((((((((Thema01Bt_:0.263248,(Mooth01Bf_:0.283499,Uncme_1106:0.262491)91:0.137472)49:0.064908,Desvu01Bp_:0.342715)47:0.028471,(Dehsp01Bh_:0.326685,(Metsa_1167:0.296165,(Pyrfu_1897:0.253658,Arcfu_1149:0.135798)99:0.097474)76:0.070892)99:0.096993)98:0.119202,(((Metcu_1261:0.185804,Methu_8860:0.163351)76:0.083248,(Metba_7366:0.037590,(Metma_2122:0.028556,Metac_2009:0.030017)49:0.007952)100:0.140473)…
COG0068	(((((Metpe01Bp_12426799:0.8290050,Metca01Bp_5380435:0.6594566)15:0.1260502,Plama01Bo_14917423:0.7380323)14:0.1279431,((Helpy01Bp_1564467:0.9750345,(Flajo01Bb_14630164:0.7029025,Versp01Bv_44186:0.5653749)90:0.1636466)88:0.1635386,((Sulsp02Bp_15299324:0.5162430,Aquae01Bq_1560608:0.3613465)55:0.1018909,(Acama01Bc_15834083:0.4256641,Synsp01Bc_1633135:0.4685352)91:0.1099223)31:0.0436904)44:0.0660123)4…
COG0069	((((((((((((((((Arcfu_1149:0.110484,(Metsa_1167:0.130786,Pyrfu_1897:0.160475)51:0.031783)83:0.071498,Desvu01Bp_:0.220342)24:0.035965,(Thema01Bt_:0.179028,(Mooth01Bf_:0.127441,Dehsp01Bh_:0.189941)43:0.037672)33:0.019615)68:0.065474,Uncme_1106:0.228920)97:0.108366,(((Metba_7366:0.043527,(Metma_2122:0.004898,Metac_2009:0.008462)63:0.011338)100:0.082162,(Metcu_1261:0.086491,Methu_8860:0.122256)42:0.0…
COG0070	((((((((((((((((Plama01Bo_:0.205478,(Rhoba01Bo_:0.147242,Blama01Bo_:0.144742)100:0.091813)100:0.222160,((((Opiba01Bv_:0.255994,(Synsp01Bc_:0.118648,Acama01Bc_:0.114839)100:0.101621)71:0.039756,(Bacsu01Bf_:0.399163,(Provi01Bb_:0.136642,Chlte01Bb_:0.106848)100:0.153563)60:0.039153)93:0.066303,(Lenar01Bv_:0.228136,Flajo01Bb_:0.214697)100:0.239314)41:0.024797,(Myctu01Ba_:0.267827,Biflo01Ba_:0.439872)…
COG0071	(((((Chlte01Bb_2167478:0.0768121,Provi01Bb_14521913:0.1557823)100:0.4477973,(Versp01Bv_44189:0.5006888,((((Biflo01Ba_2346516:0.6870383,Lacca01Bf_11649423:0.3188098)30:0.1848451,Cloac01Bf_1589694:0.3539847)24:0.1914778,(Metpe01Bp_12426724:0.4538754,Burma01Bp_5371592:0.3085283)82:0.3287670)17:0.1291009,Sulsp02Bp_15299197:0.4265047)1:0.0000000)0:0.0435830)0:0.1160848,(((((((((Myctu01Ba_1560916:0.610…
COG0072	((((((((((((((((((((Proma01Bc_:0.737712,(Glovi01Bc_:0.316106,(Synsp01Bc_:0.246562,(((Acama01Bc_:0.257430,Theel01Bc_:0.268864)57:0.032168,(Nossp01Bc_:0.015729,Anava01Bc_:0.000000)100:0.127303)45:0.049750,Trier01Bc_:0.181495)84:0.080238)78:0.095455)97:0.097642)83:0.124205,Bacsu01Bf_:0.482936)24:0.041953,Myxxa01Bp_:0.468521)20:0.048985,((Metfl01Bp_:0.280897,(Neime01Bp_:0.323720,(Metpe01Bp_:0.245845,…
COG0073	((((((((((((Myxxa01Bp_:0.633630,(Flajo01Bb_:0.324794,Lenar01Bv_:0.646174)78:0.138968)42:0.054054,(Metst_8448:0.418733,(Halma_5537:0.524560,(Methu_8860:0.276735,(Metsa_1167:0.225120,(Metbu_9177:0.168511,Metac_2009:0.169767)90:0.083391)70:0.087333)74:0.099025)98:0.150634)69:0.072701)68:0.446513,(Desvu01Bp_:0.317618,Deira01Bd_:0.413271)97:0.152775)7:0.062596,(Lacca01Bf_:0.268114,Bacsu01Bf_:0.222556)…
COG0074	((((Picto_4847807:0.1713042,(Thevo_1354110:0.0077075,Theac_1608231:0.0464359)100:0.2000911)100:0.2665459,((((((((((((CanPr01Bv_4644693:0.1979205,(Chltr01Bv_1560555:0.1512963,Chlpn01Bv_1675205:0.0930974)100:0.1648639)99:0.1262870,(Metca01Bp_5380466:0.2638827,(((Neime01Bp_1567685:0.2112126,(Escco01Bp_1612870:0.0530648,Pseae01Bp_1559678:0.0857032)100:0.1282673)72:0.0393531,((Agrtu01Bp_1588989:0.1998…
COG0075	(((((Dehsp01Bh_14766922:0.4993250,(Proma01Bc_3323948:0.3130781,((((Acama01Bc_15833404:0.3373851,Trier01Bc_11347670:0.1230923)46:0.0476969,Theel01Bc_2229900:0.1336297)50:0.0464767,Glovi01Bc_3752188:0.3157777)37:0.0313633,Synsp01Bc_1633096:0.1740980)92:0.1295846)100:0.2628510)48:0.0898969,((((Solus01Bi_11662077:0.6620339,Gemob01Bo_10006965:0.4307841)21:0.1077415,((Desvu01Bp_4657890:0.6475033,((Lena…
COG0076	(((((((((Theko_5764174:0.2028486,((Pyrfu_1897753:0.1062163,Pyrho_1459078:0.0286515)85:0.0225520,Pyrab_1452141:0.0530487)99:0.0667297)100:0.3088825,Metka_2009493:0.8202841)26:0.1184960,Metst_8448915:0.5820408)9:0.0882527,Metth_1567912:0.3801456)14:0.1245447,(Metja_1566822:0.3506524,(Metmp_4535769:0.0490979,MetmC_13404657:0.0219244)100:0.2535000)100:0.2895687)24:0.0629954,(((Uncme_11062151:0.471819…
COG0077	(((((((((((((Myctu01Ba_:0.913347,Mooth01Bf_:0.458608)16:0.059214,(((Synsp01Bc_:0.356893,(Acama01Bc_:0.283019,(Trier01Bc_:0.231610,(Nossp01Bc_:0.023432,Anava01Bc_:0.034642)100:0.163711)82:0.078435)26:0.038035)44:0.058966,Theel01Bc_:0.383683)66:0.095997,(Glovi01Bc_:0.436656,Proma01Bc_:0.665894)36:0.066269)96:0.203729)14:0.093114,(Bacsu01Bf_:0.716700,Cloac01Bf_:0.758302)37:0.181512)0:0.032476,((((Py…
COG0078	((((((((((((Metth_1567:0.291387,Metst_8448:0.395302)63:0.134284,((((Myctu01Ba_:0.414521,Biflo01Ba_:0.293352)99:0.243864,(Vicva01Bv_:0.367645,Lenar01Bv_:0.406339)93:0.186615)38:0.072597,(Aquae01Bq_:0.574627,(Opiba01Bv_:0.335204,Versp01Bv_:0.650075)96:0.198814)36:0.146200)6:0.037509,((Sulsp02Bp_:0.480902,((Metca01Bp_:0.221012,Pseae01Bp_:0.309351)84:0.128629,(Metfl01Bp_:0.162699,(Metpe01Bp_:0.176631…
COG0079	((((((((((((((((Versp01Bv_:0.376654,(Opiba01Bv_:0.339796,Lenar01Bv_:0.399839)51:0.060999)16:0.045383,(Metfl01Bp_:0.244536,(Pseae01Bp_:0.181302,Metca01Bp_:0.243043)62:0.074714)99:0.171705)12:0.058782,Mooth01Bf_:0.377245)4:0.055219,(((Metex01Bp_:0.222310,Agrtu01Bp_:0.206789)100:0.385164,Chlau01Bh_:0.434986)15:0.055011,(Aciba01Bi_:0.530664,Myctu01Ba_:0.642926)18:0.058030)5:0.075434)1:0.035340,((Solu…
COG0080	((((((((Metbu_9177388:0.1363072,(Metba_7366816:0.0142721,(Metac_2009306:0.0221508,Metma_2122711:0.0077275)63:0.0156194)99:0.0991441)93:0.1489403,(Uncme_11062296:0.2581474,(Methu_8860195:0.1208468,(Metla_12448639:0.1289669,Metcu_12617836:0.0982866)73:0.0572638)96:0.1956147)22:0.0634805)14:0.1210063,((Metka_2009426:0.1827892,((Halwa_11066881:0.1729616,(Halsp_1579019:0.0549687,Natph_7680286:0.119146…
COG0081	((((((Glovi01Bc_3752116:0.1802105,(Proma01Bc_3323968:0.2244542,(Synsp01Bc_1633001:0.1445325,(Trier01Bc_11347415:0.1527897,((Theel01Bc_2229784:0.0473605,Acama01Bc_15833600:0.1156875)51:0.0347695,(Anava01Bc_7590876:0.0059995,Nossp01Bc_1723279:0.0125696)100:0.0881778)31:0.0285889)92:0.0796649)47:0.0547260)89:0.1310528)99:0.2743555,(Deira01Bd_1580703:0.2299161,Theth01Bd_4620004:0.2617174)100:0.207227…
COG0082	((((((((((((Gemob01Bo_:0.224458,(Lenar01Bv_:0.219605,Plama01Bo_:0.244636)41:0.039977)100:0.149664,((Myxxa01Bp_:0.739289,(Halma_5537:0.101059,((Natph_7680:0.126711,Halwa_1106:0.110081)47:0.042019,Halsp_1579:0.151409)51:0.044610)100:0.554616)16:0.063357,((Bacth01Bb_:0.347186,(Flajo01Bb_:0.268698,Cythu01Bb_:0.142779)72:0.115884)100:0.128293,(Lepin01Bs_:0.491074,((Opiba01Bv_:0.500091,Versp01Bv_:0.291…
COG0083	(((((((Solus01Bi_11662003:0.5559628,Aciba01Bi_9496850:0.7136294)43:0.0917981,Deira01Bd_1580738:0.4682043)26:0.0927650,Bacsu01Bf_1608027:0.7654189)40:0.1326160,(((((Thema01Bt_1564331:0.8816483,Aquae01Bq_1560651:0.4075563)37:0.1636305,(Lepin01Bs_4565765:0.9474242,((Helpy01Bp_1564566:0.3787012,Sulsp02Bp_15299355:0.2841529)100:0.3869325,Versp01Bv_44248:0.7676852)32:0.1193417)3:0.0724261)8:0.0668409,(…
COG0084	(((((((((((((Proma01Bc_:0.402899,(Acama01Bc_:0.234707,(Trier01Bc_:0.176391,(Glovi01Bc_:0.282776,(Synsp01Bc_:0.174161,(Theel01Bc_:0.212160,(Nossp01Bc_:0.027399,Anava01Bc_:0.011201)100:0.151470)58:0.041458)34:0.035642)37:0.030982)43:0.039603)70:0.062004)99:0.248335,(Lacca01Bf_:0.478315,(Vicva01Bv_:0.658316,Lenar01Bv_:0.460069)47:0.108071)11:0.044366)9:0.058886,(((((Aciba01Bi_:0.409019,Solus01Bi_:0.…
COG0085	((((((((((Deira01Bd_1580593:0.1852511,Theth01Bd_4619976:0.2268742)100:0.3329653,(Ferno01Bt_15425044:0.2634321,Thema01Bt_1564322:0.2723287)100:0.3435635)10:0.0426378,(((Dehsp01Bh_14766922:0.3079616,Chlau01Bh_16384645:0.2013642)97:0.0953987,((Rubxy01Ba_10880498:0.2621178,(Biflo01Ba_2346577:0.2691924,Myctu01Ba_1560780:0.1477826)98:0.0830361)82:0.0730506,(((Bacsu01Bf_1607717:0.0884817,Lacca01Bf_11649…
COG0086	(((Lenar01Bv_14919891:0.2603601,((Opiba01Bv_15389330:0.2353749,Versp01Bv_44083:0.1933317)91:0.0542089,((CanPr01Bv_4644623:0.0959788,(Chltr01Bv_1560503:0.0279160,Chlpn01Bv_1675296:0.0352681)100:0.1028356)100:0.2766263,((((Chlte01Bb_2167299:0.0180083,Provi01Bb_14522040:0.0452191)100:0.2422252,(Cythu01Bb_11063954:0.1775368,(Bacth01Bb_2934814:0.1600140,Flajo01Bb_14629970:0.1566996)98:0.0772381)100:0.…
COG0087	(((((Lepin01Bs_4565870:0.5706515,((((Fusnu01Bu_1970496:0.3758299,(Biflo01Ba_2346613:0.4310051,Myctu01Ba_1560784:0.2166412)57:0.1541736)7:0.0662682,(Versp01Bv_44070:0.5401615,((CanPr01Bv_16161130:0.2994877,(Chltr01Bv_1560525:0.1532079,Chlpn01Bv_1675239:0.1513424)100:0.3051076)91:0.1260550,(Trepa01Bs_1563918:0.5050994,Borbu01Bs_1559482:0.2876492)56:0.1498827)42:0.0704462)9:0.0557573)0:0.0249689,(((…
COG0088	(((((((Helpy01Bp_1564593:0.4475858,Sulsp02Bp_15299389:0.2587080)100:0.7698242,(((Opiba01Bv_15389156:0.7515822,Versp01Bv_44070:0.7264613)23:0.0624501,Vicva01Bv_15038576:0.5385328)28:0.1182985,Lenar01Bv_14919892:0.5336819)34:0.1536515)23:0.0631737,(Metca01Bp_5380354:0.5078378,((Escco01Bp_1613119:0.1949623,(((Burma01Bp_5372385:0.1229405,Metpe01Bp_12426862:0.1488353)99:0.1915209,Neime01Bp_1567607:0.2…
COG0089	((((((((Fusnu01Bu_1970496:0.4729815,((Ferno01Bt_15424981:0.2702629,Thema01Bt_1564424:0.2869793)36:0.0219485,(CanPr01Bv_4644604:0.3522964,(Chltr01Bv_1560525:0.1724160,Chlpn01Bv_1675239:0.0689550)100:0.3571546)71:0.3076867)6:0.0939003)1:0.0561362,Aquae01Bq_1560561:0.2837066)1:0.0542939,((Vicva01Bv_15038576:0.3422417,Lenar01Bv_14919892:0.3486172)15:0.0667074,(Borbu01Bs_1559482:0.6535043,Trepa01Bs_15…
COG0090	(((Metbu_9177208:0.1625195,(Metba_7366765:0.0573372,(Metac_2008994:0.0307577,Metma_2122822:0.0067908)93:0.0397892)100:0.2094549)89:0.1483440,(Uncme_11062232:0.2231755,((Metsa_11675501:0.2494435,(((Metcu_12617851:0.2884604,Methu_8860349:0.1844000)42:0.0547233,Metla_12448491:0.2610875)99:0.2155389,Arcfu_1149950:0.2942543)45:0.0963331)22:0.0236363,((((((((Aquae01Bq_1560561:0.4017782,(Ferno01Bt_15424…
COG0091	((((Helpy01Bp_1564592:0.1658469,Sulsp02Bp_15299389:0.2822448)100:0.5085522,((((Opiba01Bv_15389156:0.5260295,Lenar01Bv_14919950:0.3859310)29:0.1253579,Versp01Bv_44070:0.3997406)50:0.1424486,((((((((Flajo01Bb_14629815:0.1393837,Bacth01Bb_2934813:0.2889545)49:0.0457041,Cythu01Bb_11063953:0.2874911)94:0.1948932,(Chlte01Bb_2167499:0.0405873,Provi01Bb_14521906:0.1819693)100:0.2206348)99:0.3012214,Mesfl…
COG0092	(((((((Gemob01Bo_10008535:0.5258091,(Plama01Bo_14917942:0.3734132,(Blama01Bo_8730653:0.1530785,Rhoba01Bo_3247506:0.1561533)98:0.1877192)72:0.1224713)100:0.2237248,Rubxy01Ba_10880496:0.3937568)43:0.0858748,(((Borbu01Bs_1559482:0.5326846,Trepa01Bs_1563918:0.3176620)99:0.3039384,(Dehsp01Bh_14766910:0.5026414,Chlau01Bh_16384792:0.3607628)65:0.1378384)2:0.0305566,((Biflo01Ba_2346613:0.2505105,Myctu01B…
COG0093	(((Theko_5764146:0.0924130,((Pyrho_1459152:0.0215631,Pyrab_1452054:0.0108188)78:0.0217786,Pyrfu_1897818:0.0000000)92:0.0478920)91:0.2121552,(Naneq_4161488:0.7193170,((((((Thete_9990154:0.1906229,((Pyris_11987202:0.0339753,Pyrae_1831385:0.0000000)59:0.0111641,Pyrca_12646038:0.0000000)86:0.0527196)66:0.1069385,Calma_12635395:0.1888575)74:0.1468136,Thepe_11971940:0.3610161)86:0.2758055,((Aerpe_14600…
COG0094	((((((Cloac01Bf_1589637:0.3043015,((((Fusnu01Bu_1970495:0.4083617,(((Trepa01Bs_1563919:0.2917053,Borbu01Bs_1559483:0.3231743)85:0.2136898,(((Chlte01Bb_2167498:0.0800601,Provi01Bb_14521907:0.1769465)100:0.3721867,(Lepin01Bs_4565869:0.3671615,((Bacth01Bb_2934812:0.3511358,Flajo01Bb_14629814:0.2810640)36:0.0466234,Cythu01Bb_11063952:0.2445414)90:0.2006569)17:0.0369803)5:0.0524408,Mesfl01Bf_5036495:0…
COG0095	((((((((Stama_1264:0.279419,Hypbu_1240:0.577196)53:0.171637,(Uncme_1106:0.426951,(Pyrfu_1897:0.068759,((Pyrho_1459:0.049268,Pyrab_1452:0.074317)58:0.019824,Theko_5764:0.097675)52:0.002754)100:0.241680)39:0.092472)27:0.110248,((Natph_7680:0.412740,(Halma_5537:0.165279,Halsp_1578:0.208678)84:0.110167)100:0.597095,(((((Rhoba01Bo_:0.477867,Blama01Bo_:0.538889)61:0.164014,Plama01Bo_:0.583603)70:0.1591…
COG0096	((((Cythu01Bb_11063952:0.1669956,Flajo01Bb_14629814:0.2299159)74:0.1175008,Bacth01Bb_2934812:0.1476235)90:0.2069903,((((((Lenar01Bv_14919951:0.3756009,Vicva01Bv_15038525:0.3493722)52:0.1393255,(Metca01Bp_5380342:0.3712846,((Neime01Bp_1567608:0.1369852,(Pseae01Bp_1559944:0.2538939,Escco01Bp_1613118:0.2351843)47:0.0626052)28:0.0641157,(Metfl01Bp_9177464:0.1343182,(Burma01Bp_5372384:0.0794373,Metpe0…
COG0097	(((((Ferno01Bt_15424980:0.2800842,Thema01Bt_1564423:0.1490248)97:0.1890297,(((((Chlau01Bh_16384793:0.3900232,((Myctu01Ba_1560785:0.3345535,(((Proma01Bc_3324114:0.2416530,Glovi01Bc_3752348:0.5560491)34:0.0307859,(((Anava01Bc_7590692:0.0083570,Nossp01Bc_1723169:0.0139514)100:0.1492095,(Synsp01Bc_1632992:0.2392463,(Trier01Bc_11347656:0.2301571,Acama01Bc_15833782:0.1768018)34:0.0430027)14:0.0296925)2…
COG0098	(((((Deira01Bd_1580710:0.3331700,Theth01Bd_4619961:0.3001924)92:0.1815759,Fusnu01Bu_1970494:0.4931707)19:0.0743053,((((Lepin01Bs_4565868:0.3966293,(Trepa01Bs_1563919:0.3572371,Borbu01Bs_1559484:0.4185340)52:0.1162299)18:0.0851583,(((((Lenar01Bv_14919952:0.3630946,Vicva01Bv_15038525:0.2276760)62:0.1078524,(CanPr01Bv_4644606:0.1333850,(Chltr01Bv_1560524:0.0795457,Chlpn01Bv_1675240:0.0948038)100:0.3…
COG0099	(((Metka_2009490:0.1242623,Naneq_4161525:0.9713269)23:0.1685870,((((Picto_4847829:0.1843729,(Thevo_1354139:0.0756134,Theac_1608206:0.0924091)93:0.1370868)100:0.5313473,Arcfu_1149986:0.5308338)14:0.0780591,((Uncme_11062235:0.2596720,((((Halsp_1579021:0.2257442,Halwa_11066883:0.2265882)54:0.0871094,Halma_5537699:0.0475113)66:0.0737489,Natph_7680205:0.0763427)100:0.4427973,(Metcu_12617974:0.2255853,…
COG0100	(((((((((Cythu01Bb_11063951:0.1051217,(Bacth01Bb_2934811:0.1249301,Flajo01Bb_14629813:0.1504755)91:0.1438187)99:0.1833171,(Chlte01Bb_2167497:0.0824069,Provi01Bb_14521908:0.0351204)99:0.3085804)48:0.1540981,((((Borbu01Bs_1559484:0.3042125,Trepa01Bs_1563920:0.1481068)99:0.2625434,Lepin01Bs_4565867:0.3094033)41:0.1098343,(Helpy01Bp_1564590:0.1454183,Sulsp02Bp_15299391:0.1478577)100:0.3363990)22:0.03…
COG0101	(((((((((((((((CanPr01Bv_:0.434115,(Chlpn01Bv_:0.204406,Chltr01Bv_:0.140534)99:0.258134)44:0.083635,(Lenar01Bv_:0.678216,Cloac01Bf_:0.461069)22:0.089817)3:0.033289,(Lacca01Bf_:0.456864,Bacsu01Bf_:0.303126)25:0.071634)4:0.042120,((Cythu01Bb_:0.345707,(Bacth01Bb_:0.321198,Flajo01Bb_:0.324063)63:0.123456)98:0.241125,(Borbu01Bs_:0.529887,Trepa01Bs_:0.592026)63:0.115548)12:0.100564)0:0.064888,(((Versp…
COG0102	(((((((((Metfl01Bp_9177441:0.1226256,((Neime01Bp_1567787:0.1286643,Metpe01Bp_16233029:0.1854291)32:0.0392855,Burma01Bp_5372621:0.0631365)57:0.0959440)98:0.2166090,(Pseae01Bp_1559962:0.1628781,Escco01Bp_1613112:0.1770720)29:0.0407496)12:0.0373146,Metca01Bp_5380480:0.1916854)54:0.1887778,((Solus01Bi_11662003:0.4744901,Aciba01Bi_9496759:0.3794520)36:0.0961058,((Glovi01Bc_3752398:0.2648325,Proma01Bc_…
COG0103	(((((Cythu01Bb_11063941:0.3529459,(Bacth01Bb_2934928:0.3825779,Flajo01Bb_14629937:0.1654834)55:0.0778291)31:0.0745070,(Chlte01Bb_2167459:0.0743886,Provi01Bb_14521927:0.1567632)100:0.3413900)17:0.0734154,((Aciba01Bi_9496759:0.3311241,Solus01Bi_11662003:0.2800499)25:0.0046646,((CanPr01Bv_4644739:0.1282866,(Chltr01Bv_1560484:0.0775854,Chlpn01Bv_1675279:0.1199324)94:0.1620455)99:0.3541192,((Lenar01Bv…
COG0104	((((((((((((((Versp01Bv_:0.547977,(Glovi01Bc_:0.169551,(Theel01Bc_:0.107404,((Proma01Bc_:0.273960,Synsp01Bc_:0.085105)27:0.038955,(Acama01Bc_:0.122832,(Trier01Bc_:0.124127,(Nossp01Bc_:0.005608,Anava01Bc_:0.000000)100:0.056707)55:0.033881)29:0.010960)20:0.035328)70:0.051806)100:0.198313)73:0.085373,((Dehsp01Bh_:0.512406,Chlau01Bh_:0.343188)57:0.106065,Opiba01Bv_:1.810983)40:0.085010)5:0.053774,((M…
COG0105	((Stama_12646572:0.1381876,(Hypbu_12402743:0.2307657,(((((Dehsp01Bh_14766901:0.5966368,(((((((Blama01Bo_8731033:0.1669347,Rhoba01Bo_3247718:0.2040249)82:0.0736755,(Opiba01Bv_15389366:0.7043208,Bacth01Bb_2934933:0.4853200)56:0.2796066)3:0.0823028,Plama01Bo_14917723:0.2624317)5:0.1407841,Gemob01Bo_10001843:0.3136703)9:0.0334639,Trepa01Bs_1563999:0.6263757)9:0.0959197,(Rubxy01Ba_10880436:0.2663762,M…
COG0106	(((((((((((((((((Metex01Bp_:0.189856,Agrtu01Bp_:0.187910)100:0.198890,(((Neime01Bp_:0.201111,(Metfl01Bp_:0.101027,(Metpe01Bp_:0.069390,Burma01Bp_:0.091403)98:0.100469)76:0.060828)64:0.023373,(Pseae01Bp_:0.222801,Metca01Bp_:0.243274)55:0.064110)98:0.113923,Sulsp02Bp_:0.427525)42:0.040692)57:0.051516,Desvu01Bp_:0.555776)37:0.056067,(Gemob01Bo_:0.432333,(Plama01Bo_:0.282640,(Blama01Bo_:0.268652,Rhob…
COG0107	((((((((Lacca01Bf_:0.723079,(((Myctu01Ba_:0.186423,Biflo01Ba_:0.294675)100:0.257832,(Chlau01Bh_:0.357713,Rubxy01Ba_:0.387481)48:0.057385)17:0.074324,((Halsp_1579:0.171235,(Natph_7680:0.120520,(Halma_5537:0.069047,Halwa_1106:0.156487)17:0.015947)41:0.045739)100:0.371482,(Versp01Bv_:0.588764,(Desvu01Bp_:0.270551,Lenar01Bv_:0.522367)99:0.225167)27:0.069353)14:0.040716)3:0.042501)0:0.013043,((((Vicva…
COG0108	((Metla_12448522:0.5163365,(((((((((((Pyrfu_1897643:0.1773368,Theko_5764036:0.1937207)100:0.1945128,(Ferno01Bt_15425009:0.2931826,Thema01Bt_1564457:0.2187276)93:0.1524199)100:0.3970821,Arcfu_1149809:0.5805151)95:0.1843238,Fusnu01Bu_1970484:0.3291796)36:0.0528508,Cloac01Bf_1589388:0.3243691)46:0.1125243,((((Chltr01Bv_1560546:0.2436555,Chlpn01Bv_1675216:0.1682830)100:0.2897264,CanPr01Bv_4644652:0.2…
COG0109	((Opiba01Bv_15389097:0.7405153,(((Aciba01Bi_9496924:0.6169622,Solus01Bi_11662347:0.3831175)57:0.1414222,(Plama01Bo_14917372:0.5549842,(Gemob01Bo_10011171:0.6749128,((Desvu01Bp_4658022:1.9570501,Rhoba01Bo_3247723:0.7026649)47:0.2069748,Blama01Bo_8730898:0.6283224)7:0.1567778)5:0.1089034)9:0.1267602)4:0.0825554,(((((((((Glovi01Bc_3752173:0.2569510,((Trier01Bc_11347545:0.1599580,(Synsp01Bc_1633077:0…
COG0110	(((((Bacth01Bb_2934687:0.5563432,((Glovi01Bc_3752138:0.3126378,(Anava01Bc_7590987:0.0224384,Nossp01Bc_1722850:0.0747639)50:0.0472257)37:0.0542453,Uncme_11062235:0.1847839)52:0.1733201)4:0.0511199,(Vicva01Bv_15038559:0.1671055,Acama01Bc_15833376:0.2672201)36:0.0774492)0:0.0406423,((((Metac_2008940:0.0983396,Metma_2122777:0.0755951)92:0.1543200,(((Lacca01Bf_11649627:0.3146649,Metba_7367090:0.161411…
COG0111	((((((((((Mooth01Bf_:0.451146,(((Opiba01Bv_:0.379850,Versp01Bv_:0.369879)98:0.170727,(((Metex01Bp_:0.183882,Agrtu01Bp_:0.153542)100:0.289179,(Solus01Bi_:0.377160,Aciba01Bi_:0.333998)100:0.226406)48:0.043494,(Plama01Bo_:0.329983,(Gemob01Bo_:0.390163,(Rhoba01Bo_:0.194384,Blama01Bo_:0.187432)100:0.215063)62:0.080783)100:0.170603)63:0.057783)45:0.048999,((Dehsp01Bh_:0.395326,Chlau01Bh_:0.446921)42:0.…
COG0112	(((((((Aquae01Bq_1560595:0.2264455,Mooth01Bf_8359120:0.3239922)11:0.0684984,(((Ferno01Bt_15424878:0.1451351,Thema01Bt_1564348:0.1138265)100:0.1893551,((Cloac01Bf_1589553:0.3263944,(((((Natph_7680167:0.1362101,Halwa_11066869:0.1858619)45:0.0419122,Halma_5537782:0.0796438)75:0.0728271,Halsp_1579042:0.1573312)100:0.4728445,((Metla_12448617:0.2468795,Metcu_12617977:0.2371044)78:0.0592969,Methu_886013…
COG0113	(((((((((((Theth01Bd_4619953:0.4650849,Deira01Bd_1580715:0.1620040)53:0.1587604,(Bacsu01Bf_1607986:0.3166556,(Glovi01Bc_3752392:0.1458129,(Acama01Bc_15833791:0.0809111,Synsp01Bc_1633065:0.1271956)79:0.0510182)99:0.1170338)35:0.0482971)9:0.0245328,Myxxa01Bp_10876106:0.2738472)6:0.0533500,Desvu01Bp_4657926:0.4303495)2:0.0193997,((Aciba01Bi_9497132:0.2021042,Solus01Bi_11662157:0.2119670)96:0.1203611…
COG0114	(((((((((((((((((Proma01Bc_:0.598293,Solus01Bi_:0.264563)67:0.124318,(Metba_7366:0.041315,Metac_2008:0.013958)100:0.369060)43:0.091925,(Versp01Bv_:0.322741,CanPr01Bv_:0.384949)46:0.066863)3:0.050445,((Lepin01Bs_:0.264118,Gemob01Bo_:0.237276)42:0.072623,(Synsp01Bc_:0.261362,(Acama01Bc_:0.247538,Trier01Bc_:0.323007)23:0.031856)18:0.051621)4:0.040690)3:0.034137,((Theel01Bc_:0.209284,(Pseae01Bp_:0.27…
COG0115	((((Agrtu01Bp_15918450:1.6133329,((Metex01Bp_16385200:0.4944307,Ricpr01Bp_1560429:0.7817127)46:0.0864257,Gemob01Bo_10000525:0.4195527)99:0.2608465)44:0.1884795,((((((Sulsp02Bp_15299183:0.6181485,((Metca01Bp_5380345:0.2469307,(Pseae01Bp_1560020:0.2463842,Metfl01Bp_9177498:0.1774609)62:0.0668882)91:0.1000243,(Burma01Bp_5372473:0.1458389,Metpe01Bp_12426873:0.2083078)70:0.0691739)85:0.0773539)83:0.12…
COG0116	((((((((((((Escco01Bp_:0.541723,(Pseae01Bp_:0.403428,Metca01Bp_:0.359095)99:0.157304)74:0.139357,((Neime01Bp_:0.554730,((Metpe01Bp_:0.688638,Burma01Bp_:0.278247)67:0.139654,Metfl01Bp_:0.448657)58:0.114415)86:0.207180,(Cythu01Bb_:0.854789,Lepin01Bs_:0.985048)56:0.172452)25:0.099603)3:0.035538,((Proma01Bc_:0.820739,((Synsp01Bc_:0.313855,(Trier01Bc_:0.315102,Glovi01Bc_:0.294498)31:0.064440)26:0.0498…
COG0117	((((((Versp01Bv_:0.874950,(Vicva01Bv_:0.306574,Lenar01Bv_:0.502873)90:0.114990)27:0.126709,(((((Trier01Bc_:0.204010,(Acama01Bc_:0.235377,(Nossp01Bc_:0.010226,Anava01Bc_:0.010629)100:0.149453)74:0.055615)85:0.106228,Theel01Bc_:0.226707)39:0.039785,Synsp01Bc_:0.322518)98:0.225773,Proma01Bc_:0.575995)52:0.140971,(((Chlau01Bh_:0.779075,(Metex01Bp_:0.479799,Agrtu01Bp_:0.626808)87:0.306938)37:0.131539,…
COG0118	(((((Neime01Bp_1567653:0.4892947,(Metfl01Bp_9177460:0.3638782,(Burma01Bp_5372426:0.1998310,Metpe01Bp_12426602:0.2374745)98:0.1722651)36:0.0366814)63:0.1184663,Metca01Bp_5380301:0.3181409)40:0.1750051,(((Rubxy01Ba_10880394:0.4879480,((Lenar01Bv_14919816:0.4355733,Desvu01Bp_4657870:0.7186470)15:0.0853271,(Chlau01Bh_16384593:0.4583230,Dehsp01Bh_14766960:0.3623845)68:0.2127740)5:0.0496708)2:0.0650429…
COG0119	(((((((Rubxy01Ba_10880591:0.4061840,Mooth01Bf_8359107:0.1826992)66:0.0937719,((Chlau01Bh_16384576:0.3093317,((Proma01Bc_3324058:0.2424558,(Synsp01Bc_1633128:0.0996257,(((Anava01Bc_7590833:0.0000000,Nossp01Bc_1723233:0.0057386)100:0.0679127,Acama01Bc_15833389:0.0745556)48:0.0116577,(Theel01Bc_2229894:0.0663794,Trier01Bc_11347589:0.0907626)44:0.0150479)58:0.0317780)70:0.0324165)96:0.0569957,Glovi01…
COG0120	(((Arcfu_1149854:0.4740662,(((((((Metth_1567863:0.3265505,Metst_8448979:0.2360779)22:0.0372936,(Theko_5764136:0.0828627,(Pyrfu_1897763:0.0776138,(Pyrab_1452098:0.0273931,Pyrho_1459117:0.0531965)96:0.0578815)94:0.0473622)100:0.2527298)34:0.0528815,(Proma01Bc_3324109:0.4050031,((Anava01Bc_7591068:0.0000000,Nossp01Bc_1722838:0.0038831)100:0.1208972,((Trier01Bc_11347614:0.1130290,Synsp01Bc_1633161:0.…
COG0121	(((((((((((((Lenar01Bv_:0.300061,((Burma01Bp_:0.194339,((Nossp01Bc_:0.000000,Anava01Bc_:0.000000)100:0.120045,(Acama01Bc_:0.161318,Metca01Bp_:0.209308)27:0.036092)55:0.087799)52:0.034449,(Neime01Bp_:0.224999,Metpe01Bp_:0.225782)57:0.080675)51:0.044438)51:0.064316,((Metex01Bp_:0.260723,Escco01Bp_:0.215059)27:0.036311,(Pseae01Bp_:0.208107,Lepin01Bs_:0.240161)61:0.089051)60:0.050006)85:0.184621,(((M…
COG0122	(((((((((((((((((Censy_1181:0.560617,(Metpe01Bp_:0.295266,Burma01Bp_:0.259802)94:0.268958)46:0.134858,Deira01Bd_:0.685158)2:0.083205,((Agrtu01Bp_:0.822249,(Rhoba01Bo_:0.443489,Flajo01Bb_:0.826396)60:0.211160)55:0.163613,Chlau01Bh_:0.417917)21:0.102791)2:0.073117,(Solus01Bi_:0.370306,(Metfl01Bp_:0.588063,(Aciba01Bi_:0.230190,Myxxa01Bp_:0.275056)82:0.122953)54:0.223333)7:0.134802)0:0.053052,(Plama0…
COG0123	(((((((((((((((Metsa_1167:0.376278,(Sulsp02Bp_:0.453758,Aquae01Bq_:0.337302)93:0.177863)28:0.091291,(Versp01Bv_:0.378399,Lepin01Bs_:0.643173)31:0.060003)8:0.017493,(Plama01Bo_:0.394961,Blama01Bo_:0.368509)100:0.302544)4:0.025207,(Dehsp01Bh_:0.563492,(Glovi01Bc_:0.386605,((Trier01Bc_:0.228318,(Acama01Bc_:0.225190,(Theel01Bc_:0.291981,Synsp01Bc_:0.252015)85:0.140799)45:0.051949)28:0.017052,(Nossp01…
COG0124	(((Censy_11819542:0.8008077,((((((Trepa01Bs_1563962:0.5225625,Borbu01Bs_1559448:0.5294065)56:0.1617714,(((Blama01Bo_8731048:0.1405013,Rhoba01Bo_3247080:0.1993557)69:0.0695853,Gemob01Bo_10007024:0.2620270)26:0.0393627,Plama01Bo_14917782:0.2210931)84:0.1918771)28:0.0544436,Helpy01Bp_1564580:0.4811729)28:0.0409236,(Cloac01Bf_1589599:0.5325226,((Trier01Bc_11347459:0.0912339,(Anava01Bc_7590847:0.01723…
COG0125	((Myxxa01Bp_10875831:0.9965436,((((((Metbu_9177362:0.2617915,(Metba_7366863:0.1032847,(Metac_2009321:0.0967242,Metma_2122721:0.0957593)65:0.0358604)98:0.1557077)70:0.1165523,((Methu_8860386:0.3721030,Metcu_12617951:0.4268174)55:0.0553031,Metla_12448615:0.4540649)98:0.4357236)24:0.0526364,(Halwa_11066903:0.3995271,((Natph_7680188:0.2500856,Halma_5537983:0.3096679)34:0.0519635,Halsp_1579081:0.29211…
COG0126	(((Arcfu_1149874:0.5950647,(Metsa_11675412:0.3587929,(Metbu_9177332:0.2259378,(Metba_7366931:0.0795061,(Metac_2009239:0.0238533,Metma_2122658:0.0371924)100:0.0833559)100:0.1379090)100:0.2097260)99:0.1429951)54:0.0442261,(Methu_8860248:0.3260681,Metla_12448607:0.3997409)100:0.2706217)47:0.0759674,((((Mooth01Bf_8358913:0.3227980,Chlau01Bh_16384836:0.3759877)8:0.0336078,(((((((((Bacth01Bb_2934708:0.…
COG0127	(((((Mesfl01Bf_5036519:0.9691928,Borbu01Bs_1559459:0.4644844)17:0.1125076,(Lepin01Bs_4565644:0.3913507,Trepa01Bs_1563942:0.6026380)18:0.0740434)5:0.1223648,((Chlte01Bb_2167316:0.2724523,Provi01Bb_14521930:0.2180575)99:0.2824542,((Cythu01Bb_11063654:0.3204123,Flajo01Bb_14630015:0.1914422)91:0.1236733,Bacth01Bb_2934853:0.2000508)93:0.1106591)68:0.1301927)1:0.0492642,((((((((Biflo01Ba_2346488:0.2300…
COG0128	((((Myxxa01Bp_10875776:1.5579444,((Picto_4847767:0.3789384,(Thevo_1354215:0.1520452,Theac_1608142:0.2384111)100:0.3693453)100:0.6148690,((((((((Flajo01Bb_14629827:0.4777120,Bacth01Bb_2934759:0.3526812)55:0.0896107,Cythu01Bb_11063713:0.4107777)100:0.3951636,((Agrtu01Bp_1588798:0.7241580,(((((Blama01Bo_8731188:0.1445889,Rhoba01Bo_3247184:0.3457513)99:0.1037407,Plama01Bo_14917349:0.2827589)53:0.0689…
COG0129	(((((Thema01Bt_1564331:0.3514918,(Cloac01Bf_1589641:0.3189708,(Desvu01Bp_4658177:0.2797674,Mooth01Bf_8359108:0.2111870)81:0.0724625)19:0.0290490)14:0.0487038,(((((((Metst_8449035:0.3176833,Metth_1567944:0.2059849)97:0.0805622,(Metja_1566946:0.0991136,(Metmp_4535788:0.0228625,MetmC_13404638:0.0269013)100:0.1515748)99:0.1607032)97:0.1012782,(Metsa_11675398:0.2155212,(Metbu_9177416:0.1652800,((Metac…
COG0130	(((Ferno01Bt_15424971:0.2379207,Thema01Bt_1564361:0.3996918)100:0.3788200,((((Solus01Bi_11662535:0.3753718,Aciba01Bi_9496923:0.3821210)85:0.1738588,Aquae01Bq_1560610:0.5844453)46:0.0522855,Sulsp02Bp_15299197:1.0871465)5:0.0852095,((((Deira01Bd_1580634:0.4011079,Theth01Bd_4620007:0.4310817)99:0.3942211,((Flajo01Bb_14629833:0.3958223,Cythu01Bb_11063735:0.3741620)37:0.1402169,Bacth01Bb_2934862:0.327…
COG0131	((((((((((((((Myctu01Ba_:0.255809,Biflo01Ba_:0.272779)99:0.280021,((Lacca01Bf_:0.332954,Cloac01Bf_:0.299367)41:0.132273,(((((Mooth01Bf_:0.378823,(Glovi01Bc_:0.149963,(Proma01Bc_:0.213122,(Theel01Bc_:0.195652,(Synsp01Bc_:0.082158,(Trier01Bc_:0.127953,(Nossp01Bc_:0.000000,Anava01Bc_:0.008496)100:0.044389)47:0.029581)41:0.013883)51:0.042925)74:0.063601)100:0.166491)47:0.072941,((Metpe01Bp_:0.167221,…
COG0132	((((((((((Myctu01Ba_:0.906817,(Myxxa01Bp_:0.709028,(Metpe01Bp_:0.293676,(Metfl01Bp_:0.173477,(Metca01Bp_:0.447924,(Pseae01Bp_:0.327223,Burma01Bp_:0.235702)70:0.099087)43:0.080974)33:0.043250)94:0.289474)19:0.107962)8:0.056737,(((((Aquae01Bq_:0.569176,((Metja_1566:0.175020,(MetmC_1340:0.048670,Metmp_4535:0.070491)96:0.125906)94:0.135093,Lenar01Bv_:0.760611)31:0.078528)14:0.104708,Cloac01Bf_:0.5669…
COG0133	(((((((Myxxa01Bp_10876331:0.3511575,Rubxy01Ba_10880490:0.2656313)48:0.0661777,Censy_11819498:0.3930519)20:0.0498673,(((Lepin01Bs_4565675:0.5583850,(Gemob01Bo_10000725:0.2913371,(Plama01Bo_14917394:0.1630907,(Blama01Bo_8731211:0.1617824,Rhoba01Bo_3247654:0.1919481)99:0.1231617)92:0.0526633)98:0.0622567)25:0.0764857,(Deira01Bd_1580596:0.2339100,Theth01Bd_4619903:0.1915151)99:0.1112985)3:0.0155726,(…
COG0134	((((((((((Lenar01Bv_:0.479195,(Lacca01Bf_:0.509392,(Provi01Bb_:0.234414,Chlte01Bb_:0.305122)100:0.293578)24:0.069533)8:0.063480,((Aquae01Bq_:0.443873,Lepin01Bs_:0.608826)13:0.115273,((((((Neime01Bp_:0.352822,((Pseae01Bp_:0.248545,(Metpe01Bp_:0.166786,Burma01Bp_:0.189002)85:0.081499)60:0.060475,(Metca01Bp_:0.203975,Metfl01Bp_:0.160447)54:0.036403)81:0.076373)71:0.102019,(Metex01Bp_:0.296698,Agrtu0…
COG0135	(((((((((((Rhoba01Bo_:0.655922,((Lacca01Bf_:0.584722,Chlau01Bh_:0.329400)19:0.158320,Mooth01Bf_:0.340847)2:0.095408)1:0.046743,(((Uncme_1106:0.362488,((Cloac01Bf_:0.701343,Metja_1566:0.479767)5:0.105495,((((Halsp_1579:0.186860,(Halwa_1106:0.285392,Halma_5537:0.274688)30:0.052697)39:0.072457,Natph_7680:0.277380)83:0.271234,(Metsa_1167:0.351100,(Metcu_1261:0.230100,Metla_1244:0.175900)100:0.509405)…
COG0136	((((((((Ferno01Bt_15424876:0.2681020,Thema01Bt_1564427:0.2234192)100:0.3283762,(Gemob01Bo_10000513:0.3779108,((Rhoba01Bo_3247608:0.1893018,Blama01Bo_8730809:0.1675910)49:0.0501844,Plama01Bo_14917852:0.1493161)100:0.1850743)59:0.0632847)18:0.0498359,(((Helpy01Bp_1564580:0.3504737,Sulsp02Bp_15299320:0.2675742)83:0.1306489,((Cythu01Bb_11063656:0.0907865,Flajo01Bb_14629908:0.1670803)100:0.2126403,(Ch…
COG0137	((((((Cloac01Bf_1589426:0.4610218,Mooth01Bf_8359110:0.2426525)93:0.1263286,Aciba01Bi_9497118:0.5185465)68:0.0590774,((((Rubxy01Ba_10880566:0.4085897,(Aquae01Bq_1560639:0.5395811,(Proma01Bc_3324132:0.4191692,(Glovi01Bc_3752250:0.3107937,((Synsp01Bc_1633230:0.2023437,(Theel01Bc_2229825:0.1383509,(Acama01Bc_15833735:0.1115837,(Anava01Bc_7590828:0.0115926,Nossp01Bc_1723229:0.0089025)100:0.1190238)14:…
COG0138	(((((((((((((((((Lepin01Bs_:0.257126,Chlau01Bh_:0.210990)24:0.039386,(Proma01Bc_:0.289828,(Synsp01Bc_:0.126943,Acama01Bc_:0.102925)98:0.037758)91:0.079729)31:0.039630,((Helpy01Bp_:0.426073,(Agrtu01Bp_:0.218401,((Metca01Bp_:0.145436,Metfl01Bp_:0.122412)45:0.030959,(Pseae01Bp_:0.103773,Escco01Bp_:0.126203)100:0.046843)99:0.076176)91:0.055816)22:0.050283,(Desvu01Bp_:0.234056,((Gemob01Bo_:0.178955,(P…
COG0139	(((Picto_4847840:0.3444854,(Pyrfu_1897803:0.0841311,Theko_5764018:0.1324761)67:0.0877075)92:0.2037240,((((Uncme_11062026:0.3201405,((Metac_2008978:0.0233064,Metba_7367108:0.0833313)67:0.0324484,Metma_2122812:0.0392157)98:0.1436655)18:0.0392570,((Metbu_9177373:0.1240597,(Chlte01Bb_2167329:0.0453001,Provi01Bb_14522028:0.0530088)100:0.2711231)19:0.0467478,((((((Calma_12635387:0.2207472,((Sulac_70607…
COG0140	((((Neime01Bp_1567650:0.5379650,((Pseae01Bp_1560026:0.3972370,Metca01Bp_5380302:0.3112130)72:0.1606089,(Burma01Bp_5372425:0.1991078,Metpe01Bp_12426603:0.1663854)95:0.2397864)50:0.0110352)81:0.4407142,((((((Pyrca_12645876:0.1510955,Pyris_11987271:0.1107828)38:0.0947645,Pyrae_1831232:0.0342828)51:0.1712301,Calma_12635387:0.4854266)77:0.3345880,(Agrtu01Bp_15918413:0.2758906,Metex01Bp_16385197:0.4079…
COG0141	((((((((((((Rubxy01Ba_:0.522899,(Gemob01Bo_:0.300309,(Plama01Bo_:0.212421,(Blama01Bo_:0.208422,Rhoba01Bo_:0.246904)87:0.066158)88:0.085736)100:0.247057)43:0.075693,(Myctu01Ba_:0.340345,Biflo01Ba_:0.289902)100:0.383692)10:0.054809,(((Theth01Bd_:0.373025,(Chlau01Bh_:0.376500,Deira01Bd_:0.303973)68:0.102130)100:0.170874,(Solus01Bi_:0.380007,Aciba01Bi_:0.439348)82:0.133113)41:0.080242,(((Synsp01Bc_:0…
COG0142	(((((((((Methu_8860411:0.2490076,Metla_12448550:0.3395692)82:0.1059455,Metcu_12617975:0.1096911)99:0.2745690,(((Halwa_11066878:0.1393697,Halsp_1579022:0.1404208)41:0.0130510,(Halma_5537701:0.1161927,Natph_7680248:0.1121527)50:0.0225322)100:0.2596795,(Metsa_11675378:0.3042085,(Metbu_9177430:0.1541883,((Metba_7366894:0.0428245,Metac_2008949:0.0233969)73:0.0163346,Metma_2122786:0.0102082)99:0.153321…
COG0143	(((((((CanPr01Bv_4644629:0.2839371,(Chltr01Bv_1560475:0.1793675,Chlpn01Bv_1675292:0.1907656)100:0.3847403)100:0.3527799,((Chlte01Bb_2167379:0.1324021,Provi01Bb_14521957:0.1715087)100:0.4139355,((Cythu01Bb_11063907:0.1413967,Bacth01Bb_2934834:0.2052440)57:0.0632461,Flajo01Bb_14629861:0.1765916)100:0.2145225)95:0.0933528)57:0.0737067,Rubxy01Ba_10880542:0.6441259)60:0.0606663,((((((Trepa01Bs_1563978…
COG0144	((((((((Proma01Bc_:0.629937,(Synsp01Bc_:0.365828,(Acama01Bc_:0.234770,(Theel01Bc_:0.421137,(Trier01Bc_:0.307953,(Nossp01Bc_:0.042308,Anava01Bc_:0.000000)100:0.115986)61:0.036976)43:0.068577)59:0.077429)82:0.188017)67:0.165199,Myxxa01Bp_:0.615275)4:0.047401,((Thema01Bt_:0.632399,((Bacsu01Bf_:0.361337,Lacca01Bf_:0.407580)92:0.144047,(Cloac01Bf_:0.487994,(Fusnu01Bu_:0.466439,Mesfl01Bf_:0.713922)57:0…
COG0145	(((((((((Mooth01Bf_:0.612709,((Metja_1566:0.327794,(Hypbu_1240:0.280416,Aerpe_1184:0.301857)100:0.227279)97:0.128023,(Metka_2009:0.525778,(((Picto_4847:0.265970,Thevo_1354:0.250897)100:0.255711,(Sulso_1589:0.232981,(Sulac_7060:0.220321,Sulto_1592:0.235234)100:0.127456)81:0.064022)87:0.049651,(Calma_1263:0.242001,(Pyrae_1831:0.122991,(Pyris_1198:0.083613,(Pyrca_1264:0.112324,Thete_9990:0.094480)69…
COG0146	(((((((((Pyrca_12645904:0.1251207,(Pyris_11987165:0.1005137,Thete_9990131:0.1496895)84:0.0615448)100:0.1747090,Pyrae_1831304:0.2498242)86:0.0775692,Calma_12635388:0.2054010)75:0.0580623,(((Sulto_1592198:0.1155985,Sulac_7060620:0.2495293)95:0.0945600,(Thevo_1354164:0.3429819,Picto_4847753:0.2273555)100:0.2524949)74:0.1033470,Sulso_1589880:0.1706953)77:0.0745104)100:0.2462635,(Metja_1566915:0.41802…
COG0147	((((Myxxa01Bp_10876304:0.4916275,(((Synsp01Bc_1632928:0.0858450,((Theel01Bc_2229921:0.1326809,Acama01Bc_15833824:0.1008185)62:0.0346468,(Trier01Bc_11347725:0.0888295,(Anava01Bc_7591091:0.0075147,Nossp01Bc_1722782:0.0025282)100:0.0980943)61:0.0377729)31:0.0352452)96:0.0630715,Proma01Bc_3324118:0.3725011)92:0.0859122,Glovi01Bc_3752128:0.1319221)100:0.2150533)11:0.0329342,((((((Chlte01Bb_2167426:0.0…
COG0148	((((((((((((((Trepa01Bs_1563980:0.4013993,Desvu01Bp_4657873:0.3331129)31:0.0643622,Fusnu01Bu_1970508:0.3055056)1:0.0269150,(Mesfl01Bf_5036528:0.3749916,Lacca01Bf_11649447:0.2617123)59:0.0962404)5:0.0527911,((Metca01Bp_5380328:0.2843056,(Escco01Bp_1613068:0.1862899,Pseae01Bp_1559883:0.1405674)100:0.1499869)40:0.0407969,(Neime01Bp_1567715:0.2308897,(Metfl01Bp_9177626:0.1699239,(Burma01Bp_5372378:0.…
COG0149	((((((Blama01Bo_8731181:0.1469417,(Gemob01Bo_10004929:0.3246019,Plama01Bo_14917867:0.2544636)37:0.1216044)9:0.0483592,Rhoba01Bo_3247463:0.2620447)8:0.0798615,(((((Borbu01Bs_1559440:0.4016352,(((Lacca01Bf_11649447:0.2530441,Bacsu01Bf_1608044:0.1428538)71:0.0606990,Cloac01Bf_1589399:0.1856894)85:0.0406346,Mesfl01Bf_5036532:0.3344597)19:0.0344386)7:0.0152086,(Aciba01Bi_9496957:0.2580995,Solus01Bi_11…
COG0150	((((Anava01Bc_7590942:0.0000000,Nossp01Bc_1723101:0.0191986)100:2.9378305,Gemob01Bo_10001639:0.4816301)17:0.2391234,((Theel01Bc_2229935:0.2811715,(Acama01Bc_15833362:0.2274821,Synsp01Bc_1633172:0.2215331)56:0.0633779)32:0.0408306,Trier01Bc_11347638:0.1661091)34:0.0374826)0:0.0153050,(Glovi01Bc_3752028:0.3396077,((((((Desvu01Bp_4657981:0.5183167,((Metca01Bp_5380245:0.2180746,(Escco01Bp_1613042:0.1…
COG0151	((((((((((((((((Lenar01Bv_:0.305041,Vicva01Bv_:0.320862)99:0.155243,Censy_1181:0.568542)8:0.022776,(Solus01Bi_:0.436241,Aciba01Bi_:0.441209)57:0.121828)3:0.045061,(((Neime01Bp_:0.207124,((Burma01Bp_:0.182324,Metpe01Bp_:0.142013)61:0.060362,Metfl01Bp_:0.140741)71:0.061602)100:0.110286,(Metca01Bp_:0.213349,(Pseae01Bp_:0.167979,Escco01Bp_:0.118526)92:0.056476)96:0.042313)91:0.085684,(Agrtu01Bp_:0.22…
COG0152	((((((((((((Sulsp02Bp_:0.483108,(Provi01Bb_:0.178912,Chlte01Bb_:0.131442)100:0.190059)32:0.079536,(((Theth01Bd_:0.398778,(Deira01Bd_:0.340849,Rubxy01Ba_:0.376172)36:0.054660)19:0.040000,((Glovi01Bc_:0.436697,((Theel01Bc_:0.300647,Synsp01Bc_:0.298671)25:0.067546,((Nossp01Bc_:0.000000,Anava01Bc_:0.009116)100:0.153423,(Acama01Bc_:0.168696,Trier01Bc_:0.243176)38:0.032775)53:0.066796)44:0.034224)77:0.…
COG0153	(((((((((Cythu01Bb_:1.002089,(Bacth01Bb_:0.541096,Flajo01Bb_:0.561591)88:0.179357)28:0.084483,((Thema01Bt_:0.360138,Ferno01Bt_:0.469385)94:0.150068,Lepin01Bs_:0.778493)66:0.139000)33:0.075299,(Lacca01Bf_:0.526739,(Bacsu01Bf_:0.392871,(Fusnu01Bu_:0.269098,Cloac01Bf_:0.209887)53:0.078941)61:0.082293)100:0.367079)17:0.075600,(((Chlau01Bh_:0.443381,Escco01Bp_:0.573385)57:0.173342,(Aciba01Bi_:0.479972…
COG0154	(((Thete_9990000:0.2461755,((Pyrae_1831269:0.0597920,Pyris_11987308:0.1694891)84:0.0937702,Pyrca_12645948:0.0885892)98:0.2510822)100:1.0467792,((((Sulac_7060708:0.1501324,Sulto_1592154:0.0867157)74:0.0679301,Sulso_1589783:0.1084477)100:0.2177727,Aerpe_11843156:0.5362895)58:0.0515898,Naneq_4161515:0.8441119)22:0.0490798)6:0.0242451,((((((((((Chltr01Bv_1560472:0.1816949,Chlpn01Bv_1675303:0.1306717)…
COG0155	((((Sulsp02Bp_15299307:0.7576130,Aquae01Bq_1560576:0.3447412)100:0.4633244,(Rubxy01Ba_10880380:0.4090989,((Halwa_11066709:0.1548017,Natph_7680122:0.1552812)75:0.0685784,Halma_5537957:0.0777876)100:0.3810576)85:0.1264671)61:0.0863415,((((Cloac01Bf_1589339:1.2731281,((((((Burma01Bp_5372562:0.2060630,Metfl01Bp_9177602:0.1546509)52:0.0422304,Metpe01Bp_12426669:0.3599270)44:0.0283684,Pseae01Bp_1559703…
COG0156	(((((((((Versp01Bv_:0.536189,((Sulsp02Bp_:0.498021,Helpy01Bp_:0.511306)100:0.706038,(((Chltr01Bv_:1.152375,(Chlpn01Bv_:0.453252,Cythu01Bb_:0.521376)86:0.096400)99:0.320966,(Vicva01Bv_:0.565427,(Fusnu01Bu_:0.662859,Neime01Bp_:0.453493)47:0.098847)98:0.175230)37:0.152747,(Lenar01Bv_:0.523586,(Proma01Bc_:0.769477,Lepin01Bs_:0.702355)41:0.135135)37:0.094484)37:0.064434)31:0.059372)14:0.039303,(Censy_…
COG0157	(((((((((Desvu01Bp_4658021:0.5253723,Dehsp01Bh_14766983:0.4300746)52:0.1462367,(((Flajo01Bb_14630123:0.3327538,Cythu01Bb_11064009:0.2923312)59:0.1015001,Bacth01Bb_2934697:0.2140514)100:0.2543237,(Chlte01Bb_2167474:0.2693920,Provi01Bb_14521915:0.1967677)100:0.1856819)65:0.0530709)14:0.0842275,(((((((Lepin01Bs_4565689:0.8087367,Biflo01Ba_2346593:0.3089192)13:0.1685564,(((Neime01Bp_1567631:0.4729393…
COG0158	((((((((((Theel01Bc_2229808:0.1370129,Acama01Bc_15833601:0.1223866)47:0.0490406,Synsp01Bc_1633101:0.0942767)42:0.0353834,Trier01Bc_11347453:0.1116905)47:0.0321357,(Anava01Bc_7590790:0.0027406,Nossp01Bc_1723151:0.0061360)100:0.0754905)100:0.3351186,Glovi01Bc_3752269:0.4233742)71:0.1607912,((Desvu01Bp_4658025:0.3938925,Lepin01Bs_4565757:0.4269136)27:0.0806898,((Cythu01Bb_11063927:0.2793484,(Escco01…
COG0159	((((Sulto_1592149:0.1666380,Sulso_1589777:0.3298492)38:0.1104293,Sulac_7060717:0.2077259)100:0.5354750,(Aerpe_1460214:0.7372178,(Calma_12635397:0.4613600,(((Pyris_11987339:0.3175404,Pyrca_12645982:0.2572111)50:0.1101727,Pyrae_1831335:0.2331833)81:0.2221274,Thete_9990133:0.3885723)74:0.1983360)33:0.1555553)100:0.7147846)21:0.1250635,(((((((((Lacca01Bf_11649364:0.4514340,Lepin01Bs_4565675:0.7332490…
COG0160	(((((((((((Metba_7366:0.105540,(Metma_2122:0.064028,Metac_2009:0.048399)84:0.050437)100:0.605276,((((Gemob01Bo_:0.419342,(Glovi01Bc_:0.195608,(Nossp01Bc_:0.005530,Anava01Bc_:0.003831)100:0.132932)100:0.198792)44:0.060308,(Solus01Bi_:0.264258,Aciba01Bi_:0.409809)62:0.072925)43:0.044921,(Chlau01Bh_:0.453441,(Theth01Bd_:0.368082,Deira01Bd_:0.312663)100:0.190561)35:0.075531)61:0.084925,((Sulso_1589:0…
COG0161	(((((Myxxa01Bp_10875797:0.6414702,Versp01Bv_44150:0.6749194)40:0.1404154,(((Lepin01Bs_4565764:0.6439544,((Chlpn01Bv_1675198:0.5135352,(Cythu01Bb_11063935:0.5338330,Flajo01Bb_14629857:0.3724350)74:0.1211470)74:0.1079742,(Proma01Bc_3324107:0.4226128,Theel01Bc_2229947:0.3870689)75:0.0917664)67:0.0741954)53:0.0512207,((Rhoba01Bo_3247242:0.3404853,Metex01Bp_16385028:0.3323952)99:0.1529213,((((Chlte01B…
COG0162	(((((((((Dehsp01Bh_:0.302231,Chlau01Bh_:0.413333)100:0.227762,(((Mooth01Bf_:0.214956,Bacsu01Bf_:0.419519)61:0.045778,(Cloac01Bf_:0.284075,Flajo01Bb_:0.625838)78:0.184175)52:0.100740,((((Solus01Bi_:0.247461,Aciba01Bi_:0.255718)100:0.215125,(Myxxa01Bp_:0.456854,((Pseae01Bp_:0.252931,Desvu01Bp_:0.276158)54:0.082416,(Metca01Bp_:0.341345,(Metfl01Bp_:0.286362,(Metpe01Bp_:0.217598,Burma01Bp_:0.102626)10…
COG0163	((((((Metka_2009490:0.8332744,Pseae01Bp_1559921:0.4072782)38:0.1345265,((Rhoba01Bo_3247214:0.4874308,Blama01Bo_8730932:0.3822700)88:0.1461950,(Gemob01Bo_10007928:0.3879554,Plama01Bo_14917595:0.2335372)83:0.1732536)30:0.0687104)20:0.1036201,((((((Aerpe_1460153:1.0193565,Hypbu_12402694:0.6532872)12:0.0508823,(Stama_12646602:0.9236771,(Sulso_1589736:0.3411621,(Sulto_1592056:0.1845447,Sulac_7060664:0…
COG0164	((Lepin01Bs_4565743:0.5493517,(((((((Desvu01Bp_4657924:0.3979196,(Chlte01Bb_2167506:0.2265594,Provi01Bb_14521883:0.2013853)96:0.1699691)35:0.0446093,((Metex01Bp_16385121:0.6600562,Agrtu01Bp_15918443:0.2854657)24:0.2987254,((Cythu01Bb_11063920:0.3808868,(Bacth01Bb_2934882:0.1027881,Flajo01Bb_14629968:0.3674550)87:0.1073538)74:0.2112827,((Borbu01Bs_1559439:0.7424257,(Solus01Bi_11662168:0.2238820,Ac…
COG0165	((((Lepin01Bs_4565770:0.6734936,Aquae01Bq_1560656:0.4577301)14:0.0792297,(((((((Burma01Bp_5372519:0.1336549,Metpe01Bp_12426630:0.1462903)71:0.0609033,(Metfl01Bp_9177439:0.1661109,Neime01Bp_1567653:0.1716409)54:0.0739496)100:0.1391067,(Metca01Bp_5380441:0.2292589,Pseae01Bp_1560045:0.1865374)70:0.0523864)100:0.2117398,((Mooth01Bf_8359110:0.3197606,(Desvu01Bp_4657950:0.5375698,Dehsp01Bh_14766971:0.4…
COG0166	((((Desvu01Bp_4658162:1.2083358,((Sulsp02Bp_15299286:0.8809050,(((((Metpe01Bp_12426827:0.3563081,Burma01Bp_5372365:0.2747571)24:0.0434343,(Pseae01Bp_1559992:0.4408926,(((Metca01Bp_5380441:0.2554113,((((Chlte01Bb_2167381:0.1078300,Provi01Bb_14521959:0.1905308)100:0.1070118,((Helpy01Bp_1564578:0.2348946,Neime01Bp_1567724:0.1581281)100:0.1519753,Versp01Bv_44105:0.2366401)32:0.0435537)6:0.0275734,(Fl…
COG0167	((((Thete_9990076:0.2965036,(Pyrca_12646038:0.1645800,(Pyrae_1831394:0.1978722,Pyris_11987202:0.1813147)89:0.1396280)77:0.1690107)100:0.6284989,Calma_12635449:1.0807758)53:0.2061298,Lenar01Bv_14919847:1.1183734)35:0.0335863,(((((((Cloac01Bf_1589590:0.4317137,((Aciba01Bi_9496742:0.2400808,Solus01Bi_11662349:0.2561615)97:0.1711601,Desvu01Bp_4658171:0.3510831)40:0.0844684)9:0.0478555,(((Bacth01Bb_29…
COG0168	(((((Uncme_11062263:0.5782197,(Metla_12448499:0.6180974,Metcu_12617987:0.3590287)100:0.4597931)29:0.0834286,((Metja_1566967:0.3685232,(Metmp_4535899:0.0101673,MetmC_13404519:0.0504715)100:0.3717104)97:0.3889531,Halsp_1579033:0.6202305)12:0.1357576)14:0.0542161,(((((((Lenar01Bv_14919648:0.7488968,(((Agrtu01Bp_15918466:0.6277963,Pseae01Bp_1559840:0.3967755)100:0.3749931,Sulsp02Bp_15299184:0.6932622…
COG0169	(((((((((((((((((Methu_8860:0.253918,Metcu_1261:0.378851)89:0.185899,Myxxa01Bp_:1.766995)21:0.052837,(Provi01Bb_:0.249450,Chlte01Bb_:0.173960)100:0.396982)16:0.161207,(((Gemob01Bo_:0.352380,(Plama01Bo_:0.328123,(Rhoba01Bo_:0.239059,Blama01Bo_:0.277395)81:0.092192)67:0.090891)93:0.194425,Censy_1181:0.519511)7:0.056311,(Aciba01Bi_:0.375851,Solus01Bi_:0.441709)64:0.131796)9:0.045894)0:0.024595,(((Ca…
COG0170	((((Metka_2009441:0.7387259,Metth_1567937:0.5799407)34:0.1944477,(((Picto_4847845:0.7411684,(Thevo_1354212:0.2494359,Theac_1608144:0.2164510)94:0.7713063)95:0.7384590,Metja_1566932:0.3409758)32:0.1573391,(Methu_8860307:0.4788517,Metcu_12617847:0.5188273)69:0.2661865)28:0.2101752)25:0.1932454,(((Lepin01Bs_4565786:1.1984980,(((Uncme_11062128:0.6730186,Metsa_11675358:0.7359650)72:0.3770881,Trepa01Bs…
COG0171	((((((Mooth01Bf_8358941:0.2581823,Aciba01Bi_9496955:0.2489610)17:0.0228642,(Rubxy01Ba_10880555:0.1760889,(Dehsp01Bh_14766959:0.2022117,(((Biflo01Ba_2346552:0.5364530,Plama01Bo_14917697:0.3681723)13:0.0914041,(Agrtu01Bp_1588896:0.3695937,(Metca01Bp_5380466:0.2012751,(Metfl01Bp_9177623:0.2286827,(Burma01Bp_5372516:0.0818553,Metpe01Bp_12426730:0.0986885)99:0.1009172)81:0.0533733)83:0.0652976)42:0.05…
COG0172	(((((Myxxa01Bp_10875730:0.5638873,((Aciba01Bi_9496742:0.2691585,Solus01Bi_11662160:0.2842530)98:0.1531510,((Desvu01Bp_4657865:0.4146829,((((((CanPr01Bv_16161130:0.3393111,(Chltr01Bv_1560546:0.2107650,Chlpn01Bv_1675216:0.1326575)100:0.4187827)99:0.3462890,((((Vicva01Bv_15038379:0.6898475,(((Borbu01Bs_1559457:0.5016763,Trepa01Bs_1563963:0.4183728)99:0.2430027,(Gemob01Bo_10012209:0.4325219,(Plama01B…
COG0173	(((((((((((((((Metpe01Bp_:0.096395,Burma01Bp_:0.132679)100:0.091737,Neime01Bp_:0.191077)85:0.056969,Metfl01Bp_:0.133738)100:0.110764,((Escco01Bp_:0.317038,Pseae01Bp_:0.220503)67:0.064080,Metca01Bp_:0.257170)96:0.071768)100:0.096048,(Sulsp02Bp_:0.274410,Helpy01Bp_:0.264628)100:0.283902)34:0.052196,(Desvu01Bp_:0.361799,Myxxa01Bp_:0.523609)34:0.062297)21:0.054862,(Aquae01Bq_:0.279252,(Thema01Bt_:0.2…
COG0174	(((((Cythu01Bb_11063888:1.5241103,Thepe_11971999:1.1261777)60:0.2141160,(((Metka_2009377:0.3006380,(Bacth01Bb_2934619:2.2104896,(((((Sulso_1589730:0.1050769,(Sulto_1592167:0.0775629,Sulac_7060722:0.1085418)84:0.0502029)98:0.1371984,((Aerpe_11843174:0.5941123,Stama_12646509:0.4733921)66:0.1358539,Hypbu_12402805:0.4071973)94:0.1862149)64:0.1227042,Censy_11819554:0.5597354)76:0.1143226,((((((Blama01…
COG0175	(((((((((((((((((((Sulsp02Bp_:0.175684,Lenar01Bv_:0.113230)28:0.025081,(Rhoba01Bo_:0.175467,Blama01Bo_:0.096144)63:0.051085)32:0.040030,(Metca01Bp_:0.082646,(Escco01Bp_:0.120158,Pseae01Bp_:0.055727)59:0.037274)28:0.026277)13:0.023521,(Metex01Bp_:0.168006,Agrtu01Bp_:0.260928)31:0.059720)15:0.017522,Gemob01Bo_:0.106828)41:0.041322,(Provi01Bb_:0.052968,Bacth01Bb_:0.053463)100:0.130725)45:0.031636,My…
COG0176	((((((((((((((Lepin01Bs_:0.351363,Solus01Bi_:0.320707)37:0.064061,Myxxa01Bp_:0.302865)11:0.044463,(Dehsp01Bh_:0.492341,(Chlau01Bh_:0.307437,(Deira01Bd_:0.277190,Theth01Bd_:0.269504)60:0.075289)28:0.039965)23:0.050231)2:0.034928,((Mooth01Bf_:0.212505,(Cloac01Bf_:0.216783,Bacsu01Bf_:0.257349)56:0.070473)17:0.044195,((Flajo01Bb_:0.237087,(Cythu01Bb_:0.107776,Bacth01Bb_:0.192795)67:0.069491)100:0.201…
COG0177	((((Pyrfu_1897760:0.0797032,(Pyrab_1452088:0.0000000,Pyrho_1459128:0.0631820)99:0.1413487)72:0.0572208,Theko_5764107:0.2022536)100:0.3266026,(((((Naneq_4161518:0.5679839,Arcfu_1149928:0.4809967)40:0.1054406,(Picto_4847797:0.3023311,(Thevo_1354163:0.2541349,Theac_1608255:0.1551225)98:0.2706268)97:0.2645265)17:0.0654032,(Chlau01Bh_16384636:0.5413170,(Metja_1566879:0.1950375,(Metmp_4535810:0.0736204…
COG0178	(((((((((((Cloac01Bf_:0.320584,Fusnu01Bu_:0.338354)19:0.060560,((Trepa01Bs_:0.392162,Borbu01Bs_:0.385296)77:0.090998,Censy_1181:0.474375)19:0.034321)0:0.034320,(((Aquae01Bq_:0.318414,(Thema01Bt_:0.176344,Ferno01Bt_:0.227484)99:0.145232)74:0.078562,(Mesfl01Bf_:0.479658,(Sulsp02Bp_:0.203743,Helpy01Bp_:0.238668)100:0.356044)28:0.054906)5:0.042627,(Metla_1244:0.166921,((Metcu_1261:0.149933,(Metba_736…
COG0179	((((((((((((((((Mooth01Bf_:0.301802,Myctu01Ba_:0.546314)31:0.065192,(Glovi01Bc_:0.341156,(Synsp01Bc_:0.293389,(Theel01Bc_:0.176950,(Nossp01Bc_:0.004185,Anava01Bc_:0.000000)100:0.195525)82:0.070201)75:0.074870)90:0.124089)11:0.075310,Dehsp01Bh_:0.491337)3:0.095256,(Desvu01Bp_:0.427432,(Censy_1181:0.590658,Myxxa01Bp_:0.437282)10:0.048697)4:0.060850)3:0.086057,(((Metst_8448:0.483906,(Metja_1566:0.13…
COG0180	(((((((Rubxy01Ba_10880312:0.3733925,Chlau01Bh_16384698:0.2864150)22:0.0822613,(Helpy01Bp_1564586:0.4101771,Solus01Bi_11662491:0.3515778)37:0.0812699)3:0.0210974,((Myctu01Ba_1561047:0.4447728,((Cloac01Bf_1589391:0.3582655,Bacsu01Bf_1607820:0.3254126)26:0.0501204,Escco01Bp_1613126:0.3510335)39:0.0889652)1:0.0590073,((Ricpr01Bp_1560433:0.4114765,(Agrtu01Bp_15918427:0.1548371,Metex01Bp_16384974:0.166…
COG0181	(((((((((((((((Myxxa01Bp_:0.348539,(Metca01Bp_:0.243501,(Pseae01Bp_:0.181543,Escco01Bp_:0.170638)73:0.047008)65:0.046887)59:0.058979,(Metpe01Bp_:0.301231,(Burma01Bp_:0.226040,(Metfl01Bp_:0.242638,Neime01Bp_:0.186763)46:0.050888)42:0.067766)99:0.163104)64:0.076650,(Lenar01Bv_:0.336731,Desvu01Bp_:0.337841)30:0.050580)28:0.045285,(Solus01Bi_:0.216502,Aciba01Bi_:0.294057)89:0.125965)9:0.058784,((Cyth…
COG0182	((((((((Dehsp01Bh_:0.548434,(((Plama01Bo_:0.314250,Blama01Bo_:0.216701)98:0.194585,(Mooth01Bf_:0.305310,Rhoba01Bo_:0.467440)73:0.085795)83:0.080852,Bacsu01Bf_:0.673228)31:0.097200)27:0.093025,((Glovi01Bc_:0.339478,(Theel01Bc_:0.224068,(Acama01Bc_:0.192600,(((Nossp01Bc_:0.016352,Anava01Bc_:0.013561)100:0.126094,Synsp01Bc_:0.314069)24:0.040026,Trier01Bc_:0.237151)19:0.034180)34:0.055452)83:0.077721…
COG0183	(((((((((((((((Ricpr01Bp_:0.395323,(Metex01Bp_:0.171586,Agrtu01Bp_:0.164651)100:0.097924)87:0.081886,(Metpe01Bp_:0.141129,Burma01Bp_:0.117280)100:0.078522)75:0.054626,(Escco01Bp_:0.281479,Pseae01Bp_:0.091240)95:0.078325)80:0.089758,Cloac01Bf_:0.195826)61:0.057074,(Helpy01Bp_:0.422535,(Fusnu01Bu_:0.342944,Ferno01Bt_:0.293978)74:0.116454)34:0.063559)2:0.019126,((((Theth01Bd_:0.391469,((Halma_5537:0…
COG0184	(((((((((((Opiba01Bv_:0.239612,Versp01Bv_:0.429403)23:0.118696,(Aquae01Bq_:0.365623,(((Rhoba01Bo_:0.231627,Blama01Bo_:0.194834)48:0.055317,((Vicva01Bv_:0.238639,Lenar01Bv_:0.229544)89:0.167736,Plama01Bo_:0.257232)17:0.073283)4:0.051313,Gemob01Bo_:0.328814)2:0.037741)1:0.042684)1:0.020899,(Thema01Bt_:0.096453,Ferno01Bt_:0.195896)91:0.170733)0:0.038636,(Mesfl01Bf_:0.361779,(Fusnu01Bu_:0.125809,(Deh…
COG0185	((((((((Deira01Bd_1580534:0.1760404,(Glovi01Bc_3752047:0.1535425,(((Synsp01Bc_1632993:0.0745355,(((Anava01Bc_7590691:0.0000000,Nossp01Bc_1723170:0.0118203)97:0.0184520,Proma01Bc_3324115:0.2382414)19:0.0034126,Trier01Bc_11347657:0.1104320)17:0.0824591)9:0.0610351,Acama01Bc_15833781:0.0740840)5:0.0591250,Theel01Bc_2229762:0.0980298)3:0.0529731)56:0.0828015)24:0.0319818,((((((((CanPr01Bv_4644605:0.1…
COG0186	((((Censy_11819458:0.5089881,(Picto_4847772:0.1631106,(Thevo_1354116:0.0803218,Theac_1608226:0.0705582)98:0.3575087)86:0.2447352)18:0.1560494,((Theko_5764146:0.0934910,(Pyrfu_1897818:0.0307704,(Pyrab_1452054:0.0000000,Pyrho_1459152:0.0140008)77:0.0272766)56:0.0496466)44:0.1365454,(((Metcu_12617852:0.1282471,Metla_12448491:0.2585653)41:0.0678075,Methu_8860349:0.2356253)58:0.0786707,((Metja_1566864…
COG0187	(((((((((((Rubxy01Ba_:0.360293,(((Halma_5537:0.104222,(Halwa_1106:0.171879,Natph_7680:0.114569)72:0.031854)76:0.042210,Halsp_1579:0.124437)100:0.211993,(Myctu01Ba_:0.321859,Biflo01Ba_:0.370743)100:0.181127)52:0.059704)50:0.069837,((Metsa_1167:0.241190,(Uncme_1106:0.215418,(Metbu_9177:0.172020,(Metma_2122:0.037172,(Metac_2009:0.031093,Metba_7367:0.067491)81:0.031158)100:0.123849)100:0.086178)90:0.…
COG0188	((((((((((((((Versp01Bv_:0.429946,(CanPr01Bv_:0.158224,(Chlpn01Bv_:0.090002,Chltr01Bv_:0.065018)100:0.207116)100:0.285849)69:0.068895,(Gemob01Bo_:0.486780,(Plama01Bo_:0.282192,(Rhoba01Bo_:0.174953,Blama01Bo_:0.161293)100:0.112777)100:0.133071)100:0.196541)65:0.063431,(Vicva01Bv_:0.298889,Lenar01Bv_:0.312781)100:0.256969)35:0.056456,(((Cythu01Bb_:0.217523,(Flajo01Bb_:0.179693,Bacth01Bb_:0.248654)9…
COG0189	(((((((((((((((Natph_7680:0.048780,(Halma_5537:0.105056,Halwa_1106:0.134197)92:0.099569)100:0.476242,Chlau01Bh_:0.247476)11:0.026243,(Deira01Bd_:0.327648,Theth01Bd_:0.189305)61:0.078455)60:0.124386,(Pyrfu_1897:0.101977,(Theko_5764:0.156604,(Pyrho_1459:0.118511,Pyrab_1452:0.084385)50:0.048764)98:0.128906)100:0.329419)72:0.117506,((Sulac_7060:0.183414,Sulso_1589:0.166307)100:0.394500,(Censy_1181:0.…
COG0190	((((((((((((((((Desvu01Bp_:0.369477,(((Proma01Bc_:0.527248,Theel01Bc_:0.236787)45:0.072951,((Trier01Bc_:0.201956,(Synsp01Bc_:0.222469,(Nossp01Bc_:0.016927,Anava01Bc_:0.000000)100:0.128836)50:0.052413)52:0.028094,Acama01Bc_:0.201752)56:0.053881)37:0.049260,Glovi01Bc_:0.283747)74:0.169041)24:0.034199,(Chlau01Bh_:0.565721,((Metpe01Bp_:0.193736,Burma01Bp_:0.153927)100:0.234422,(Solus01Bi_:0.263724,Ac…
COG0191	((((((((((((((((((((Synsp01Bc_:0.042671,(Trier01Bc_:0.052516,Acama01Bc_:0.060982)77:0.036992)51:0.025986,(Nossp01Bc_:0.000000,Anava01Bc_:0.000000)100:0.077242)18:0.008033,Theel01Bc_:0.041669)91:0.061637,Proma01Bc_:0.145582)79:0.019342,Glovi01Bc_:0.160567)98:0.060179,(Burma01Bp_:0.153237,(((Pseae01Bp_:0.085272,Neime01Bp_:0.162990)100:0.075753,(Metca01Bp_:0.184799,Metfl01Bp_:0.195405)37:0.025816)59…
COG0192	(((((((Censy_1181:0.352340,(((Versp01Bv_:0.308076,Opiba01Bv_:0.285211)82:0.111856,(Trepa01Bs_:0.375797,(CanPr01Bv_:0.856492,Lepin01Bs_:0.188049)15:0.047557)0:0.009081)3:0.061492,((Lenar01Bv_:0.260140,(Metex01Bp_:0.201043,Agrtu01Bp_:0.164913)100:0.336752)41:0.069621,Fusnu01Bu_:0.375948)10:0.069425)0:0.020296)0:0.025344,((Plama01Bo_:0.172818,(Rhoba01Bo_:0.144529,Blama01Bo_:0.161813)74:0.048438)98:0…
COG0193	((((((((((((((Vicva01Bv_:0.417656,Mooth01Bf_:0.385427)50:0.117507,(Theth01Bd_:0.520845,Desvu01Bp_:0.680937)30:0.168296)5:0.068168,((Rubxy01Ba_:0.534539,Myctu01Ba_:0.523555)45:0.206776,(((((Ricpr01Bp_:0.707232,Helpy01Bp_:0.772044)18:0.054209,Sulsp02Bp_:0.520835)33:0.179247,((Chltr01Bv_:0.492628,Chlpn01Bv_:0.627491)99:0.420660,(Trepa01Bs_:0.939129,Borbu01Bs_:1.038660)26:0.120190)15:0.158260)7:0.184…
COG0194	(((((((((((Fusnu01Bu_:0.362402,Vicva01Bv_:0.400899)20:0.062917,Lenar01Bv_:0.405575)17:0.115018,((Sulsp02Bp_:0.480012,Helpy01Bp_:0.470255)43:0.135557,((Myxxa01Bp_:0.482125,(Ricpr01Bp_:0.528981,(Metex01Bp_:0.312566,Agrtu01Bp_:0.285030)93:0.111659)34:0.067243)18:0.013467,(((Solus01Bi_:0.273489,Aciba01Bi_:0.373934)94:0.132528,(((Pseae01Bp_:0.201220,(Escco01Bp_:0.240813,Metca01Bp_:0.266380)61:0.056818…
COG0195	((((Fusnu01Bu_1970531:0.6779520,(Ferno01Bt_15424942:0.3173902,Thema01Bt_1564452:0.1275225)100:0.3169385)26:0.0762247,(((Rubxy01Ba_10880424:0.3512064,(Biflo01Ba_2346616:0.4242742,Myctu01Ba_1560997:0.3276417)91:0.2383156)32:0.1005747,((Cloac01Bf_1589507:0.2582773,Mooth01Bf_8358989:0.2034330)28:0.0596016,(Lacca01Bf_11649505:0.2845410,Bacsu01Bf_1607872:0.1741940)62:0.0940533)7:0.0077788)7:0.0184815,(…
COG0196	((((((Lepin01Bs_:0.640315,(Bacsu01Bf_:0.374906,Lacca01Bf_:0.526779)98:0.306710)5:0.084135,(((((((Theth01Bd_:0.286989,Deira01Bd_:0.409548)74:0.135586,(Opiba01Bv_:0.645054,Versp01Bv_:0.550276)45:0.151856)22:0.085935,(Metex01Bp_:0.494588,Agrtu01Bp_:0.392818)92:0.315096)3:0.040153,(Trepa01Bs_:1.172640,((Metfl01Bp_:0.308977,((Metpe01Bp_:0.241498,Burma01Bp_:0.209857)100:0.219926,Neime01Bp_:0.396871)47:…
COG0197	(((((((Flajo01Bb_14629815:0.2394620,Cythu01Bb_11063952:0.2377786)52:0.0268276,Bacth01Bb_2934812:0.2366345)65:0.1309716,(Chlte01Bb_2167499:0.0680178,Provi01Bb_14521906:0.0652158)96:0.1205022)13:0.0716862,((((((Biflo01Ba_2346613:0.2968482,Myctu01Ba_1560784:0.2676329)84:0.1678164,(Helpy01Bp_1564592:0.1272800,Sulsp02Bp_15299390:0.1938244)100:0.3318080)10:0.0831937,((Myxxa01Bp_10875915:0.3116831,Chlau…
COG0198	(((((((Bacsu01Bf_1607719:0.1677579,((Myctu01Ba_1560785:0.2676610,Ricpr01Bp_1560449:0.3565930)7:0.0296147,Aquae01Bq_1560675:0.2979861)9:0.1000125)3:0.0399632,((Aciba01Bi_9496826:0.1725272,Solus01Bi_11662419:0.3667789)81:0.1848683,Cloac01Bf_1589637:0.4778939)14:0.1200455)0:0.0021516,(((((Proma01Bc_3324115:0.1671987,((((Theel01Bc_2229763:0.1078887,Acama01Bc_15833782:0.1494478)32:0.0240361,Synsp01Bc_…
COG0199	((((((((((((Opiba01Bv_:0.326862,(Provi01Bb_:0.132424,Chlte01Bb_:0.069159)99:0.183246)13:0.091237,((Ricpr01Bp_:0.412743,(Metex01Bp_:0.182145,Agrtu01Bp_:0.277282)95:0.120729)52:0.170204,(Myxxa01Bp_:0.250277,Myctu01Ba_:0.464652)37:0.134234)6:0.076142)0:0.031099,((Metca01Bp_:0.260490,(Escco01Bp_:0.157708,Pseae01Bp_:0.201784)50:0.076765)58:0.048016,(Metfl01Bp_:0.225608,(Neime01Bp_:0.227223,(Metpe01Bp_…
COG0200	((((((((((Lepin01Bs_4565868:0.2537823,Solus01Bi_11662418:0.2683302)22:0.0530235,Aciba01Bi_9496827:0.2652328)18:0.0670221,(Chlte01Bb_2167497:0.0207196,Provi01Bb_14521908:0.1813448)97:0.2419580)5:0.0490055,(((Ricpr01Bp_1560448:0.4253455,(Agrtu01Bp_15918498:0.2168430,Metex01Bp_16385160:0.0411166)88:0.1252302)62:0.1335979,((((Neime01Bp_1567608:0.1039089,(Metca01Bp_5380343:0.2870704,(Metpe01Bp_1242686…
COG0201	((((((((((Cloac01Bf_1589636:0.6447191,Mooth01Bf_8359125:0.1850723)29:0.0648324,((Deira01Bd_1580711:0.3476037,Theth01Bd_4619961:0.2863995)100:0.2262961,(Ferno01Bt_15424979:0.1983567,Thema01Bt_1564422:0.1958681)100:0.2865246)23:0.0824221)2:0.0357863,((Chlau01Bh_16384794:0.2612306,Dehsp01Bh_14766911:0.4884471)99:0.2885206,(((Lacca01Bf_11649592:0.3803813,Mesfl01Bf_5036495:1.0015362)49:0.1171778,Bacsu…
COG0202	((((((((((Mesfl01Bf_:0.828457,((Theth01Bd_:0.143026,Deira01Bd_:0.313377)100:0.406614,(Rubxy01Ba_:0.436061,(Myctu01Ba_:0.124648,Biflo01Ba_:0.157342)100:0.264148)52:0.048393)19:0.026372)5:0.057540,(((Lacca01Bf_:0.174063,Bacsu01Bf_:0.136128)98:0.140422,Cloac01Bf_:0.181831)44:0.042314,Mooth01Bf_:0.177251)97:0.115878)2:0.059136,(((((CanPr01Bv_:0.250451,(Chlpn01Bv_:0.044683,Chltr01Bv_:0.094059)100:0.29…
COG0203	(((((((Chlau01Bh_16384795:0.5115125,((Ferno01Bt_15424978:0.2036777,Thema01Bt_1564422:0.3748555)100:0.4520659,(Versp01Bv_44148:0.4801383,Aquae01Bq_1560566:0.3743502)18:0.0358110)3:0.0271945)3:0.0882809,(((((((((Theel01Bc_2229765:0.0574959,Synsp01Bc_1632991:0.1397986)32:0.0235852,Glovi01Bc_3752313:0.2715339)7:0.0240943,Proma01Bc_3324113:0.1499304)9:0.0248267,Trier01Bc_11347655:0.1669802)37:0.056241…
COG0204	((((((Lacca01Bf_11649507:0.4148556,Bacsu01Bf_1607801:0.3894422)98:0.4284881,Deira01Bd_1580756:0.4345807)29:0.1380617,((((Biflo01Ba_2346598:0.4390354,Myctu01Ba_1560931:0.3262540)98:0.4810646,Theth01Bd_4619928:0.5187024)23:0.1274192,Mooth01Bf_8359017:0.3785314)4:0.0567010,(((((((((Bacth01Bb_2934565:0.7623559,Trepa01Bs_1563935:1.0703415)17:0.1456344,(Helpy01Bp_1564596:0.9474158,(Chlte01Bb_2167484:0.…
COG0205	((((((((((Myctu01Ba_:0.428812,Myxxa01Bp_:0.237313)29:0.076712,(((Plama01Bo_:0.437711,Rubxy01Ba_:0.337394)53:0.124672,Uncme_1106:0.395080)59:0.093256,(Metcu_1261:0.155021,Methu_8860:0.200981)91:0.095970)27:0.035432)18:0.062562,((Mooth01Bf_:0.352621,Chlau01Bh_:0.287266)42:0.123372,(Aciba01Bi_:0.436643,(Blama01Bo_:0.240273,Versp01Bv_:0.420124)90:0.120858)80:0.126132)15:0.046093)62:0.076244,(Bacth01B…
COG0206	(((((((((Borbu01Bs_:0.290104,Trepa01Bs_:0.300623)91:0.118573,Lepin01Bs_:0.509866)14:0.061891,((((Chlte01Bb_:0.096231,Provi01Bb_:0.092173)100:0.536282,(Ricpr01Bp_:0.213480,(Metex01Bp_:0.087987,Agrtu01Bp_:0.107868)100:0.148633)100:0.234274)22:0.062557,(Neime01Bp_:0.360133,((Escco01Bp_:0.240413,(Pseae01Bp_:0.186347,Metca01Bp_:0.160900)48:0.036985)96:0.103649,(Metfl01Bp_:0.181512,(Metpe01Bp_:0.222765…
COG0207	(((((((((((((((((((Pseae01Bp_:0.098096,Metca01Bp_:0.407576)28:0.056132,(((Myctu01Ba_:0.128226,Biflo01Ba_:0.270115)79:0.102437,Metpe01Bp_:0.167153)54:0.082014,Deira01Bd_:0.070566)34:0.075501)7:0.044895,(Flajo01Bb_:0.151439,(Bacsu01Bf_:0.181443,Bacth01Bb_:0.232989)12:0.038376)12:0.071889)0:0.024385,(Neime01Bp_:0.082743,Agrtu01Bp_:0.177668)13:0.019897)0:0.019011,Lenar01Bv_:0.118050)0:0.047046,((Cyth…
COG0208	(((((((((((Versp01Bv_:0.148492,(Chlpn01Bv_:0.035711,Chltr01Bv_:0.071848)100:0.106865)59:0.044822,(Plama01Bo_:0.102600,Blama01Bo_:0.067958)99:0.084386)96:0.076242,((Acama01Bc_:0.075481,(Metpe01Bp_:0.074607,Burma01Bp_:0.016853)78:0.027172)100:0.167899,(Metca01Bp_:0.116938,Pseae01Bp_:0.153490)98:0.085530)100:0.173060)97:0.143584,Halsp_1579:0.401784)100:0.102911,Opiba01Bv_:0.671326)92:0.173786,((Myxx…
COG0209	(((((((((((((Rubxy01Ba_:0.196563,Chlau01Bh_:0.308953)85:0.106485,(((Mooth01Bf_:0.239642,Desvu01Bp_:0.294453)51:0.081844,Dehsp01Bh_:0.287585)22:0.028362,(((Metcu_1261:0.430485,Myctu01Ba_:0.440152)60:0.091305,Metsa_1167:0.212084)57:0.082397,Metth_1567:0.289551)33:0.043091)10:0.038013)13:0.037831,Arcfu_1149:0.194875)24:0.040692,((Picto_4847:0.136120,(Theac_1608:0.013588,Thevo_1354:0.026874)100:0.078…
COG0210	((((((((((((((Dehsp01Bh_:0.301735,Chlau01Bh_:0.330440)99:0.132766,((Rubxy01Ba_:0.350249,(Mooth01Bf_:0.301610,(Biflo01Ba_:0.279059,Myctu01Ba_:0.245724)100:0.168324)79:0.063717)32:0.058169,(Cloac01Bf_:0.435808,(Lacca01Bf_:0.229518,Bacsu01Bf_:0.201705)97:0.101293)40:0.070231)12:0.030931)9:0.037319,(((Theth01Bd_:0.397766,Deira01Bd_:0.302276)100:0.160356,(Proma01Bc_:0.275583,((Glovi01Bc_:0.232401,(((T…
COG0211	((((((Myxxa01Bp_10875853:0.4784958,(((Rhoba01Bo_3247445:0.1028002,Desvu01Bp_4657934:0.4655075)32:0.0489118,(Gemob01Bo_10016184:0.5277719,Plama01Bo_14917610:0.0373936)90:0.1970414)28:0.1495855,Blama01Bo_8730887:0.2431079)38:0.0735077)8:0.0732547,Chlau01Bh_16384787:0.2969373)26:0.0690147,(Dehsp01Bh_14766977:0.4203225,Lenar01Bv_14919703:0.2099204)18:0.0913996)1:0.0512775,Opiba01Bv_15389366:0.5863462…
COG0212	((((((((((((((Metcu_1261:0.441668,(Metla_1244:0.352739,Methu_8860:0.567036)65:0.146984)82:0.173155,(Fusnu01Bu_:0.719660,(Mesfl01Bf_:1.000496,(Flajo01Bb_:0.376167,Cythu01Bb_:0.545200)95:0.338014)31:0.150664)13:0.248424)6:0.192379,((Chlau01Bh_:0.513660,(Metex01Bp_:0.270335,Agrtu01Bp_:0.369087)99:0.257166)40:0.039552,(Provi01Bb_:0.619684,Chlte01Bb_:0.564093)66:0.237304)17:0.128864)1:0.064175,(Cloac0…
COG0213	((((((((((((((Solus01Bi_:0.367984,Opiba01Bv_:0.754116)13:0.086188,(Lacca01Bf_:0.438874,(Cloac01Bf_:0.128723,Bacsu01Bf_:0.106923)100:0.251952)41:0.103330)3:0.045122,(Mesfl01Bf_:0.771768,(Thema01Bt_:0.174228,Ferno01Bt_:0.280169)100:0.166679)64:0.100459)7:0.058815,Mooth01Bf_:0.408058)17:0.099148,(Myxxa01Bp_:0.400918,(Gemob01Bo_:0.629319,(Rhoba01Bo_:0.628023,(Agrtu01Bp_:0.384112,((Escco01Bp_:0.382592…
COG0214	(((((((((((Aciba01Bi_:0.347765,(Solus01Bi_:0.314467,CanPr01Bv_:0.265526)41:0.074710)65:0.096125,(((Chlau01Bh_:0.183657,(Rubxy01Ba_:0.214543,Myctu01Ba_:0.234896)68:0.081863)12:0.022291,((Theth01Bd_:0.100703,Deira01Bd_:0.257362)43:0.047685,(Cloac01Bf_:0.260889,(Fusnu01Bu_:0.197023,(Biflo01Ba_:0.163857,Metla_1244:0.105337)98:0.080844)99:0.109467)60:0.073381)42:0.072266)11:0.039500,(((Dehsp01Bh_:0.22…
COG0215	((((Biflo01Ba_2346490:0.4361468,Myctu01Ba_5711712:0.3519084)100:0.3834879,(((((Theel01Bc_2229937:0.2689085,Proma01Bc_3324068:0.3983531)25:0.0535595,((Synsp01Bc_1633101:0.2374392,Trier01Bc_11347743:0.1730044)41:0.0435255,(Acama01Bc_15834003:0.2415142,(Anava01Bc_7590992:0.0013500,Nossp01Bc_1722858:0.0103559)100:0.1526865)70:0.0663735)18:0.0231527)51:0.0560891,Glovi01Bc_3752042:0.3122076)99:0.189599…
COG0216	((((((((((Aquae01Bq_:0.351766,(Mooth01Bf_:0.268098,(Chlau01Bh_:0.343200,Dehsp01Bh_:0.410493)13:0.026113)2:0.042142)3:0.024901,(Cloac01Bf_:0.260291,Fusnu01Bu_:0.332216)24:0.048787)1:0.028927,(Solus01Bi_:0.204945,Aciba01Bi_:0.180729)100:0.189335)1:0.005907,(((((Theth01Bd_:0.420908,Opiba01Bv_:0.488918)27:0.116209,(Gemob01Bo_:0.540899,(Plama01Bo_:0.282835,(Rhoba01Bo_:0.193377,Blama01Bo_:0.280292)100:…
COG0217	((((((((((((((((Rubxy01Ba_:0.265484,(Myctu01Ba_:0.327261,Biflo01Ba_:0.240382)100:0.174960)53:0.045403,(Theth01Bd_:0.301928,Deira01Bd_:0.346534)97:0.246654)26:0.044259,(((Solus01Bi_:0.289422,Aciba01Bi_:0.216152)99:0.163812,(Provi01Bb_:0.214436,Chlte01Bb_:0.038620)100:0.232234)56:0.078099,((Dehsp01Bh_:0.325727,Chlau01Bh_:0.427264)38:0.067477,Mooth01Bf_:0.284748)27:0.082190)6:0.052326)1:0.029499,(Tr…
COG0218	((((((((((((((Cythu01Bb_:0.303862,(Opiba01Bv_:0.550497,(Flajo01Bb_:0.327480,Bacth01Bb_:0.288679)79:0.147909)76:0.137369)93:0.244853,((((Cloac01Bf_:0.267414,Mesfl01Bf_:0.422413)47:0.050028,(Lacca01Bf_:0.354509,Bacsu01Bf_:0.216972)91:0.159142)72:0.126208,(Fusnu01Bu_:0.341386,CanPr01Bv_:0.595925)62:0.137106)30:0.104026,(((Provi01Bb_:0.217545,Chlte01Bb_:0.210547)94:0.219127,(Sulsp02Bp_:0.147903,Helpy…
COG0219	(((((((((CanPr01Bv_:0.578609,(Lacca01Bf_:0.308412,Bacsu01Bf_:0.181291)91:0.151399)21:0.102060,Mooth01Bf_:0.241485)13:0.074130,(((((Blama01Bo_:0.348165,(Plama01Bo_:0.210044,Rhoba01Bo_:0.335357)70:0.077144)78:0.135754,(Chlpn01Bv_:0.085517,Chltr01Bv_:0.214389)99:0.409963)53:0.114595,((Lenar01Bv_:0.490878,Vicva01Bv_:0.226164)54:0.101554,Flajo01Bb_:0.541956)50:0.142076)6:0.029691,((Fusnu01Bu_:0.191872…
COG0220	((((((((((((Chlau01Bh_:0.703257,Rubxy01Ba_:0.404990)89:0.411850,((Vicva01Bv_:0.363163,Lenar01Bv_:0.637058)91:0.242371,Opiba01Bv_:0.965960)35:0.198048)8:0.116974,((Versp01Bv_:0.717891,Lepin01Bs_:0.703614)65:0.227089,(CanPr01Bv_:0.497973,(Chlpn01Bv_:0.197205,Chltr01Bv_:0.232752)98:0.303225)100:0.382325)29:0.126535)1:0.036795,(((Theth01Bd_:0.363013,Deira01Bd_:0.490335)96:0.509233,((Ricpr01Bp_:0.6965…
COG0221	((((((((((Naneq_4161:0.502718,(Thete_9990:0.348524,Calma_1263:0.463550)63:0.132514)33:0.047498,(((Sulso_1589:0.157731,(Sulto_1592:0.084682,Sulac_7060:0.171626)35:0.048316)100:0.174714,(Hypbu_1240:0.156393,Aerpe_1184:0.332625)48:0.078701)54:0.135937,((((Ricpr01Bp_:0.424758,((Escco01Bp_:0.154429,Pseae01Bp_:0.343160)49:0.085941,(Metca01Bp_:0.349377,(Burma01Bp_:0.497300,(Metpe01Bp_:0.355470,Metfl01Bp…
COG0222	((((((((((((((((Helpy01Bp_:0.201355,Sulsp02Bp_:0.255598)92:0.170960,(((Metfl01Bp_:0.157764,Metpe01Bp_:0.247937)29:0.080713,(Burma01Bp_:0.170520,Neime01Bp_:0.155249)46:0.062599)28:0.057604,(Metca01Bp_:0.216956,(Pseae01Bp_:0.264524,Escco01Bp_:0.223671)32:0.105378)13:0.076643)10:0.048269)0:0.032272,(Desvu01Bp_:0.218010,(Provi01Bb_:0.198230,Chlte01Bb_:0.044157)93:0.164473)24:0.077551)2:0.034910,(Chla…
COG0223	((((((((((Desvu01Bp_:0.550156,((Gemob01Bo_:0.628652,(Blama01Bo_:0.374701,Rhoba01Bo_:0.467038)100:0.224103)49:0.076592,Plama01Bo_:0.508785)55:0.123231)13:0.090297,(Myxxa01Bp_:0.482038,((((Neime01Bp_:0.316596,(Metpe01Bp_:0.248445,Burma01Bp_:0.202073)99:0.126549)82:0.092044,(Metex01Bp_:0.265317,Agrtu01Bp_:0.244178)100:0.276357)43:0.035926,(Myctu01Ba_:0.509408,Biflo01Ba_:0.349354)100:0.389138)22:0.04…
COG0224	((((((((((CanPr01Bv_:0.665799,(Biflo01Ba_:0.631507,Myctu01Ba_:0.344082)89:0.205651)20:0.098687,(((Chlau01Bh_:0.292403,Dehsp01Bh_:0.342512)75:0.068662,((Neime01Bp_:0.416582,(Metfl01Bp_:0.136101,(Metpe01Bp_:0.102862,Burma01Bp_:0.145689)88:0.090971)88:0.068919)64:0.055978,(Metca01Bp_:0.227003,(Pseae01Bp_:0.121006,Escco01Bp_:0.167207)63:0.054684)86:0.108377)100:0.256352)41:0.039629,(Opiba01Bv_:0.3905…
COG0225	(((((((((((((((((((Burma01Bp_:0.203210,Metpe01Bp_:0.355435)60:0.111580,(Lepin01Bs_:0.319332,Trier01Bc_:0.278931)51:0.105671)37:0.103158,(((Rubxy01Ba_:0.126136,Theth01Bd_:0.420282)85:0.137192,(Sulac_7060:0.120911,Sulso_1589:0.042128)100:0.257543)40:0.040427,(Solus01Bi_:0.309150,Flajo01Bb_:0.266285)54:0.121695)2:0.052289)5:0.060956,(Halwa_1106:0.210794,(Natph_7680:0.107534,Halsp_1579:0.247036)81:0.…
COG0226	(((((((((((((((((Methu_8860:0.299183,(Metcu_1261:0.310789,Metla_1244:0.204471)35:0.033786)63:0.071542,((Desvu01Bp_:0.356284,(((Borbu01Bs_:0.412108,Flajo01Bb_:0.980664)92:0.356235,((((Pseae01Bp_:0.191598,(Lenar01Bv_:0.253888,Blama01Bo_:0.228530)54:0.130341)100:0.546967,Opiba01Bv_:0.355857)42:0.105781,Lepin01Bs_:0.762457)56:0.140235,(Thema01Bt_:0.163690,Ferno01Bt_:0.235975)98:0.259589)16:0.062793)7…
COG0227	(((((Deira01Bd_1580750:0.5985429,Theth01Bd_4620026:0.4972763)64:0.4220264,Gemob01Bo_10007262:0.3041912)19:0.1930037,(Bacsu01Bf_1607864:0.1573648,Lacca01Bf_11649510:0.1836526)69:0.1705042)6:0.0968163,(((Helpy01Bp_1564511:0.1994728,Sulsp02Bp_15299373:0.1133398)95:0.1076820,((((((CanPr01Bv_4644630:0.1281866,(Chltr01Bv_1560480:0.0513135,Chlpn01Bv_1675271:0.1228894)92:0.2078534)96:0.3053667,Chlau01Bh_…
COG0228	((((Trepa01Bs_1563989:0.5196145,Borbu01Bs_1559504:0.2526646)52:0.1585880,((((Acama01Bc_15833722:0.1090466,Theel01Bc_2229758:0.2270900)24:0.0469190,(Proma01Bc_3324080:0.2164068,(((Anava01Bc_7591055:0.0000000,Nossp01Bc_1722944:0.0000000)100:0.0895197,Trier01Bc_11347615:0.0956706)49:0.0214375,Synsp01Bc_1633110:0.0887070)51:0.0336160)41:0.0167660)93:0.3155459,Desvu01Bp_4657925:0.2588520)42:0.0941531,…
COG0229	((((((((((((((((((Metcu_1261:0.291816,((Metth_1567:0.168552,Methu_8860:0.435167)45:0.117488,Rubxy01Ba_:0.197586)8:0.026923)31:0.092232,(Solus01Bi_:0.267743,Acama01Bc_:0.226890)19:0.021909)10:0.048649,Trier01Bc_:0.215986)11:0.033232,Gemob01Bo_:0.302090)9:0.034316,Theel01Bc_:0.220172)3:0.029836,(Versp01Bv_:0.485194,Glovi01Bc_:0.229158)34:0.121460)9:0.000000,Flajo01Bb_:0.624854)1:0.036316,(((Censy_1…
COG0231	(((((((Gemob01Bo_10014289:0.7398429,(Versp01Bv_44068:0.4234981,Opiba01Bv_15389324:0.2123982)97:0.1905299)53:0.1107523,(Aciba01Bi_9497063:0.2590640,Solus01Bi_11662277:0.2407933)96:0.2220683)56:0.1454497,((Agrtu01Bp_1588981:0.2369134,Metex01Bp_16385242:0.1480757)100:0.6084962,Ricpr01Bp_1560410:0.6103734)93:0.3548753)21:0.1006461,(((((Deira01Bd_1580515:0.2403062,Theth01Bd_4619906:0.2954307)100:0.306…
COG0232	((((((((((((Sulsp02Bp_:0.475885,Lepin01Bs_:0.455568)39:0.048258,(Theth01Bd_:0.187970,Deira01Bd_:0.417854)97:0.176762)29:0.057125,((Metpe01Bp_:0.239487,(Metfl01Bp_:0.107629,Burma01Bp_:0.172903)43:0.033401)99:0.123484,(Ricpr01Bp_:0.454853,(Metex01Bp_:0.166575,Agrtu01Bp_:0.241534)98:0.115748)35:0.051366)10:0.081838)3:0.047702,(((CanPr01Bv_:0.544045,(Metcu_1261:0.376857,Uncme_1106:0.255461)96:0.09094…
COG0233	(((((((((((Solus01Bi_:0.210027,Aciba01Bi_:0.424049)73:0.144400,(Gemob01Bo_:0.468284,(Plama01Bo_:0.205918,(Rhoba01Bo_:0.102932,Blama01Bo_:0.213340)86:0.099970)91:0.101747)100:0.359747)17:0.089154,(((((Escco01Bp_:0.289120,Pseae01Bp_:0.220647)81:0.119638,Metca01Bp_:0.169745)68:0.075100,((Metpe01Bp_:0.234557,Burma01Bp_:0.109031)62:0.050106,(Neime01Bp_:0.250792,Metfl01Bp_:0.122030)37:0.023617)99:0.176…
COG0234	((((((((((((Gemob01Bo_:0.293187,(Plama01Bo_:0.251777,(Rhoba01Bo_:0.118709,Blama01Bo_:0.185992)85:0.118449)83:0.090761)87:0.238251,((Mooth01Bf_:0.281839,((Lacca01Bf_:0.388927,(Bacsu01Bf_:0.267492,(Theth01Bd_:0.223546,Deira01Bd_:0.315360)50:0.085437)23:0.094900)6:0.101197,(Glovi01Bc_:0.164865,(Theel01Bc_:0.106241,(((Synsp01Bc_:0.117681,Trier01Bc_:0.071390)48:0.033320,Proma01Bc_:0.066497)60:0.036043…
COG0235	(((((((((((((Metst_8449:0.851030,(Metja_1566:0.217946,(MetmC_1340:0.051432,Metmp_4535:0.075108)99:0.159219)95:0.138829)52:0.126848,Stama_1264:0.855922)15:0.113363,((((Chlau01Bh_:0.482064,(Solus01Bi_:0.317250,Aciba01Bi_:0.218896)90:0.132098)49:0.137309,Mooth01Bf_:0.342903)32:0.069855,(Plama01Bo_:0.094906,(Rhoba01Bo_:0.046788,Blama01Bo_:0.075073)100:0.213999)100:0.394167)94:0.220414,(Calma_1263:0.5…
COG0236	(((((((((((((((Theel01Bc_:0.179681,Chlau01Bh_:0.223722)15:0.031574,Dehsp01Bh_:0.462311)7:0.038645,(Desvu01Bp_:0.139211,(Chlpn01Bv_:0.150780,Chltr01Bv_:0.068887)95:0.266946)31:0.089159)5:0.000000,((((((Lenar01Bv_:0.447851,(Provi01Bb_:0.039222,Chlte01Bb_:0.000000)100:0.179661)23:0.107822,Fusnu01Bu_:0.062074)12:0.106302,(((Mooth01Bf_:0.065130,(Trepa01Bs_:0.448819,Borbu01Bs_:0.351429)63:0.308730)13:0…
COG0237	((((Rubxy01Ba_10880484:0.6146177,(CanPr01Bv_4644585:0.2770651,(Chltr01Bv_1560522:0.2453355,Chlpn01Bv_1675242:0.1751494)100:0.4001147)98:0.2283435)44:0.1023576,((((Aquae01Bq_1560697:0.3118130,Solus01Bi_11662386:0.5332703)25:0.1043449,((Lenar01Bv_14919681:0.5532183,Opiba01Bv_15389204:0.5928502)29:0.1838021,Versp01Bv_44045:0.5314482)13:0.1653090)0:0.0244055,((Lepin01Bs_4565891:0.5627497,(((Borbu01Bs…
COG0239	((((((Helpy01Bp_:0.742120,Metfl01Bp_:0.549741)26:0.148710,Cythu01Bb_:0.585739)12:0.114200,(((Theth01Bd_:0.457262,(Opiba01Bv_:0.527764,(Metca01Bp_:0.524386,Solus01Bi_:0.449411)36:0.213900)21:0.144010)3:0.098504,Aquae01Bq_:0.539150)1:0.062161,((((((((((((Sulsp02Bp_:0.401641,(Neime01Bp_:0.649904,(Escco01Bp_:0.370172,(Burma01Bp_:0.482140,Pseae01Bp_:0.278310)50:0.168144)46:0.193995)87:0.447324)27:0.32…
COG0240	((((((((Pseae01Bp_:0.724588,(((Opiba01Bv_:0.561607,(Theth01Bd_:0.364715,Deira01Bd_:0.540163)96:0.198819)34:0.067375,((Glovi01Bc_:0.337775,Theel01Bc_:0.489906)90:0.090803,((Nossp01Bc_:0.030827,Anava01Bc_:0.017448)100:0.207252,(Acama01Bc_:0.201234,(Synsp01Bc_:0.267556,Trier01Bc_:0.256795)74:0.089592)94:0.106890)95:0.120957)100:0.341542)7:0.055217,(Dehsp01Bh_:0.663866,(Myctu01Ba_:0.355074,Biflo01Ba_…
COG0241	(((Acama01Bc_15834131:1.3511934,((Lacca01Bf_11649620:1.1954648,Desvu01Bp_4657946:0.6745084)11:0.2189284,((Myctu01Ba_1560725:1.0406866,Chlau01Bh_16384927:0.3042196)18:0.1881278,(Neime01Bp_1567785:0.3670636,(Pseae01Bp_1559520:0.3386028,((Metpe01Bp_12426856:0.3040670,(Burma01Bp_5372503:0.1751119,Metfl01Bp_9177499:0.2563214)22:0.0448065)45:0.0969672,Metca01Bp_5380363:0.4315130)26:0.0586587)8:0.050564…
COG0242	((((((((((((Glovi01Bc_:0.187764,(Proma01Bc_:0.327740,(((Synsp01Bc_:0.200761,(Acama01Bc_:0.133375,Theel01Bc_:0.161504)40:0.057383)45:0.070463,(Nossp01Bc_:0.000000,Anava01Bc_:0.012264)99:0.113027)25:0.047056,Trier01Bc_:0.186384)45:0.057938)71:0.082474)97:0.253491,((Metex01Bp_:0.313607,Agrtu01Bp_:0.191879)90:0.154046,Ricpr01Bp_:0.563543)4:0.020436)6:0.047782,(Myxxa01Bp_:0.393542,(Chlau01Bh_:0.606846…
COG0243	((((Aerpe_1460:1.034345,Dehsp01Bh_:0.736619)100:0.506024,((((Helpy01Bp_:1.392823,((Metth_1567:1.082661,((Thepe_1197:0.706335,(Theko_5764:0.141924,(Pyrfu_1897:0.111521,(Pyrho_1459:0.085858,Pyrab_1452:0.080865)76:0.042614)70:0.042847)100:0.493266)99:0.300284,(((Theth01Bd_:0.282786,Deira01Bd_:0.377205)100:0.283861,(Bacsu01Bf_:0.575922,Gemob01Bo_:0.355417)78:0.117709)41:0.112503,Chlau01Bh_:0.467528)6…
COG0244	(((((((((Metpe01Bp_12426863:0.3055674,Burma01Bp_5372386:0.1136401)31:0.0381283,Neime01Bp_1567605:0.2579317)44:0.0938737,Metfl01Bp_9177462:0.1426504)71:0.1654206,(Metca01Bp_5380462:0.2975582,(Escco01Bp_1613181:0.1363924,Pseae01Bp_1559946:0.1957016)96:0.1626911)85:0.1651432)81:0.3036596,((Helpy01Bp_1564581:0.4118871,Sulsp02Bp_15299172:0.5565777)80:0.4414958,(Agrtu01Bp_1588925:0.3143730,Metex01Bp_16…
COG0245	(((((((((((((((Metex01Bp_:0.378767,((Biflo01Ba_:0.511470,Myctu01Ba_:0.323882)100:0.619091,Agrtu01Bp_:0.306932)11:0.125826)19:0.261754,(Metca01Bp_:0.202103,Sulsp02Bp_:0.568441)46:0.079097)9:0.048241,Escco01Bp_:0.229215)8:0.036173,Pseae01Bp_:0.190815)12:0.105756,(Burma01Bp_:0.184328,(Metpe01Bp_:0.274172,Neime01Bp_:0.253582)20:0.036670)33:0.064444)2:0.037325,((Lenar01Bv_:0.506154,Bacsu01Bf_:0.189819…
COG0246	((((((Pseae01Bp_:0.454762,Vicva01Bv_:0.644031)27:0.085061,((Rhoba01Bo_:0.213066,Blama01Bo_:0.213022)59:0.064371,Plama01Bo_:0.187312)100:0.343340)36:0.075943,Agrtu01Bp_:0.714349)86:0.121584,(Escco01Bp_:0.536188,Burma01Bp_:0.745213)69:0.127938)99:0.278646,((Metfl01Bp_:1.710044,Lacca01Bf_:1.147056)93:0.376840,(Lenar01Bv_:0.850339,(Flajo01Bb_:0.501975,(Bacsu01Bf_:0.389524,(Cloac01Bf_:0.242177,Bacth01…
COG0247	((((((Lacca01Bf_:0.557874,Bacth01Bb_:0.690650)82:0.310125,(Sulsp02Bp_:0.922047,(((((((Arcfu_1149:0.401563,(((Aerpe_1184:0.495639,(Theac_1608:0.077686,Thevo_1354:0.030847)100:0.208855)77:0.083521,(Thete_9990:0.159296,(Calma_1263:0.263606,((Pyris_1198:0.094375,Pyrae_1831:0.062805)52:0.027606,Pyrca_1264:0.048840)100:0.115742)62:0.066282)100:0.318461)57:0.066893,(Chlte01Bb_:0.478039,((Theth01Bd_:0.24…
COG0248	((((((((((((((((Escco01Bp_:0.472595,Pseae01Bp_:0.232755)33:0.055201,((Metca01Bp_:0.404341,((Burma01Bp_:0.298124,Neime01Bp_:0.291500)69:0.104189,Metfl01Bp_:0.176945)91:0.139642)14:0.049979,Versp01Bv_:0.395096)7:0.032680)39:0.084546,Metpe01Bp_:0.452182)100:0.480609,Lepin01Bs_:0.356074)16:0.097026,(Deira01Bd_:0.558148,(Provi01Bb_:0.127099,Chlte01Bb_:0.126562)100:0.383229)50:0.131414)5:0.056026,(Prom…
COG0249	((((((((((((Glovi01Bc_:0.241191,(Proma01Bc_:0.666150,((Synsp01Bc_:0.218206,(Trier01Bc_:0.209343,(Nossp01Bc_:0.018707,Anava01Bc_:0.005766)100:0.112761)62:0.037933)98:0.065215,(Acama01Bc_:0.177407,Theel01Bc_:0.232582)47:0.047755)84:0.062435)82:0.071098)100:0.362442,(Desvu01Bp_:0.684470,((Deira01Bd_:0.626269,Theth01Bd_:0.249090)100:0.399967,(Halwa_1106:0.478510,((Halma_5537:0.217877,Halsp_1578:0.215…
COG0250	(((((Deira01Bd_1580704:0.3235991,Theth01Bd_4620003:0.2770108)49:0.1342927,(((Biflo01Ba_2346585:0.5263800,Myctu01Ba_1560777:0.2442101)83:0.3006504,(Borbu01Bs_1559473:0.9752173,(Glovi01Bc_3752039:0.2710565,(((Proma01Bc_3323968:0.2503476,Theel01Bc_2229783:0.1143477)43:0.0718470,Acama01Bc_15833600:0.0445583)32:0.0406839,(((Anava01Bc_7590876:0.0089108,Nossp01Bc_1723279:0.0000000)98:0.0616523,Synsp01Bc…
COG0251	(((((((((((((((Fusnu01Bu_:0.409858,((((Sulsp02Bp_:0.406491,(Metcu_1261:0.398231,Methu_8860:0.319826)48:0.173877)7:0.102193,Proma01Bc_:0.387866)5:0.127309,(Theel01Bc_:0.317546,((Acama01Bc_:0.176123,((Nossp01Bc_:0.061181,Anava01Bc_:0.023517)94:0.114896,Synsp01Bc_:0.256250)40:0.053920)20:0.055309,Trier01Bc_:0.203439)31:0.063231)21:0.088357)1:0.108674,((Flajo01Bb_:0.290744,Cythu01Bb_:0.222024)76:0.09…
COG0252	((((((((Picto_4847846:0.5103187,(Thevo_1354194:0.1486904,Theac_1608201:0.2361111)99:0.2743127)100:0.5137472,Metka_2009494:0.2860389)9:0.0644470,(((Sulso_1589781:0.1504348,(Sulac_7060710:0.1087748,Sulto_1592152:0.0673973)60:0.0372399)100:0.2248177,Censy_11819565:0.7220591)31:0.0808089,((Hypbu_12402780:0.2101301,Aerpe_1460191:0.3685332)51:0.0565517,(((Thepe_11971927:0.1750014,Naneq_4161492:1.090083…
COG0253	((((((((((((Lepin01Bs_:0.484678,(Plama01Bo_:0.196491,(Gemob01Bo_:0.163746,Blama01Bo_:0.194477)96:0.050060)94:0.092594)62:0.053105,((Bacsu01Bf_:0.409711,Bacth01Bb_:0.389456)52:0.117934,(MetmC_1340:0.027141,Metmp_4535:0.011426)100:0.297059)29:0.068999)41:0.090995,(Mooth01Bf_:0.153211,Vicva01Bv_:0.536169)67:0.098137)20:0.042669,((Synsp01Bc_:0.124791,((Acama01Bc_:0.186520,Trier01Bc_:0.177645)38:0.035…
COG0254	(((((Escco01Bp_1613177:0.1540593,Pseae01Bp_1560024:0.3268351)79:0.2383567,(Chlte01Bb_2167439:0.0954186,Provi01Bb_14521922:0.0543159)77:0.1039336)3:0.0440842,((Lepin01Bs_4565847:0.3841149,(((((Versp01Bv_44044:0.3152736,Lenar01Bv_14920062:0.5913890)5:0.1250174,(((((Synsp01Bc_1632991:0.1285321,(Trier01Bc_11347655:0.0247375,((Acama01Bc_15833442:0.0274982,(Anava01Bc_7590694:0.0000000,Nossp01Bc_1723167…
COG0256	(((((Proma01Bc_3324114:0.2817734,Synsp01Bc_1632992:0.1078024)92:0.1095208,((((((Thema01Bt_1564423:0.0683948,Ferno01Bt_15424980:0.2633086)35:0.0493671,Aquae01Bq_1560675:0.3550527)16:0.0465642,((((((Vicva01Bv_15038525:0.4286927,(Rhoba01Bo_3247507:0.5243143,Lenar01Bv_14919952:0.2714330)25:0.1140939)9:0.2083377,((((Metfl01Bp_9177465:0.2398307,Neime01Bp_1567608:0.1355753)72:0.1047572,((Burma01Bp_53723…
COG0258	((((((((((((Mooth01Bf_:0.321791,Cloac01Bf_:0.410396)48:0.073799,((Lacca01Bf_:0.359167,Bacsu01Bf_:0.198045)74:0.084467,Gemob01Bo_:0.832808)46:0.087522)34:0.086305,(((((Ricpr01Bp_:0.590002,(Metex01Bp_:0.276081,Agrtu01Bp_:0.217058)100:0.140189)48:0.123166,(((Neime01Bp_:0.260803,(Metfl01Bp_:0.115537,Burma01Bp_:0.169761)83:0.065185)100:0.130811,Metca01Bp_:0.169239)73:0.045172,Pseae01Bp_:0.193823)100:0…
COG0259	((Versp01Bv_44119:1.0279125,(((Myctu01Ba_1560974:1.0039917,Escco01Bp_1612959:0.6388722)33:0.1429797,Deira01Bd_1580552:0.5716407)6:0.0583206,Rubxy01Ba_10880517:0.3211026)18:0.0952200)12:0.0294060,(((((Rhoba01Bo_3247619:0.5352900,Lepin01Bs_4565836:0.4520471)43:0.1348313,Cythu01Bb_11063817:0.6725467)24:0.1018871,(Bacth01Bb_2934698:0.5632400,Flajo01Bb_14630226:0.7409466)28:0.1538832)25:0.1302374,(((A…
COG0260	((((((((Lenar01Bv_:0.762328,(Metca01Bp_:0.307251,(((Pseae01Bp_:0.260763,Escco01Bp_:0.325729)83:0.091706,Metfl01Bp_:0.177988)66:0.050774,(Metpe01Bp_:0.404281,Burma01Bp_:0.288725)69:0.087062)47:0.077218)99:0.178629)36:0.082223,Desvu01Bp_:0.717734)17:0.082290,((((((Blama01Bo_:0.301857,Rhoba01Bo_:0.516008)93:0.124373,(Plama01Bo_:0.377306,Gemob01Bo_:0.610622)63:0.070442)100:0.336448,((Myxxa01Bp_:0.532…
COG0261	(((Desvu01Bp_4657934:0.2481563,((Metca01Bp_5380371:0.3088321,(Escco01Bp_1613107:0.2748175,Pseae01Bp_1559976:0.1323535)65:0.1218824)58:0.1029384,(Metfl01Bp_9177657:0.1940915,(Neime01Bp_1567624:0.1383473,(Burma01Bp_5372607:0.1655433,Metpe01Bp_12426570:0.1393261)88:0.1380412)68:0.1011570)68:0.0751653)57:0.1003622)17:0.0635121,(((Helpy01Bp_1564492:0.2498176,Sulsp02Bp_15299336:0.1796778)99:0.3469229,L…
COG0262	(((((((((((((Metca01Bp_:0.425479,Deira01Bd_:0.816798)5:0.089295,(Bacsu01Bf_:0.357313,(Flajo01Bb_:0.421882,Cloac01Bf_:0.536185)87:0.269485)35:0.197771)0:0.030585,((Metfl01Bp_:0.435660,Cythu01Bb_:0.418394)37:0.107966,(Glovi01Bc_:1.142970,Myxxa01Bp_:0.347576)22:0.267699)4:0.109057)0:0.071611,(Agrtu01Bp_:0.498970,(Blama01Bo_:0.308511,Rhoba01Bo_:0.716778)67:0.175754)55:0.252717)1:0.112824,((((Lenar01B…
COG0263	((((((((((((((Opiba01Bv_:0.561281,(((Plama01Bo_:0.318964,Gemob01Bo_:0.300557)71:0.093178,(Blama01Bo_:0.214757,Rhoba01Bo_:0.525184)85:0.149400)89:0.110095,(Vicva01Bv_:0.411287,Lenar01Bv_:0.531557)93:0.184730)59:0.073570)19:0.051253,Myxxa01Bp_:0.503285)3:0.037588,(((Metca01Bp_:0.238296,Pseae01Bp_:0.243302)74:0.059048,(Metfl01Bp_:0.175292,(Metpe01Bp_:0.186711,Burma01Bp_:0.108979)99:0.089525)98:0.093…
COG0264	(((((((((Metca01Bp_:0.282941,(Escco01Bp_:0.284861,Pseae01Bp_:0.263855)76:0.085375)32:0.048838,(Neime01Bp_:0.429657,(Metfl01Bp_:0.188695,(Metpe01Bp_:0.202345,Burma01Bp_:0.091048)97:0.165738)93:0.181971)76:0.106268)56:0.082092,(Cloac01Bf_:0.406231,(Ricpr01Bp_:0.385839,(Metex01Bp_:0.264955,Agrtu01Bp_:0.288543)55:0.061682)96:0.229489)9:0.058040)4:0.028613,(Fusnu01Bu_:0.458995,(Lacca01Bf_:0.359252,(Me…
COG0265	(((((((((((Rubxy01Ba_:0.582523,(Metcu_1261:0.427127,(Uncme_1106:0.196264,Metth_1567:0.366362)71:0.109609)94:0.157196)37:0.107105,(Censy_1181:0.479690,(Chlau01Bh_:0.425428,(Natph_7680:0.436142,(Halma_5537:0.282344,(Halsp_1578:0.259071,Halwa_1106:0.250132)96:0.133225)52:0.069692)100:0.408594)43:0.067707)54:0.156722)18:0.040073,(Theth01Bd_:0.372631,Deira01Bd_:0.525748)95:0.232150)1:0.000000,(((Glovi…
COG0266	(((((((((((Chlau01Bh_:0.457185,Desvu01Bp_:0.643990)18:0.126196,(Rubxy01Ba_:0.607633,(Plama01Bo_:0.339466,(Blama01Bo_:0.347847,Rhoba01Bo_:0.464698)62:0.121663)100:0.549780)38:0.133897)1:0.047794,((((((Myctu01Ba_:0.850415,Opiba01Bv_:1.342245)28:0.138324,(Bacth01Bb_:1.441918,Uncme_1106:0.575013)99:0.752667)18:0.073700,Myxxa01Bp_:1.060443)7:0.080619,((Theth01Bd_:0.377553,Deira01Bd_:0.450471)100:0.306…
COG0268	((((Opiba01Bv_15389118:0.6334657,Vicva01Bv_15038436:0.5839342)33:0.3332339,((Cloac01Bf_1589455:0.4076801,((Biflo01Ba_2346542:0.3199031,Myctu01Ba_1560954:0.1992929)94:0.3129884,(((Mesfl01Bf_5036518:0.5951030,Lacca01Bf_11649481:0.4935588)23:0.0559043,Bacsu01Bf_1607960:0.6269490)17:0.0811048,Mooth01Bf_8358944:0.5247726)12:0.2065024)4:0.0000000)2:0.1287755,(((Deira01Bd_1580632:0.3339434,Theth01Bd_461…
COG0269	(((((((((((Metac_2009328:0.0382269,Metba_7366870:0.0923463)100:0.1448266,Metsa_11675376:0.1665159)20:0.0261511,((Methu_8860194:0.2406822,Metcu_12617869:0.1988684)41:0.0715229,(Arcfu_1149846:0.1922885,Uncme_11062147:0.1882292)49:0.0490662)23:0.0453678)85:0.0919351,(Metmp_4535883:0.0113310,MetmC_13404536:0.0148336)100:0.3209079)71:0.1116134,(Rhoba01Bo_3247363:0.1745083,Plama01Bo_14917461:0.0047990)…
COG0270	(((((((((((((Sulsp02Bp_:0.320180,Gemob01Bo_:0.492255)93:0.262993,(Rubxy01Ba_:1.096324,Provi01Bb_:0.452701)48:0.135559)39:0.090866,((Metth_1567:0.332748,(Metma_2122:0.279674,Uncme_1106:0.309718)94:0.121762)100:0.363276,(Bacth01Bb_:0.562021,(Opiba01Bv_:0.232659,Aciba01Bi_:0.318823)100:0.573252)68:0.241403)38:0.056425)15:0.063144,(((Synsp01Bc_:0.374524,(Trier01Bc_:0.205338,(Nossp01Bc_:0.000000,Anava…
COG0271	(((Burma01Bp_5372365:0.1738265,(((Agrtu01Bp_15918583:0.7527537,Metex01Bp_16385264:0.3259361)29:0.0579217,Neime01Bp_1567625:0.6055284)39:0.1611630,(Metfl01Bp_9177623:0.5258019,Metca01Bp_5380427:0.2297058)39:0.1934543)13:0.1516835)13:0.0578496,(((Escco01Bp_9011113:0.6102686,Pseae01Bp_1559605:0.6084497)49:0.2535748,Glovi01Bc_3752026:0.5645276)12:0.1412404,Metpe01Bp_12426695:0.3238806)10:0.1442147)57…
COG0272	((((((((((((Chlau01Bh_:0.374878,(Biflo01Ba_:0.406343,Myctu01Ba_:0.307927)100:0.360376)33:0.104558,(Rubxy01Ba_:0.369664,Dehsp01Bh_:0.516489)19:0.058567)2:0.019384,((Myxxa01Bp_:0.418298,((((Neime01Bp_:0.372611,(Burma01Bp_:0.224750,(Metpe01Bp_:0.263640,Metfl01Bp_:0.182779)100:0.094885)79:0.039763)61:0.047895,(Escco01Bp_:0.275833,Pseae01Bp_:0.327197)86:0.092042)43:0.058965,Metca01Bp_:0.267202)75:0.05…
COG0274	(((((((((((((Trier01Bc_:0.397216,(Nossp01Bc_:0.008622,Anava01Bc_:0.000000)100:0.109383)78:0.095504,(Theel01Bc_:0.172171,Synsp01Bc_:0.275275)58:0.066102)19:0.038434,Acama01Bc_:0.253164)57:0.081697,Glovi01Bc_:0.600328)73:0.176860,Proma01Bc_:1.500992)42:0.080066,Rubxy01Ba_:0.452147)8:0.055788,Aquae01Bq_:0.514774)3:0.092749,((((Metth_1567:0.426721,(Theko_5764:0.154953,(Mesfl01Bf_:0.452593,(Ferno01Bt_…
COG0275	((((((((((((Metca01Bp_:0.291979,Escco01Bp_:0.215215)53:0.049546,(Metpe01Bp_:0.276025,((Neime01Bp_:0.195123,Metfl01Bp_:0.241407)56:0.071606,Burma01Bp_:0.174579)69:0.075605)70:0.099162)50:0.062376,Pseae01Bp_:0.240001)88:0.234986,(((Theth01Bd_:0.264034,Deira01Bd_:0.319759)69:0.114976,(Mooth01Bf_:0.319018,((Aquae01Bq_:0.293649,(Thema01Bt_:0.232539,Ferno01Bt_:0.280215)97:0.145906)54:0.100102,(((Lacca0…
COG0276	(((((((((((((((Metpe01Bp_:0.246011,(Metex01Bp_:0.316719,Agrtu01Bp_:0.171510)100:0.324885)43:0.085255,Burma01Bp_:0.341258)21:0.046857,Metfl01Bp_:0.327704)28:0.072292,Neime01Bp_:0.426117)65:0.090209,(Metca01Bp_:0.341088,Escco01Bp_:0.437186)60:0.071587)46:0.092556,Gemob01Bo_:0.686325)44:0.068004,(Lenar01Bv_:0.809580,((Myxxa01Bp_:0.279561,(Pseae01Bp_:0.340593,Flajo01Bb_:0.426667)80:0.177745)41:0.0722…
COG0277	(((((((((((Mooth01Bf_:0.312443,Desvu01Bp_:0.471040)64:0.083873,(Bacsu01Bf_:0.364192,(Opiba01Bv_:0.280616,Versp01Bv_:0.447158)86:0.129831)67:0.090877)85:0.087894,(Lenar01Bv_:0.856125,(Sulso_1589:0.731275,(((Chlau01Bh_:0.462188,(Solus01Bi_:0.370795,(Plama01Bo_:0.203939,Gemob01Bo_:0.286472)100:0.247243)76:0.085098)43:0.059839,(((Theth01Bd_:0.172478,Rhoba01Bo_:0.446372)100:0.175284,(((Metca01Bp_:0.21…
COG0278	(((((((Lepin01Bs_4565767:0.5740457,((((Agrtu01Bp_15918494:0.1707706,Metex01Bp_16384947:0.1911002)72:0.1601598,Metfl01Bp_9177460:0.2835834)10:0.0409534,((Lenar01Bv_14919909:0.4478351,Ricpr01Bp_1560457:0.3930222)25:0.1155708,((Escco01Bp_1612961:0.1822366,Pseae01Bp_1559872:0.1368180)96:0.3151133,Metca01Bp_5380389:0.2137343)56:0.0927748)11:0.0856472)6:0.0439615,(Neime01Bp_1567667:0.2169892,(Burma01Bp…
COG0279	(((((((Vicva01Bv_15038689:1.4354245,((Bacth01Bb_2934588:0.3484390,Plama01Bo_14917550:0.6791539)36:0.0909882,Burma01Bp_5372582:0.3489822)24:0.0552557)3:0.0584887,(Rubxy01Ba_10880355:1.1371448,((Metpe01Bp_12426894:0.3755692,((Metca01Bp_7712844:0.2898561,Pseae01Bp_1559962:0.2377335)80:0.1626822,Neime01Bp_1567791:0.1970608)35:0.0770689)53:0.1305303,Desvu01Bp_4658029:0.4593287)22:0.0567661)22:0.178952…
COG0280	((((Halma_5537850:0.1294782,((Halsp_1579058:0.1669318,(((Ricpr01Bp_1560424:0.8445239,(((Burma01Bp_5372422:0.2514909,Metpe01Bp_12426540:0.3609289)99:0.1125221,Escco01Bp_1613038:0.3091063)51:0.0768932,(Agrtu01Bp_15918485:0.2387015,Metex01Bp_16385026:0.2828445)100:0.2034739)93:0.3113628)61:0.1003425,((Bacth01Bb_2934737:0.4707395,Flajo01Bb_14629941:0.3952524)42:0.0751871,Cythu01Bb_11063645:0.3857561)…
COG0281	(((((((((Methu_8860:0.511668,(((Metsa_1167:0.316309,((Mooth01Bf_:0.315899,(Vicva01Bv_:0.280902,(Sulsp02Bp_:0.331293,(Lepin01Bs_:0.434857,(Solus01Bi_:0.267750,((Desvu01Bp_:0.332705,((Bacth01Bb_:0.205899,(Flajo01Bb_:0.209892,Cythu01Bb_:0.236241)75:0.073312)75:0.078293,(Pseae01Bp_:0.299585,((Agrtu01Bp_:0.207164,Ricpr01Bp_:0.219569)100:0.187509,(Metex01Bp_:0.278525,(((Burma01Bp_:0.122097,Metpe01Bp_:0…
COG0282	(((((((((((((((Bacth01Bb_:0.376444,Cloac01Bf_:0.302033)11:0.047654,(Fusnu01Bu_:0.477160,(Thema01Bt_:0.124744,Ferno01Bt_:0.187036)99:0.108468)26:0.040424)13:0.042302,(Bacsu01Bf_:0.232412,Lacca01Bf_:0.562861)64:0.143735)4:0.039482,(Mooth01Bf_:0.333257,(Metba_7366:0.096558,(Metma_2122:0.034431,Metac_2009:0.028939)96:0.029535)100:0.191792)62:0.069348)16:0.062399,(Trepa01Bs_:0.574771,(Opiba01Bv_:0.436…
COG0283	(((((((Metex01Bp_16385155:0.3998981,Agrtu01Bp_1589087:0.4992419)99:0.3114775,(((Metfl01Bp_9177528:0.3123655,(Burma01Bp_5372478:0.2170058,Metpe01Bp_12426743:0.2955930)95:0.1634669)42:0.0490958,Neime01Bp_1567716:0.5674097)46:0.0942956,((Metca01Bp_5380425:0.3817760,Escco01Bp_1612887:0.2694097)59:0.0842170,Pseae01Bp_1559835:0.2001769)56:0.0732060)65:0.0850018)45:0.0846356,(Desvu01Bp_4657944:0.6745005…
COG0284	((((Uncme_11062279:0.3247642,((((Arcfu_1149853:0.4880187,(Metla_12448498:0.2734975,(Metcu_12618029:0.2584535,Methu_8860378:0.2233728)27:0.0990619)98:0.2600309)7:0.0404955,((Metst_8448920:0.3102821,Metth_1567815:0.2681707)100:0.3173026,(Metja_1566842:0.1720629,(Metmp_4535816:0.0209933,MetmC_13404603:0.0375028)100:0.1666779)95:0.1023969)56:0.1116887)6:0.0517532,(Metbu_9177299:0.1370513,((Metba_7366…
COG0285	((((((((Opiba01Bv_:0.535906,(Provi01Bb_:0.306903,Chlte01Bb_:0.262198)100:0.417375)3:0.064490,((Dehsp01Bh_:0.426551,Trepa01Bs_:0.983147)15:0.116411,((Plama01Bo_:0.353179,(Gemob01Bo_:0.332838,Blama01Bo_:0.424972)60:0.085943)39:0.029314,Rhoba01Bo_:0.569966)92:0.136658)8:0.056251)0:0.033582,(((((((Rubxy01Ba_:0.801922,Theth01Bd_:0.273191)59:0.100120,Deira01Bd_:0.410455)39:0.100378,Chlau01Bh_:0.537135)…
COG0286	((((((((((Cythu01Bb_11063972:0.2512746,Metst_8448929:0.2102599)44:0.0635558,Bacth01Bb_2934994:0.2810196)59:0.0702921,(Biflo01Ba_2346632:0.6669424,Lacca01Bf_11649555:0.3178668)70:0.1713382)34:0.0657534,(Helpy01Bp_1564546:0.2296653,((Neime01Bp_1567672:0.1065636,Lepin01Bs_4565682:0.1029449)44:0.0319163,Flajo01Bb_14630212:0.1044855)99:0.3261513)99:0.4705922)38:0.1023671,(Metfl01Bp_9177557:0.0924058,T…
COG0287	(((((((((((((((Aquae01Bq_:0.442296,((((Neime01Bp_:0.159210,Flajo01Bb_:0.685989)30:0.173350,(Metca01Bp_:0.230602,(Pseae01Bp_:0.225367,(Metex01Bp_:0.211359,Agrtu01Bp_:0.304487)93:0.264728)34:0.045676)24:0.092995)2:0.048631,(Burma01Bp_:0.216414,Metfl01Bp_:0.253762)31:0.077308)4:0.033542,Metpe01Bp_:0.314485)5:0.051282)22:0.102792,(((Rubxy01Ba_:0.324184,Deira01Bd_:0.267363)24:0.093680,(Opiba01Bv_:0.46…
COG0288	((((((((((((((Pseae01Bp_:0.120436,Metex01Bp_:0.346557)59:0.109437,(Escco01Bp_:0.078840,Burma01Bp_:0.120868)100:0.198960)72:0.168753,(Blama01Bo_:0.375001,(Plama01Bo_:0.291628,(Anava01Bc_:0.212904,(Synsp01Bc_:0.181895,Acama01Bc_:0.159061)72:0.096257)60:0.050954)49:0.071421)41:0.070618)26:0.074167,(Myctu01Ba_:0.781374,Myxxa01Bp_:0.398892)61:0.169216)14:0.093287,((Sulsp02Bp_:0.395129,Metpe01Bp_:0.445…
COG0289	(((((((((((((Metla_1244:0.211271,(Metcu_1261:0.179517,Methu_8860:0.239394)58:0.040681)100:0.293340,((Metth_1567:0.273896,(Metst_8448:0.341028,(Metja_1566:0.067905,(MetmC_1340:0.048984,Metmp_4535:0.057156)100:0.182267)100:0.160539)58:0.053179)94:0.096937,(Metsa_1167:0.335904,(Uncme_1106:0.292753,(Metbu_9177:0.209330,(Metba_7366:0.073458,(Metma_2122:0.018651,Metac_2009:0.013935)99:0.052299)100:0.09…
COG0290	((Myxxa01Bp_10875978:0.4895520,(((Ricpr01Bp_1560438:0.7063291,((Pseae01Bp_1559793:0.3225185,((Metpe01Bp_12426707:0.2940407,(Burma01Bp_5372529:0.1787410,Metfl01Bp_9177635:0.1640931)57:0.0657842)80:0.0941835,Escco01Bp_1612967:0.1507396)55:0.0692866)37:0.0432398,Neime01Bp_1567661:0.2440867)76:0.0487996)44:0.0614029,(Agrtu01Bp_1588760:0.1499223,Metex01Bp_16385105:0.2908067)97:0.1548382)53:0.1083993,(…
COG0292	(((((((((Proma01Bc_3324127:0.2228178,(Anava01Bc_7590965:0.0074279,Nossp01Bc_1723092:0.0086141)100:0.0603167)38:0.0380948,(Trier01Bc_11347555:0.1632250,Synsp01Bc_1633132:0.0800835)19:0.0217304)9:0.0288244,Theel01Bc_2229970:0.1650572)16:0.0254125,Acama01Bc_15833528:0.1296728)51:0.0464066,Glovi01Bc_3752235:0.2013199)95:0.1641082,((((Rubxy01Ba_10880414:0.4117159,((Solus01Bi_11662034:0.2651275,Aciba01…
COG0293	(((((((((Picto_4847:0.387665,(Theac_1608:0.394654,Thevo_1354:0.380297)63:0.164519)100:0.553834,(Borbu01Bs_:0.582549,Trepa01Bs_:1.016992)93:0.358742)16:0.161641,Arcfu_1149:0.314257)8:0.112111,(Metst_8448:0.422515,Metth_1567:0.309914)88:0.207065)9:0.074284,(Metcu_1261:0.140579,(Metla_1244:0.285034,Methu_8860:0.317706)46:0.122696)100:0.452994)1:0.038710,((Censy_1181:0.832738,(Halsp_1579:0.248357,(Na…
COG0294	(((((((((((Aciba01Bi_:0.377336,Solus01Bi_:0.586794)48:0.128273,(Chlte01Bb_:0.321127,Provi01Bb_:0.268448)100:0.305690)17:0.116992,((((Agrtu01Bp_:0.565966,((((Fusnu01Bu_:0.456642,(Cloac01Bf_:0.364014,Bacsu01Bf_:0.283187)45:0.083284)19:0.060706,(Mooth01Bf_:0.308667,Dehsp01Bh_:0.469403)36:0.054549)51:0.089439,Opiba01Bv_:0.471682)25:0.060067,Metex01Bp_:0.477773)31:0.049624)42:0.092478,(Myxxa01Bp_:0.30…
COG0295	(((((((Aerpe_1184:0.397769,Thema01Bt_:0.369219)17:0.118376,((((Halwa_1106:0.279134,Halsp_1579:0.194523)61:0.083179,(Natph_7680:0.227521,Halma_5537:0.238962)41:0.003439)99:0.638346,Solus01Bi_:0.493707)22:0.137012,((((Chlau01Bh_:0.544936,Lacca01Bf_:0.315532)21:0.166075,((((Flajo01Bb_:0.345889,Bacth01Bb_:0.617115)95:0.640063,((Borbu01Bs_:0.836906,Mesfl01Bf_:0.876511)55:0.382961,((Agrtu01Bp_:0.509680…
COG0296	((((((((((Solus01Bi_:0.418310,(Glovi01Bc_:0.271304,(Proma01Bc_:0.375590,(Acama01Bc_:0.126236,((Trier01Bc_:0.170595,Synsp01Bc_:0.111718)30:0.022934,(Theel01Bc_:0.094855,(Nossp01Bc_:0.007163,Anava01Bc_:0.006364)100:0.074312)28:0.024355)39:0.034152)84:0.062599)99:0.116217)100:0.138926)33:0.046683,(((Metfl01Bp_:0.314248,Metca01Bp_:0.298189)95:0.138387,(Rubxy01Ba_:0.293332,(Escco01Bp_:0.431277,(Pseae0…
COG0297	((((((((((((((((Sulsp02Bp_:0.475441,(Solus01Bi_:0.304666,Aciba01Bi_:0.371960)78:0.084399)25:0.094354,((Plama01Bo_:0.372586,(Gemob01Bo_:0.396969,(Blama01Bo_:0.312797,Rhoba01Bo_:0.403347)79:0.108949)36:0.042725)72:0.128621,(Myxxa01Bp_:0.427835,Metca01Bp_:0.445410)10:0.083426)3:0.026797)1:0.040184,((((Agrtu01Bp_:0.486373,(Pseae01Bp_:0.360091,Metex01Bp_:0.235030)100:0.255771)43:0.065692,(Metfl01Bp_:0…
COG0298	((((Metka_2009366:0.3093004,((Metja_1566837:0.0851264,(Metmp_4535889:0.0000000,MetmC_13404530:0.0000000)100:0.2004297)100:0.3842968,(Metth_1567964:0.1709820,Metst_8448986:0.1931261)81:0.1943119)66:0.1710695)15:0.0771163,(Theko_5764193:0.2463779,(Pyrho_1865694:0.0896243,(Pyrab_1452144:0.0680687,Pyrfu_1897692:0.0690619)62:0.0329324)58:0.0480359)76:0.0892185)18:0.0645633,(((Metca01Bp_5380435:0.83335…
COG0299	(((((Desvu01Bp_:0.388776,(Glovi01Bc_:0.320414,(Proma01Bc_:0.511536,((Synsp01Bc_:0.273856,((Nossp01Bc_:0.008410,Anava01Bc_:0.017093)100:0.119913,(Trier01Bc_:0.191561,Acama01Bc_:0.264908)23:0.041724)20:0.030296)37:0.062126,Theel01Bc_:0.173773)55:0.048000)66:0.085320)71:0.167007)5:0.042266,((((Mooth01Bf_:0.240569,(Solus01Bi_:0.223914,Aciba01Bi_:0.287731)82:0.132767)20:0.057021,(Censy_1181:0.351691,M…
COG0300	((((((((((((Chlau01Bh_:0.336922,Rubxy01Ba_:0.346563)67:0.198533,(Blama01Bo_:0.334687,Gemob01Bo_:0.279582)87:0.156271)12:0.041412,Synsp01Bc_:0.722640)1:0.037451,((((((Sulso_1589:0.129440,(Sulac_7060:0.073628,Sulto_1592:0.151561)71:0.049869)100:0.346809,(Pyris_1198:0.178098,Thete_9990:0.076702)99:0.285611)25:0.044189,(Vicva01Bv_:0.615370,(Thepe_1197:0.406727,(Theko_5764:0.401502,Pyrab_1452:0.230961…
COG0301	(((((((((Calma_1263:0.347430,((Thete_9990:0.186076,(Pyris_1198:0.126582,(Pyrca_1264:0.091495,Pyrae_1831:0.141382)64:0.039045)100:0.111077)100:0.184043,Aerpe_1184:0.610191)26:0.090377)8:0.062701,(Picto_4847:0.427442,(Theac_1608:0.205807,Thevo_1354:0.208848)100:0.232034)63:0.145289)14:0.083629,(Thepe_1197:0.277581,(Hypbu_1240:0.406203,Rubxy01Ba_:0.440435)50:0.155351)26:0.063250)4:0.031386,(Sulso_15…
COG0302	(((Dehsp01Bh_14766965:0.4609935,((Rubxy01Ba_10880401:0.6377469,Bacsu01Bf_1607933:0.2405605)18:0.1248831,((Biflo01Ba_2346623:0.4564444,Myctu01Ba_1561074:0.2583450)67:0.1811563,Mooth01Bf_8358927:0.2954123)16:0.0778903)10:0.0635060)0:0.0606071,((Aquae01Bq_1560578:0.6283816,(Gemob01Bo_10014484:0.2983303,Rhoba01Bo_3247719:0.2783223)75:0.1962337)11:0.0645635,Cloac01Bf_1589686:1.2007368)1:0.0288441)2:0.…
COG0303	((((((((((((Arcfu_1149:0.353338,(((Stama_1264:0.455277,Thepe_1197:0.753207)9:0.062663,((Sulso_1589:0.322339,(Sulac_7060:0.358218,Sulto_1592:0.176690)94:0.133615)100:0.494229,(Picto_4847:1.044925,(Theac_1608:0.409716,Thevo_1354:0.262179)100:0.305970)49:0.216155)13:0.100406)8:0.092014,(Calma_1263:0.368850,(Thete_9990:0.215264,(Pyrca_1264:0.094211,(Pyrae_1831:0.122449,Pyris_1198:0.159799)50:0.042484…
COG0304	(((((((((Mooth01Bf_:0.314445,((Theth01Bd_:0.216077,Deira01Bd_:0.335523)100:0.169688,Opiba01Bv_:0.456454)24:0.049793)14:0.062946,Aquae01Bq_:0.353868)2:0.017158,((((Lacca01Bf_:0.727460,Cloac01Bf_:0.327708)25:0.111379,(Versp01Bv_:0.372562,(Lenar01Bv_:0.380644,Vicva01Bv_:0.321115)90:0.116874)8:0.044503)2:0.072704,((Proma01Bc_:0.377486,(Glovi01Bc_:0.260169,((Nossp01Bc_:0.002470,Anava01Bc_:0.007598)100…
COG0305	((((((((Lacca01Bf_:0.339391,Bacsu01Bf_:0.179983)100:0.173527,(Cloac01Bf_:0.394480,(Aciba01Bi_:0.366104,Solus01Bi_:0.540758)96:0.187418)16:0.058477)18:0.041281,(((((((Theel01Bc_:0.163763,Acama01Bc_:0.143939)100:0.101923,Proma01Bc_:0.337387)43:0.059330,(Trier01Bc_:0.147458,(Nossp01Bc_:0.008447,Anava01Bc_:0.000000)100:0.140330)52:0.045538)7:0.014419,Synsp01Bc_:0.253146)68:0.075513,Glovi01Bc_:0.29635…
COG0306	((((((((((((((((Mooth01Bf_:0.391468,(Deira01Bd_:0.399216,Opiba01Bv_:0.403066)22:0.052195)6:0.058762,(Bacsu01Bf_:0.599059,Cloac01Bf_:0.442234)23:0.083227)5:0.046565,Desvu01Bp_:0.346468)16:0.056349,((((Metpe01Bp_:0.109159,Burma01Bp_:0.164332)100:0.168916,(Aciba01Bi_:0.197645,(Solus01Bi_:0.366214,(Flajo01Bb_:0.236313,Bacth01Bb_:0.236988)100:0.358913)22:0.071516)11:0.042784)21:0.071860,Myxxa01Bp_:0.4…
COG0307	((((((((Solus01Bi_:0.336370,Myctu01Ba_:0.353924)50:0.102146,(((Provi01Bb_:0.162860,Chlte01Bb_:0.263258)100:0.340008,(Bacth01Bb_:0.292718,(Flajo01Bb_:0.211249,Cythu01Bb_:0.238170)84:0.102826)100:0.392530)34:0.155102,((Vicva01Bv_:0.553085,(Myxxa01Bp_:0.301174,Desvu01Bp_:0.478609)35:0.109177)36:0.084132,(Halsp_1579:0.257614,(Natph_7680:0.198277,(Halwa_1106:0.203314,Halma_5537:0.226896)83:0.058139)90…
COG0308	((((Hypbu_1240:2.821811,(Pyrfu_1897:0.994723,Theko_5764:1.752566)60:0.459931)59:0.597616,(Pyrab_1452:2.336980,(((Solus01Bi_:1.193741,(((Myxxa01Bp_:0.658515,(Glovi01Bc_:0.429612,((Synsp01Bc_:0.250058,(Acama01Bc_:0.144618,(Trier01Bc_:0.190171,(Nossp01Bc_:0.005405,Anava01Bc_:0.011188)100:0.142204)62:0.046495)80:0.062408)63:0.098891,Theel01Bc_:0.211413)67:0.075645)100:0.327115)72:0.102986,(Blama01Bo_…
COG0309	((((((((((((((((Flajo01Bb_:0.595159,(Aciba01Bi_:0.354608,(Synsp01Bc_:0.302705,Acama01Bc_:0.290710)80:0.094205)66:0.079901)60:0.134170,Desvu01Bp_:0.520659)15:0.046590,(Solus01Bi_:0.354887,(Metpe01Bp_:0.309923,Chlau01Bh_:0.496110)81:0.095320)48:0.070325)14:0.052636,Chlte01Bb_:0.340209)6:0.051883,(Mooth01Bf_:0.529560,Dehsp01Bh_:0.332981)10:0.029305)11:0.058700,Cloac01Bf_:0.486351)22:0.065517,(Escco0…
COG0310	(((((((((((Metst_8448:0.434282,Metth_1567:0.227167)29:0.059801,(Metja_1566:0.300553,(MetmC_1340:0.000000,Metmp_4535:0.021225)100:0.245276)77:0.129917)57:0.097429,(((Chlte01Bb_:0.311913,(Chlau01Bh_:0.217823,Theel01Bc_:0.481367)44:0.077885)15:0.054305,(Nossp01Bc_:0.010704,Anava01Bc_:0.005083)100:0.173578)3:0.041822,Mooth01Bf_:0.250255)99:0.245893)14:0.017639,(Arcfu_1149:0.171356,(Halwa_1106:0.36656…
COG0311	((((((((Picto_4847:0.549048,(Theac_1608:0.216922,Thevo_1354:0.249862)86:0.165758)95:0.311365,(((((Bacsu01Bf_:0.520535,Dehsp01Bh_:0.437174)9:0.047369,(Mooth01Bf_:0.300189,(Theth01Bd_:0.334773,Deira01Bd_:0.417080)61:0.163055)18:0.091484)0:0.027373,Rubxy01Ba_:0.422138)4:0.030263,(((CanPr01Bv_:0.746055,(Solus01Bi_:0.521248,Aciba01Bi_:0.245699)95:0.175388)40:0.082994,(Thema01Bt_:0.347015,Ferno01Bt_:0.…
COG0312	(((((((((((((Sulso_1589:0.653736,(Stama_1264:0.316799,Hypbu_1240:0.540076)95:0.129753)100:0.293558,(Dehsp01Bh_:0.450511,(Glovi01Bc_:0.458078,Trier01Bc_:0.449349)84:0.091454)100:0.444642)26:0.083469,((((Bacth01Bb_:0.746169,(((((Escco01Bp_:0.230240,Pseae01Bp_:0.160450)82:0.058378,Metca01Bp_:0.208262)77:0.068137,(Agrtu01Bp_:0.490501,(Metfl01Bp_:0.139405,(Burma01Bp_:0.129357,(Metpe01Bp_:0.133200,Neim…
COG0313	(((((Solus01Bi_:0.254955,Aciba01Bi_:0.289351)97:0.216773,((((((Mesfl01Bf_:0.898830,((Thema01Bt_:0.263049,Ferno01Bt_:0.407092)87:0.132491,(Helpy01Bp_:0.478440,Sulsp02Bp_:0.498948)100:0.501799)33:0.080645)2:0.051966,Versp01Bv_:0.747603)1:0.045464,(Aquae01Bq_:0.365276,Ricpr01Bp_:0.827964)16:0.121656)0:0.092466,(Cloac01Bf_:0.466084,CanPr01Bv_:0.523992)33:0.120801)1:0.041924,((Cythu01Bb_:0.326097,(Fla…
COG0314	((Theth01Bd_4620024:0.5046583,(((((Chlau01Bh_16384743:0.5338516,(Glovi01Bc_3752393:0.3394345,((Trier01Bc_11347777:0.1852176,(Anava01Bc_7591095:0.0215602,Nossp01Bc_1722913:0.0168303)98:0.1058395)86:0.0742380,Acama01Bc_15833622:0.1091413)99:0.2088706)89:0.2319787)28:0.0960923,(Aciba01Bi_9496908:0.5673326,Solus01Bi_11662498:0.5361728)36:0.2641038)3:0.0620444,((Blama01Bo_8731236:0.4892263,Plama01Bo_1…
COG0315	((((((((((((((((((Plama01Bo_:0.148858,Gemob01Bo_:0.357706)45:0.245465,((Mooth01Bf_:0.096879,(Burma01Bp_:0.301337,Myctu01Ba_:0.118077)46:0.334831)9:0.064636,Chlau01Bh_:0.227136)5:0.100198)0:0.008886,(Metca01Bp_:0.229108,(Metfl01Bp_:0.142424,Metpe01Bp_:0.224181)48:0.111195)65:0.156098)0:0.081482,(((Metex01Bp_:0.292531,Agrtu01Bp_:0.127146)68:0.116234,((Escco01Bp_:0.244883,Pseae01Bp_:0.220503)44:0.07…
COG0316	((((((((Rubxy01Ba_:0.305421,Aquae01Bq_:0.472228)21:0.052344,((Metca01Bp_:0.099908,(((Metpe01Bp_:0.079113,Burma01Bp_:0.089918)82:0.068159,(Metfl01Bp_:0.136142,(Pseae01Bp_:0.140609,Escco01Bp_:0.238190)36:0.097078)15:0.027997)26:0.033541,Versp01Bv_:0.520872)37:0.051386)91:0.275624,(((((Solus01Bi_:0.430267,(Gemob01Bo_:0.530095,((Plama01Bo_:0.310728,Blama01Bo_:0.290435)38:0.072638,Rhoba01Bo_:0.247540)…
COG0317	((((((((Glovi01Bc_:0.201928,((((Theel01Bc_:0.160671,Acama01Bc_:0.128768)81:0.029541,Proma01Bc_:0.405487)47:0.027267,(Trier01Bc_:0.200689,(Nossp01Bc_:0.009089,Anava01Bc_:0.001395)100:0.126912)73:0.046362)21:0.026452,Synsp01Bc_:0.206811)74:0.077396)100:0.271579,((Dehsp01Bh_:0.416476,Chlau01Bh_:0.482973)44:0.050541,((Theth01Bd_:0.257853,Deira01Bd_:0.413053)100:0.241615,(Thema01Bt_:0.164129,Ferno01Bt…
COG0318	((((((((((Sulsp02Bp_15299382:0.6225414,Mooth01Bf_8358936:0.4263034)43:0.1076645,Metca01Bp_5380410:0.5226117)42:0.0652910,Anava01Bc_7591019:0.5592847)5:0.0923980,((Nossp01Bc_1723017:0.3020704,(Acama01Bc_15834127:0.2051004,Trier01Bc_11347563:0.1897435)89:0.0757354)100:0.9803710,Dehsp01Bh_14766955:0.8477136)55:0.1849099)3:0.0096067,(((Sulso_1589925:0.0741429,Sulac_7060786:0.0992800)100:0.5657551,((C…
COG0319	((((Ferno01Bt_15424967:0.3841735,Thema01Bt_1564425:0.2891690)94:0.2945355,((((Lepin01Bs_4565795:0.4734446,((Aquae01Bq_1560655:0.3312979,((((Ricpr01Bp_1560457:0.6172381,(Neime01Bp_1567644:0.3261595,(((Metca01Bp_5380449:0.1907774,Escco01Bp_1612864:0.1706589)62:0.0665424,Pseae01Bp_1559917:0.2195800)54:0.0953696,(Metfl01Bp_9177500:0.3076698,(Metpe01Bp_12426842:0.1348305,Burma01Bp_5372467:0.2336565)97…
COG0320	(((((Lepin01Bs_:0.603084,(((Proma01Bc_:0.259377,(Glovi01Bc_:0.202857,(((Trier01Bc_:0.148545,(Acama01Bc_:0.123756,(Nossp01Bc_:0.013054,Anava01Bc_:0.000000)97:0.042074)79:0.054323)24:0.014014,Synsp01Bc_:0.162632)40:0.030902,Theel01Bc_:0.116141)55:0.044062)89:0.052087)100:0.269060,((Sulsp02Bp_:0.631179,Aquae01Bq_:0.393255)57:0.152994,(((Pseae01Bp_:0.245817,(Metca01Bp_:0.304722,Escco01Bp_:0.205380)28…
COG0321	(((Desvu01Bp_4657931:0.7376107,(((((Opiba01Bv_15389212:0.6997408,(Myctu01Ba_1560935:0.5330114,Aciba01Bi_9497133:0.3617817)60:0.0905520)30:0.1163156,(Myxxa01Bp_10875773:0.4790309,Solus01Bi_11662004:0.3125142)27:0.0748330)7:0.1256217,(Bacth01Bb_2934649:0.5525574,(Cythu01Bb_11063688:0.2585426,Flajo01Bb_14629968:0.3371981)94:0.1248616)84:0.2239442)8:0.0259220,((Chlau01Bh_16384838:0.4418515,((((Trier0…
COG0322	((((((((((((((Biflo01Ba_:0.426805,Myctu01Ba_:0.292662)100:0.297467,Rubxy01Ba_:0.551696)19:0.062658,(Lepin01Bs_:0.624811,((Proma01Bc_:0.420440,(Trier01Bc_:0.091629,((Synsp01Bc_:0.142478,(Acama01Bc_:0.120808,Theel01Bc_:0.194786)75:0.049261)68:0.040339,(Nossp01Bc_:0.011210,Anava01Bc_:0.000000)100:0.111068)33:0.028852)100:0.112759)99:0.122759,Glovi01Bc_:0.265946)100:0.200042)53:0.100334)1:0.020936,((…
COG0323	((((((((((((((((Gemob01Bo_:0.269506,(Plama01Bo_:0.338815,(Rhoba01Bo_:0.278520,Blama01Bo_:0.186695)86:0.104327)40:0.047819)100:0.289211,(((Ricpr01Bp_:0.478247,(Metex01Bp_:0.347119,Agrtu01Bp_:0.270609)79:0.076528)99:0.137637,(Neime01Bp_:0.290140,((Metfl01Bp_:0.265287,(Metpe01Bp_:0.282864,Burma01Bp_:0.189846)99:0.095398)66:0.068753,(Escco01Bp_:0.645884,(Pseae01Bp_:0.155567,Metca01Bp_:0.248363)52:0.0…
COG0324	((((((((((((Chlau01Bh_:0.356471,Dehsp01Bh_:0.603018)69:0.163914,(Vicva01Bv_:0.345880,Trepa01Bs_:0.608805)100:0.462207)30:0.072215,(Glovi01Bc_:0.410301,(Theel01Bc_:0.223368,(Acama01Bc_:0.179213,((Nossp01Bc_:0.019990,Anava01Bc_:0.020878)100:0.171811,(Trier01Bc_:0.195562,Synsp01Bc_:0.266398)38:0.085684)42:0.088152)32:0.078542)67:0.175883)72:0.204786)6:0.039166,(Myctu01Ba_:0.535848,Biflo01Ba_:0.40292…
COG0325	(((((((((((((Cloac01Bf_:0.562269,(Aquae01Bq_:0.396133,(Thema01Bt_:0.394414,Ferno01Bt_:0.267569)81:0.114351)49:0.071269)28:0.090330,(((Theth01Bd_:0.322143,Deira01Bd_:0.718921)59:0.258022,(((Plama01Bo_:0.547365,(Blama01Bo_:0.350093,Rhoba01Bo_:0.626323)50:0.138383)35:0.078233,Gemob01Bo_:0.372667)62:0.147235,(Rubxy01Ba_:0.419012,Bacsu01Bf_:0.481439)35:0.100338)12:0.054636)12:0.098133,(Biflo01Ba_:0.76…
COG0326	((((((((((((Vicva01Bv_:0.355539,(Gemob01Bo_:0.464185,Lenar01Bv_:0.335338)25:0.053442)25:0.038037,(Fusnu01Bu_:0.369093,(Cloac01Bf_:0.174414,Bacsu01Bf_:0.151215)100:0.299296)100:0.273988)6:0.040700,(((Myxxa01Bp_:0.479761,((Pseae01Bp_:0.250194,Escco01Bp_:0.197350)64:0.038328,((Burma01Bp_:0.129393,Metpe01Bp_:0.206810)100:0.108198,(Metfl01Bp_:0.142888,Metca01Bp_:0.265126)48:0.037289)54:0.042865)100:0.…
COG0327	((((((Biflo01Ba_:1.145853,Metka_2009:0.723225)11:0.073705,(((((Deira01Bd_:0.362606,(Theth01Bd_:0.348632,Opiba01Bv_:0.841353)35:0.070164)60:0.183798,(Arcfu_1149:0.409916,(Theko_5764:0.238382,(Pyrfu_1897:0.064334,(Pyrab_1452:0.090428,Pyrho_1459:0.121133)38:0.044201)93:0.203717)90:0.171880)89:0.142055)20:0.047187,(((((Escco01Bp_:0.360896,((Burma01Bp_:0.252301,Metpe01Bp_:0.347856)58:0.058714,(Pseae01…
COG0328	(((((((Pseae01Bp_1559701:0.2498827,(Ricpr01Bp_1560456:0.5526493,Metfl01Bp_9177583:0.1928634)54:0.0936328)11:0.0674469,Metca01Bp_5380508:0.3587929)1:0.0000000,((((Biflo01Ba_2346617:0.8675976,Trepa01Bs_1563934:0.3545781)26:0.2753570,(((Metpe01Bp_12426771:0.5324559,Glovi01Bc_3752318:0.4164909)48:0.1893721,Metex01Bp_16385036:0.4161636)37:0.1383713,((Myxxa01Bp_10876227:0.5969269,Proma01Bc_3323967:0.49…
COG0329	((((((Lepin01Bs_4565673:0.5136015,((((Lenar01Bv_14919762:0.3621387,Vicva01Bv_15038603:0.2033096)90:0.1034570,(Opiba01Bv_15389221:0.3124544,Versp01Bv_44198:0.2954615)81:0.0942083)65:0.1218682,((((((Agrtu01Bp_1588836:0.2591598,Metex01Bp_16385260:0.1731351)100:0.2006745,(Neime01Bp_1567682:0.3113655,(((Escco01Bp_1613040:0.3491668,(Metca01Bp_5380515:0.1358827,Pseae01Bp_1559620:0.1852644)74:0.0422214)4…
COG0330	(((((((((Rubxy01Ba_:0.302442,(Dehsp01Bh_:0.224070,Chlau01Bh_:0.198353)58:0.074795)32:0.042164,((Myxxa01Bp_:0.271729,Pseae01Bp_:0.292630)78:0.097422,((Solus01Bi_:0.192572,Aciba01Bi_:0.254791)99:0.155651,(Aquae01Bq_:0.263556,(Desvu01Bp_:0.301686,(Provi01Bb_:0.109076,Chlte01Bb_:0.055802)100:0.172626)43:0.052375)66:0.081397)30:0.024404)64:0.058201)52:0.081136,(Pyrfu_1897:0.332911,Arcfu_1149:0.171523)…
COG0331	(((((((((((((Lenar01Bv_:0.623325,(Rubxy01Ba_:0.737536,(Synsp01Bc_:0.311252,(Theel01Bc_:0.315990,Proma01Bc_:0.366182)80:0.084200)100:0.197749)34:0.074399)31:0.051715,(Thema01Bt_:0.134336,Ferno01Bt_:0.313367)96:0.283092)25:0.145432,((((Provi01Bb_:0.118756,Chlte01Bb_:0.137387)100:0.202713,(Bacth01Bb_:0.133497,(Flajo01Bb_:0.128480,Cythu01Bb_:0.131148)35:0.059075)100:0.263445)80:0.132883,(((Plama01Bo_…
COG0332	((((((((((((((CanPr01Bv_:0.309096,(Chlpn01Bv_:0.126684,Chltr01Bv_:0.177715)100:0.209869)100:0.293658,(Vicva01Bv_:0.345228,Lenar01Bv_:0.385309)46:0.099924)4:0.028738,(Aquae01Bq_:0.334500,Versp01Bv_:0.442321)25:0.061319)3:0.064597,((Mooth01Bf_:0.278782,(Cloac01Bf_:0.413262,Fusnu01Bu_:0.511984)39:0.113381)5:0.047587,(Bacsu01Bf_:0.322574,(Theth01Bd_:0.317192,Deira01Bd_:0.522840)100:0.274707)50:0.1035…
COG0334	(((((Censy_11819390:0.8627034,Bacsu01Bf_1608083:0.5210716)22:0.0783006,((((Cloac01Bf_1589402:0.2802429,Biflo01Ba_2346521:0.2645103)63:0.1115366,((Helpy01Bp_1564500:0.2629309,Sulsp02Bp_15299351:0.3508575)89:0.1244486,(((Opiba01Bv_15389099:0.2119501,Pseae01Bp_1559978:0.1582491)93:0.0947018,(Bacth01Bb_2934738:0.4019591,(Escco01Bp_1612971:0.2317924,Metfl01Bp_9177563:0.2519618)95:0.1080143)28:0.036882…
COG0335	(((((((((((((Aquae01Bq_:0.298603,Ferno01Bt_:0.179628)17:0.059516,((Fusnu01Bu_:0.300246,Myctu01Ba_:0.334546)16:0.116270,(((Sulsp02Bp_:0.141547,Helpy01Bp_:0.356432)92:0.242236,Lepin01Bs_:0.551766)0:0.055336,(((Bacth01Bb_:0.409444,Flajo01Bb_:0.383405)41:0.153507,Cythu01Bb_:0.300384)20:0.119556,(Desvu01Bp_:0.325422,Dehsp01Bh_:0.427978)19:0.080424)4:0.054588)0:0.061780)1:0.038761)0:0.009565,((Rubxy01B…
COG0336	(((((((Fusnu01Bu_:0.369476,Cloac01Bf_:0.407803)38:0.090314,(((Lepin01Bs_:0.667468,Versp01Bv_:0.408780)43:0.101439,(Borbu01Bs_:0.270637,Trepa01Bs_:0.455158)77:0.180362)18:0.136835,((Mesfl01Bf_:0.540989,(Aquae01Bq_:0.528944,(Thema01Bt_:0.191702,Ferno01Bt_:0.223368)95:0.124506)49:0.110832)9:0.057982,(Helpy01Bp_:0.461572,Sulsp02Bp_:0.372734)100:0.410438)4:0.018748)17:0.081882)8:0.051801,((Dehsp01Bh_:…
COG0337	((((((((((((Vicva01Bv_:0.526438,((CanPr01Bv_:0.698308,(Sulsp02Bp_:0.232545,Helpy01Bp_:0.318290)98:0.227167)16:0.059918,(Proma01Bc_:0.371041,((Glovi01Bc_:0.257982,((Nossp01Bc_:0.008162,Anava01Bc_:0.000000)100:0.135876,(Trier01Bc_:0.205771,((Synsp01Bc_:0.226794,Acama01Bc_:0.133148)71:0.053276,Theel01Bc_:0.199233)45:0.035646)37:0.012768)60:0.049416)99:0.082922,Chlau01Bh_:0.470787)31:0.079215)29:0.05…
COG0338	((((((Picto_4847814:2.0161656,Fusnu01Bu_1970522:1.9498732)20:0.2678688,((Bacth01Bb_2934941:1.9161465,Gemob01Bo_10005920:1.0356258)56:0.4979251,(Myxxa01Bp_10875755:1.5623440,(Opiba01Bv_15388965:0.8715599,Metfl01Bp_9177703:0.6745733)69:0.1993938)46:0.2592811)14:0.1183972)12:0.1892308,Cloac01Bf_1589660:1.1906324)18:0.1360991,(Rubxy01Ba_10880466:0.7636244,Aciba01Bi_9496812:0.9684991)75:0.2629061)8:0.…
COG0339	((((((((((Escco01Bp_:0.302014,(Pseae01Bp_:0.273408,Metca01Bp_:0.308788)56:0.055844)84:0.097219,(Metfl01Bp_:0.254052,(Neime01Bp_:0.437552,(Metpe01Bp_:0.276490,Burma01Bp_:0.198555)100:0.123186)60:0.058268)100:0.177312)61:0.063712,(Proma01Bc_:0.570487,(Plama01Bo_:0.404107,(((Theel01Bc_:0.159870,Synsp01Bc_:0.284898)45:0.065320,(Trier01Bc_:0.175012,(Nossp01Bc_:0.017766,Anava01Bc_:0.021276)100:0.119221…
COG0340	((((((((((Aquae01Bq_:0.376618,Trepa01Bs_:0.776829)10:0.084883,(((Chltr01Bv_:0.530499,CanPr01Bv_:0.523193)40:0.161000,Theel01Bc_:0.634995)16:0.097223,(Dehsp01Bh_:0.361911,Lenar01Bv_:0.541407)24:0.094983)11:0.195253)0:0.106559,(Agrtu01Bp_:0.317641,Ricpr01Bp_:0.561974)44:0.211296)1:0.037826,(((Proma01Bc_:0.722558,(Desvu01Bp_:0.676888,Solus01Bi_:0.449521)8:0.056000)0:0.059738,(Acama01Bc_:0.525387,((S…
COG0341	((((((((((((Versp01Bv_:0.785126,Opiba01Bv_:0.804888)33:0.260289,((Theth01Bd_:0.251919,Deira01Bd_:0.352562)96:0.342850,((Aquae01Bq_:0.607644,(Solus01Bi_:0.183414,Aciba01Bi_:0.389224)98:0.254627)16:0.053247,(Pseae01Bp_:0.504904,((Metca01Bp_:0.234833,(Neime01Bp_:0.179088,(Metpe01Bp_:0.103851,Burma01Bp_:0.160845)99:0.179893)64:0.122834)45:0.067103,Metfl01Bp_:0.038035)100:0.513243)51:0.155757)6:0.0565…
COG0342	(((((((((((((((((((Aquae01Bq_:0.448989,(Aciba01Bi_:0.289760,Solus01Bi_:0.328361)100:0.215966)87:0.148245,((Provi01Bb_:0.353825,(Cythu01Bb_:0.360108,(Bacth01Bb_:0.286794,Flajo01Bb_:0.400492)75:0.061176)100:0.150500)81:0.148603,((Myxxa01Bp_:0.446249,Desvu01Bp_:0.322466)38:0.072980,((Sulsp02Bp_:0.140832,Helpy01Bp_:0.229248)100:0.306275,(((Pseae01Bp_:0.287789,Escco01Bp_:0.288429)99:0.167812,(Metca01B…
COG0343	((((Plama01Bo_14917781:0.3407730,(Gemob01Bo_10012771:0.3152529,(Blama01Bo_8730774:0.2454466,Rhoba01Bo_3247167:0.2385063)98:0.0940074)97:0.0955603)92:0.1088614,(Ricpr01Bp_1560455:0.3972973,(Agrtu01Bp_1588898:0.1659081,Metex01Bp_16385248:0.1584598)100:0.1901679)99:0.1473507)59:0.0465434,((((((Mooth01Bf_8359053:0.2321053,(Bacsu01Bf_1607982:0.1086546,Lacca01Bf_11649431:0.2331990)99:0.1387783)85:0.085…
COG0344	(((((Vicva01Bv_15038687:0.5508531,Lenar01Bv_14919683:0.6024933)33:0.0911099,(Aquae01Bq_1560608:0.6430603,((Myxxa01Bp_10876029:0.7162283,(((Dehsp01Bh_14766984:1.0756056,((Mooth01Bf_8359016:0.6696700,(Deira01Bd_1580701:0.5551373,Theth01Bd_4619914:0.3107865)96:0.3753832)26:0.0653748,((Proma01Bc_3324085:0.7468096,((((Acama01Bc_15833736:0.3529200,(Anava01Bc_7590911:0.0117843,Nossp01Bc_1722798:0.001147…
COG0345	((((((((((Escco01Bp_:0.311152,Cloac01Bf_:0.226549)92:0.102132,(Trepa01Bs_:0.406893,Biflo01Ba_:0.376507)100:0.379666)41:0.104054,((((Halwa_1106:0.364853,Natph_7680:0.146312)100:0.522141,(Metbu_9177:0.111994,(Metac_2009:0.012287,(Metma_2122:0.011768,Metba_7366:0.070716)70:0.008631)100:0.123868)98:0.141707)25:0.152602,((((Blama01Bo_:0.245952,Vicva01Bv_:0.295180)47:0.048886,(Gemob01Bo_:0.210081,Mooth…
COG0346	((((((((((((((Synsp01Bc_:0.132681,((Trier01Bc_:0.143997,(Nossp01Bc_:0.000000,Anava01Bc_:0.021322)93:0.053032)12:0.015003,(Acama01Bc_:0.136092,Glovi01Bc_:0.212196)25:0.075244)23:0.059273)25:0.033082,(Proma01Bc_:0.342085,(((Neime01Bp_:0.132959,Metfl01Bp_:0.154080)49:0.034786,(Burma01Bp_:0.159716,((Metpe01Bp_:0.387850,Escco01Bp_:0.059053)60:0.153213,Pseae01Bp_:0.203330)16:0.043639)12:0.056613)16:0.0…
COG0347	((((((((Plama01Bo_:0.173402,(Rhoba01Bo_:0.149622,Blama01Bo_:0.265103)88:0.163198)48:0.081576,(Aciba01Bi_:0.272151,Solus01Bi_:0.267920)79:0.176060)8:0.052688,((Aquae01Bq_:0.070040,Cythu01Bb_:0.727109)22:0.117560,(((((Metex01Bp_:0.064370,Agrtu01Bp_:0.089956)99:0.163198,(Metca01Bp_:0.140553,(Burma01Bp_:0.066362,(Metpe01Bp_:0.094059,Pseae01Bp_:0.135771)59:0.067808)49:0.032609)83:0.046475)35:0.053325,…
COG0348	((((((((Blama01Bo_8731220:0.7928391,((Synsp01Bc_1633089:0.0698291,Glovi01Bc_3752049:0.0370150)50:0.0484521,(Acama01Bc_15833875:0.0465645,(Anava01Bc_7590974:0.0000000,Nossp01Bc_1723105:0.0000000)100:0.0493661)26:0.0000000)71:0.5069646)24:0.9299815,Cloac01Bf_1589601:0.2547585)3:0.5915095,((((((Helpy01Bp_1564611:0.0354660,Sulsp02Bp_15299166:0.1765326)85:0.2476748,(Rhoba01Bo_3247420:0.1127303,Myxxa01…
COG0349	((((((((((((((Trier01Bc_:0.259649,Glovi01Bc_:0.371662)96:0.099968,(Cythu01Bb_:0.244536,(Flajo01Bb_:0.272878,Bacth01Bb_:0.181160)97:0.119497)100:0.392328)17:0.070489,(Escco01Bp_:0.406005,(Neime01Bp_:0.476301,(Metca01Bp_:0.224671,(Deira01Bd_:0.306072,(Agrtu01Bp_:0.438714,Metfl01Bp_:0.194746)45:0.074151)29:0.052650)41:0.085903)100:0.213416)71:0.092364)9:0.035119,Methu_8860:0.502722)10:0.015439,((Rho…
COG0350	(((((((((((((((((Cloac01Bf_:0.309293,Metbu_9177:0.313806)11:0.047042,((Neime01Bp_:0.259005,(Sulsp02Bp_:0.184442,Bacth01Bb_:0.191121)58:0.069952)47:0.126364,(Fusnu01Bu_:0.263226,Helpy01Bp_:0.333785)28:0.064262)4:0.045242)3:0.151491,((((Blama01Bo_:0.259476,(Nossp01Bc_:0.036299,Anava01Bc_:0.000000)100:0.281136)54:0.049844,(Plama01Bo_:0.207866,Agrtu01Bp_:0.398490)33:0.144940)21:0.142607,Myctu01Ba_:0.…
COG0351	((((((((((((((Lacca01Bf_:0.513125,(Neime01Bp_:0.202234,Helpy01Bp_:0.532055)98:0.221598)64:0.109014,Bacsu01Bf_:0.472389)44:0.096754,((Deira01Bd_:0.468516,Theth01Bd_:0.324655)35:0.093105,(Rhoba01Bo_:0.606569,Solus01Bi_:0.436892)31:0.087375)30:0.104390)3:0.072671,((Rubxy01Ba_:0.745011,(Trepa01Bs_:1.148074,(Glovi01Bc_:0.316279,(Myxxa01Bp_:0.227871,(Acama01Bc_:0.243872,(Trier01Bc_:0.237731,(Nossp01Bc_…
COG0352	(((((((((((((Lepin01Bs_:1.556659,Helpy01Bp_:0.491920)18:0.138300,Bacsu01Bf_:0.389291)8:0.139720,((Metca01Bp_:0.440900,(Metfl01Bp_:0.302352,Pseae01Bp_:0.411446)54:0.093331)100:0.251390,(Theac_1608:0.230915,(Picto_4847:0.526437,Thevo_1354:0.242263)71:0.112653)100:0.333551)31:0.120878)1:0.070436,((((Metba_7367:0.115195,(Metma_2122:0.079602,Metac_2009:0.072546)66:0.024676)100:0.430336,(((Halma_5537:0…
COG0353	(((((((((((((Mooth01Bf_:0.274128,(((Cloac01Bf_:0.279567,(Bacsu01Bf_:0.159832,Lacca01Bf_:0.398058)70:0.104167)58:0.039376,(Provi01Bb_:0.157850,Chlte01Bb_:0.133115)100:0.320299)26:0.089447,(((Proma01Bc_:0.333946,(Theel01Bc_:0.128517,(Acama01Bc_:0.115863,(Synsp01Bc_:0.100897,(Trier01Bc_:0.145136,(Nossp01Bc_:0.009933,Anava01Bc_:0.000000)98:0.064280)50:0.022059)70:0.035408)73:0.027039)79:0.051172)70:0…
COG0354	((((Versp01Bv_44226:1.0759294,((((Opiba01Bv_15389313:1.0305104,(Theth01Bd_4619977:0.9806628,Deira01Bd_1580538:0.6634180)85:0.3018706)57:0.2137627,((Ricpr01Bp_1560432:1.0886314,(Agrtu01Bp_1588839:0.4369435,Metex01Bp_16385370:0.4688047)100:0.5577238)59:0.2523769,(Escco01Bp_1613080:1.0623187,(Pseae01Bp_1559595:0.6170951,(Metca01Bp_5380255:0.7079461,((Neime01Bp_1567691:0.8908540,(Burma01Bp_5372362:0.…
COG0355	((((((((Glovi01Bc_:0.289389,(Proma01Bc_:0.408814,(Synsp01Bc_:0.119611,(Theel01Bc_:0.058386,((Acama01Bc_:0.151345,(Nossp01Bc_:0.000000,Anava01Bc_:0.000000)100:0.109928)41:0.014784,Trier01Bc_:0.179260)56:0.052289)84:0.130654)60:0.091618)83:0.172564)84:0.300806,(((((Metca01Bp_:0.698137,(Pseae01Bp_:0.286797,(Escco01Bp_:0.240864,(Neime01Bp_:0.370431,(Metfl01Bp_:0.213303,(Metpe01Bp_:0.023200,Burma01Bp_…
COG0356	(((((((((((((Versp01Bv_:0.510183,Metca01Bp_:0.269453)94:0.301829,(Acama01Bc_:0.230273,((Plama01Bo_:0.188988,Rhoba01Bo_:0.074215)65:0.063505,(Metba_7367:0.073684,Metac_2009:0.067119)100:0.238081)85:0.060773)99:0.190131)79:0.226208,(CanPr01Bv_:0.619090,Mooth01Bf_:0.565858)60:0.184622)16:0.059784,(Glovi01Bc_:0.423463,(Proma01Bc_:0.144687,((Synsp01Bc_:0.065264,Theel01Bc_:0.128429)30:0.035861,((Nossp0…
COG0357	(((((((((((((Opiba01Bv_:0.639366,(Flajo01Bb_:0.290510,(Cythu01Bb_:0.317617,Bacth01Bb_:0.274819)50:0.055590)65:0.118514)97:0.230324,(Provi01Bb_:0.157015,Chlte01Bb_:0.188609)100:0.483984)93:0.365167,((Trepa01Bs_:0.982952,(((Lepin01Bs_:2.121028,(Ricpr01Bp_:0.761138,(Metex01Bp_:0.433915,Agrtu01Bp_:0.657663)64:0.195159)93:0.352317)12:0.151767,(Sulsp02Bp_:0.536495,Helpy01Bp_:0.635719)77:0.291510)2:0.08…
COG0358	((((((((Desvu01Bp_4658019:0.6094366,Myxxa01Bp_10875706:0.7257163)59:0.1963769,(((Bacth01Bb_2934934:0.2948006,Flajo01Bb_14629955:0.2610886)97:0.0997079,Cythu01Bb_11063733:0.2224174)99:0.3901664,(Versp01Bv_44160:0.5660535,(Chlte01Bb_2167440:0.1997645,Provi01Bb_14522018:0.2543044)99:0.2438948)67:0.1232558)25:0.0950132)4:0.0383670,(((Metfl01Bp_9177667:0.1956328,(Metpe01Bp_12426767:0.2846933,Burma01Bp…
COG0359	(((((((((((Metex01Bp_:0.154122,Agrtu01Bp_:0.288371)99:0.377824,((Escco01Bp_:0.224578,(Pseae01Bp_:0.262041,Metca01Bp_:0.263446)69:0.060494)89:0.113392,(((Burma01Bp_:0.143931,Metpe01Bp_:0.157821)86:0.091755,Metfl01Bp_:0.168607)43:0.028185,Neime01Bp_:0.215241)93:0.094692)98:0.149850)66:0.153645,(Gemob01Bo_:0.662924,(Plama01Bo_:0.303177,(Rhoba01Bo_:0.217391,Blama01Bo_:0.138775)86:0.125737)62:0.140707…
COG0360	((((Dehsp01Bh_14766956:0.8609238,(((Lepin01Bs_4565796:1.1369121,(Borbu01Bs_1559446:1.2815727,Trepa01Bs_1563905:0.7415637)61:0.4769954)13:0.1969763,(Deira01Bd_1580513:0.6321450,Theth01Bd_4620004:0.4874809)100:0.5810043)3:0.1789164,Chlau01Bh_16384660:0.5162558)1:0.0690671)2:0.1424831,(((Opiba01Bv_15389325:0.6913951,Versp01Bv_44078:0.8503588)68:0.1154180,(Vicva01Bv_15038430:0.6795903,Lenar01Bv_14919…
COG0361	(((((Gemob01Bo_10014218:0.2810482,Rhoba01Bo_3247644:0.0768764)32:0.0895509,((((Dehsp01Bh_14766911:0.1590388,Chlau01Bh_16384794:0.0840189)31:0.0555219,(((((((((Metpe01Bp_12426860:0.0000000,Neime01Bp_1567609:0.1217708)41:0.0155081,Burma01Bp_5372383:0.0276707)48:0.0184444,Metfl01Bp_9177465:0.0752787)98:0.2240122,(Helpy01Bp_1564591:0.1698894,Sulsp02Bp_15299391:0.0451220)83:0.1071190)12:0.0755397,(Met…
COG0362	(((((((((Bacsu01Bf_:0.142990,(Burma01Bp_:0.222616,(Escco01Bp_:0.143997,Lacca01Bf_:0.302905)58:0.038276)77:0.072779)100:0.138473,((Cythu01Bb_:0.819980,Borbu01Bs_:0.494936)56:0.159503,(Thema01Bt_:0.544703,(Flajo01Bb_:0.436645,Versp01Bv_:0.468155)100:0.176157)68:0.067012)24:0.075118)10:0.032769,((((Chlpn01Bv_:0.204330,Chltr01Bv_:0.314777)100:0.345534,(((Plama01Bo_:0.211444,(Rhoba01Bo_:0.183925,Blama…
COG0363	((Lepin01Bs_4565801:0.8772126,(Metca01Bp_5380285:0.5374006,Metfl01Bp_9177527:0.1762214)93:0.2251212)60:0.0934539,(((Provi01Bb_14521919:0.6724474,Chlte01Bb_2167468:0.4113101)71:0.2661466,((((((((Helpy01Bp_1564571:0.5927353,Neime01Bp_1567725:0.3809079)61:0.1665526,Burma01Bp_5372595:0.4551502)62:0.1999078,Pseae01Bp_1559837:0.5029616)50:0.1524055,Agrtu01Bp_15918438:0.5090309)100:0.5710784,Myxxa01Bp_1…
COG0364	((((((((Versp01Bv_:0.468605,Flajo01Bb_:0.510850)71:0.135428,(Mooth01Bf_:0.381262,(Bacsu01Bf_:0.336582,Lacca01Bf_:0.667887)97:0.200473)91:0.218509)10:0.051255,(((Bacth01Bb_:0.564458,Trepa01Bs_:0.591327)64:0.191345,(((((Pseae01Bp_:0.425281,(Neime01Bp_:0.480701,(Metca01Bp_:0.341710,Burma01Bp_:0.417760)67:0.058344)74:0.153737)32:0.065647,(Metex01Bp_:0.290338,Agrtu01Bp_:0.309898)99:0.175031)28:0.05760…
COG0365	(((((((((((((((((Theth01Bd_:0.174262,Deira01Bd_:0.426122)50:0.075009,Mooth01Bf_:0.474790)11:0.038652,(((Myxxa01Bp_:0.331789,(Provi01Bb_:0.077948,Chlte01Bb_:0.058510)100:0.284172)22:0.076656,((Aciba01Bi_:0.219272,Solus01Bi_:0.331068)90:0.096354,(Gemob01Bo_:0.224635,(Plama01Bo_:0.215971,(Rhoba01Bo_:0.223577,Blama01Bo_:0.154052)100:0.171680)93:0.060118)69:0.055249)35:0.024532)8:0.032986,(Glovi01Bc_:…
COG0366	((((((((((Lacca01Bf_:0.811446,Chlau01Bh_:0.637979)31:0.042339,Bacsu01Bf_:0.635686)10:0.056704,((Theth01Bd_:0.421352,(Mooth01Bf_:0.501719,(Deira01Bd_:0.313565,(((Trier01Bc_:0.186330,(Synsp01Bc_:0.268118,Acama01Bc_:0.147853)67:0.094411)27:0.037170,(Nossp01Bc_:0.017459,Anava01Bc_:0.016338)100:0.120523)31:0.035325,Glovi01Bc_:0.126157)99:0.180373)88:0.127009)21:0.050826)56:0.130224,(Escco01Bp_:0.73913…
COG0367	((((((((((((Acama01Bc_:0.622686,Metca01Bp_:0.579903)12:0.065521,(Metex01Bp_:0.566108,(((((Metcu_1261:0.262849,(Uncme_1106:0.300705,Pyrab_1452:0.234312)96:0.213206)84:0.183248,Metpe01Bp_:0.605479)43:0.092924,(Pseae01Bp_:0.312349,(Mooth01Bf_:0.103368,Cloac01Bf_:0.549284)99:0.239651)97:0.305029)8:0.074373,(((Lenar01Bv_:0.595428,(Proma01Bc_:0.524271,(Theel01Bc_:0.179700,Burma01Bp_:0.190385)96:0.15432…
COG0368	(((((((((((((((Theel01Bc_:0.152622,Acama01Bc_:0.215519)50:0.020563,(Synsp01Bc_:0.284959,(Trier01Bc_:0.187749,(Nossp01Bc_:0.023499,Anava01Bc_:0.011567)100:0.113378)62:0.060895)33:0.017073)97:0.126363,(Glovi01Bc_:0.224499,Proma01Bc_:0.463757)59:0.051587)73:0.145807,(Rubxy01Ba_:0.292604,((Theth01Bd_:0.349015,Deira01Bd_:0.293162)58:0.110235,Ferno01Bt_:1.067105)33:0.158398)24:0.054425)15:0.086280,((((…
COG0369	((((((((Burma01Bp_5371669:0.3212259,Metfl01Bp_9177467:0.2641382)96:0.2380142,(Agrtu01Bp_1588750:0.3628608,Lenar01Bv_14919566:0.4388988)76:0.1133784)23:0.0752218,((((Metex01Bp_16385165:0.6234285,Bacsu01Bf_1608039:0.2358766)51:0.0862456,Metca01Bp_5380234:0.3433204)38:0.0603565,(Myxxa01Bp_10876194:0.5164122,(Neime01Bp_1567702:0.2386250,Escco01Bp_1613067:0.2390258)99:0.1486544)84:0.1722465)43:0.05807…
COG0370	((((((((((((((((Plama01Bo_:0.328539,(Gemob01Bo_:0.332077,Blama01Bo_:0.229230)85:0.075212)100:0.230576,((Metpe01Bp_:0.500147,(Rhoba01Bo_:0.593527,Solus01Bi_:0.469706)19:0.073104)16:0.056283,(Lepin01Bs_:0.498608,(Flajo01Bb_:0.327739,Cythu01Bb_:0.306129)100:0.264711)78:0.126461)16:0.037087)21:0.059558,Versp01Bv_:0.475433)100:0.241494,Vicva01Bv_:0.469637)27:0.054449,(Desvu01Bp_:0.581792,(Bacth01Bb_:0…
COG0371	(((((((((((((((((Metja_1566:0.047288,(MetmC_1340:0.030213,Metmp_4535:0.040856)100:0.344248)100:0.541220,(((Picto_4847:0.321045,(Theac_1608:0.112354,Thevo_1354:0.086713)100:0.321881)100:0.432471,(((Halma_5537:0.097168,(Natph_7680:0.114322,Halwa_1106:0.211147)94:0.093544)58:0.027145,Halsp_1578:0.181362)100:0.311283,(Methu_8860:0.200195,(Metla_1244:0.412707,Metcu_1261:0.231269)37:0.038480)100:0.2993…
COG0372	((((((((((((((Myctu01Ba_:0.231741,((Lepin01Bs_:0.241170,(Flajo01Bb_:0.276983,Cythu01Bb_:0.138009)83:0.103816)21:0.037475,(Vicva01Bv_:0.353275,(Lenar01Bv_:0.388551,Metca01Bp_:0.199423)57:0.054181)28:0.052404)7:0.028750)6:0.034895,(Rhoba01Bo_:0.130597,Blama01Bo_:0.143645)100:0.121288)9:0.021013,(Opiba01Bv_:0.285839,Biflo01Ba_:0.498893)20:0.086424)81:0.102048,(Ricpr01Bp_:0.232575,(((Pseae01Bp_:0.151…
COG0373	((((((((((Provi01Bb_:0.072343,Chlte01Bb_:0.038421)100:0.445500,(Cythu01Bb_:0.624756,Flajo01Bb_:0.915169)96:0.311293)95:0.291632,(Glovi01Bc_:0.248440,(Proma01Bc_:0.517528,(Theel01Bc_:0.271960,(Trier01Bc_:0.157889,((Nossp01Bc_:0.002758,Anava01Bc_:0.000000)100:0.133148,(Acama01Bc_:0.137022,Synsp01Bc_:0.250088)30:0.031804)50:0.040551)50:0.036161)65:0.057668)81:0.119023)100:0.437181)7:0.071542,(((Metc…
COG0374	(((((((((((Versp01Bv_:0.193191,(Escco01Bp_:0.293290,(Metca01Bp_:0.090987,Metpe01Bp_:0.200666)57:0.034812)56:0.038017)100:0.179263,(Aquae01Bq_:0.368966,Chlte01Bb_:0.238797)70:0.083059)34:0.053367,Flajo01Bb_:0.350210)91:0.114956,(Solus01Bi_:0.196433,Aciba01Bi_:0.231652)100:0.336478)60:0.084197,(Sulsp02Bp_:0.247022,Helpy01Bp_:0.363980)100:0.190902)68:0.104848,Desvu01Bp_:0.444641)99:0.215509,(Dehsp01…
COG0375	(((((Arcfu_1149896:0.5782531,Metka_2009498:0.4178624)41:0.1123993,(((Metja_1566838:0.2318899,(Metmp_4535786:0.0263538,MetmC_13404640:0.0229531)99:0.2734640)100:0.3778620,((((Metcu_12617897:0.2325145,Methu_8860222:0.3359051)61:0.2211626,Metla_12448519:0.2362225)100:0.4725060,Uncme_11062066:0.2214839)97:0.4185364,(Metth_1567880:0.3424192,Metst_8449001:0.3528681)75:0.1351917)36:0.0713238)12:0.086214…
COG0376	((((((Myctu01Ba_:0.325265,Aciba01Bi_:0.195590)50:0.057247,(Glovi01Bc_:0.238432,(Gemob01Bo_:0.210784,(Rhoba01Bo_:0.182452,Plama01Bo_:0.082536)100:0.071060)95:0.075486)29:0.024094)12:0.018837,((Acama01Bc_:0.159548,(Synsp01Bc_:0.199940,Agrtu01Bp_:0.301976)100:0.292769)40:0.046040,((Methu_8860:0.183750,Metac_2008:0.082200)98:0.059901,((Versp01Bv_:0.238924,((Metpe01Bp_:0.172560,Escco01Bp_:0.324666)100…
COG0377	(((((((((Mooth01Bf_:0.247299,(((((Cythu01Bb_:0.150046,(Provi01Bb_:0.009059,Chlte01Bb_:0.032546)93:0.085987)92:0.154491,(Gemob01Bo_:0.080231,Blama01Bo_:0.063667)100:0.157270)49:0.074101,(Rubxy01Ba_:0.181052,((Halsp_1578:0.062129,Halwa_1106:0.008542)41:0.020198,(Natph_7680:0.005286,Halma_5537:0.021448)59:0.013524)100:0.385563)58:0.099389)24:0.040909,Chlau01Bh_:0.263381)9:0.000000,(Picto_4847:0.0549…
COG0378	(((((((((Synsp01Bc_:0.079651,Acama01Bc_:0.151114)100:0.440578,(Desvu01Bp_:0.395514,(Mooth01Bf_:0.374214,Dehsp01Bh_:0.453295)36:0.071073)37:0.081605)16:0.043291,(Versp01Bv_:0.485201,(((Trier01Bc_:0.158611,(Nossp01Bc_:0.023269,Anava01Bc_:0.045186)99:0.044662)99:0.163032,(Flajo01Bb_:0.270495,Chlte01Bb_:0.248531)62:0.082905)72:0.100416,(Metpe01Bp_:0.233729,Escco01Bp_:0.175378)94:0.131353)74:0.078416)…
COG0379	(((Fusnu01Bu_1970336:0.7360774,Cloac01Bf_1589431:0.3198137)61:0.1624569,Aquae01Bq_1560691:0.4176451)12:0.0259958,((((((Versp01Bv_44000:0.3513976,Opiba01Bv_15389049:0.2275068)100:0.2298995,((((((((Burma01Bp_5372623:0.1632069,Metpe01Bp_12426674:0.1669379)91:0.1101320,(Escco01Bp_1612871:0.1865764,Pseae01Bp_1559620:0.2127892)89:0.0803885)62:0.0342360,Neime01Bp_1567630:0.1779230)100:0.4285395,(Gemob01…
COG0380	((((((Myxxa01Bp_:0.465363,Myctu01Ba_:0.743919)20:0.065079,(((Picto_4847:0.386624,(Theac_1608:0.160363,Thevo_1354:0.203971)100:0.170622)100:0.633980,((Escco01Bp_:0.464364,Burma01Bp_:0.313533)94:0.169060,(Metpe01Bp_:0.449120,Metex01Bp_:0.474250)93:0.139882)100:0.320436)55:0.160587,(((Cythu01Bb_:0.646539,Metsa_1167:0.354189)83:0.145385,(Thete_9990:0.184552,((Pyrae_1831:0.160932,Pyris_1198:0.122548)5…
COG0381	((((((Halma_5537:0.797306,(((Myxxa01Bp_:0.455010,(Flajo01Bb_:0.453105,Cythu01Bb_:0.569199)99:0.302606)98:0.320969,(Thepe_1197:0.692918,(((Theth01Bd_:0.289100,(Ferno01Bt_:0.691257,(Pseae01Bp_:0.216878,Sulsp02Bp_:0.657798)100:0.282588)40:0.073634)62:0.100955,Aciba01Bi_:0.502762)70:0.086078,((Metsa_1167:0.348642,Uncme_1106:0.283348)67:0.073712,(Metbu_9177:0.144039,Metba_7366:0.115172)100:0.210481)77…
COG0382	(((((((((((((((((((Metsa_1167:0.328415,((Halsp_1578:0.307303,Natph_7680:0.092606)54:0.039897,Halwa_1106:0.216471)100:0.252942)61:0.099868,Metka_2009:0.467516)20:0.034604,(Methu_8860:0.460929,(Metcu_1261:0.266200,Metla_1244:0.288456)88:0.112008)82:0.211041)49:0.091161,(Metbu_9177:0.203290,(Metba_7366:0.047404,(Metma_2122:0.036868,Metac_2008:0.026596)96:0.051141)100:0.264097)60:0.077234)38:0.067221…
COG0383	(((((((((Lenar01Bv_:0.786194,(Thema01Bt_:0.169054,Ferno01Bt_:0.425197)100:0.347756)44:0.073848,((Calma_1263:0.345366,(Sulto_1592:0.176809,Sulso_1589:0.135860)100:0.142728)100:0.342328,(Thepe_1197:0.659452,(Stama_1264:0.670906,(Picto_4847:0.494505,Thevo_1354:0.555340)100:0.416592)36:0.061062)93:0.148729)93:0.143831)42:0.050141,(Rubxy01Ba_:0.459776,(Vicva01Bv_:0.596132,Biflo01Ba_:0.710339)35:0.0758…
COG0384	((Lepin01Bs_4565908:0.5014238,(((Flajo01Bb_14630004:0.7543678,(Cythu01Bb_11063739:0.5621001,Blama01Bo_8730683:0.2617569)36:0.1619205)14:0.0265073,((((Metla_12448520:1.3797625,(((Bacsu01Bf_1607791:0.7839368,(Deira01Bd_1580634:0.3991915,Theth01Bd_4619866:0.4128122)99:0.3674820)17:0.0513243,(Natph_7680125:0.1621761,(Halwa_11066722:0.2081075,Halsp_1578960:0.2697616)72:0.0672552)97:0.3907445)19:0.0883…
COG0385	((((((((((((((Metba_7367:0.045755,(Metma_2122:0.043741,Metac_2009:0.048558)99:0.090755)100:0.492719,((MetmC_1340:0.065921,Metmp_4535:0.094709)100:0.209620,(Halwa_1106:0.048328,Halma_5537:0.199000)100:0.592840)52:0.080398)30:0.101870,(Mooth01Bf_:0.426780,(Biflo01Ba_:0.533147,(Bacsu01Bf_:0.286581,(Neime01Bp_:0.342089,(Agrtu01Bp_:0.288568,Pseae01Bp_:0.208942)43:0.068839)13:0.040815)46:0.063704)63:0.…
COG0386	((((((((Metpe01Bp_12426886:0.3083084,(Pseae01Bp_1559802:0.1806097,Metex01Bp_16385247:0.4327883)61:0.0980448)63:0.0910456,(Synsp01Bc_1633093:0.3491946,Burma01Bp_5372389:0.2069237)38:0.0924845)10:0.0434912,Lacca01Bf_11649440:0.5938891)7:0.0538640,(((Cloac01Bf_1589484:0.2938947,Bacsu01Bf_1607924:0.3476596)42:0.0758311,(Fusnu01Bu_1970530:0.2306138,Neime01Bp_1567747:0.5038682)86:0.2084106)14:0.0149597…
COG0387	(((((((((Acama01Bc_15833547:0.1270482,(Anava01Bc_7591075:0.0032004,Nossp01Bc_1722812:0.0138044)100:0.1351841)34:0.0521441,Synsp01Bc_1633074:0.2503568)53:0.0542884,Trier01Bc_11347710:0.1690388)67:0.0655922,Theel01Bc_2229932:0.4357402)99:0.3641888,(Bacsu01Bf_1607785:0.6887320,Metba_7367113:0.3771733)90:0.1748481)43:0.1500606,(Rubxy01Ba_10880536:0.8615476,Metca01Bp_5380257:0.3302885)20:0.1264355)29:…
COG0388	((((((((((((((((Blama01Bo_:0.356330,(Chlau01Bh_:0.215643,Gemob01Bo_:0.291349)41:0.098585)3:0.016555,(Cythu01Bb_:0.279667,(Chlte01Bb_:0.123750,Provi01Bb_:0.203858)74:0.044394)24:0.044150)9:0.041217,(Versp01Bv_:0.444326,(Opiba01Bv_:0.177846,Lenar01Bv_:0.482378)16:0.062505)17:0.063246)17:0.032857,((Rhoba01Bo_:0.339834,Flajo01Bb_:0.313617)22:0.049002,(Bacth01Bb_:0.166619,(Sulsp02Bp_:0.218081,Helpy01B…
COG0389	(((((((((((Biflo01Ba_:0.985560,((Desvu01Bp_:0.543661,(((((Agrtu01Bp_:0.304974,(Flajo01Bb_:0.397975,(Acama01Bc_:0.395093,(Lepin01Bs_:0.445970,Bacth01Bb_:0.365452)55:0.080052)63:0.079030)43:0.039489)58:0.067520,(Lacca01Bf_:0.709764,Nossp01Bc_:0.111265)44:0.128698)49:0.143023,(Neime01Bp_:0.554016,(Lenar01Bv_:0.622067,((Pseae01Bp_:0.322092,Burma01Bp_:0.357833)92:0.179900,(CanPr01Bv_:0.400881,Escco01B…
COG0390	((((Bacsu01Bf_1607828:0.8176565,((((Uncme_11062198:0.8523700,Aciba01Bi_9496984:1.0571953)74:0.4378495,(Aquae01Bq_1560644:1.0490365,(Metja_1566912:0.5254732,(Metmp_4535773:0.0000000,MetmC_13404653:0.0680432)100:0.5942040)100:0.3908823)42:0.0715917)52:0.1260147,(Biflo01Ba_2346469:1.2066657,(Lenar01Bv_14919983:0.6197414,(Desvu01Bp_4657890:0.4796998,(Chlte01Bb_2167391:0.0915915,Provi01Bb_14521967:0.2…
COG0391	((((((Myxxa01Bp_10876264:0.4417157,Rubxy01Ba_10880482:0.4085806)19:0.1025611,(Ferno01Bt_15424983:0.3233441,Thema01Bt_1564445:0.1382412)93:0.2509039)2:0.0657214,((((Cloac01Bf_1589380:0.4337459,(Proma01Bc_3323977:0.2930672,(Glovi01Bc_3752373:0.2026160,((((Acama01Bc_15833775:0.1553570,Theel01Bc_2229949:0.1678394)21:0.0164878,Trier01Bc_11347580:0.1196666)34:0.0310484,(Anava01Bc_7590634:0.0000000,Noss…
COG0392	(((Anava01Bc_7590890:3.7967017,((Biflo01Ba_2346634:1.7049309,Myctu01Ba_1560772:2.0027235)42:0.6894546,Rubxy01Ba_10880518:1.7437584)28:0.2557700)15:0.3287953,((Cythu01Bb_11063858:3.2972697,Solus01Bi_11662462:0.9563933)20:0.6586986,((((((Metba_7366805:0.0788322,Metac_2009287:0.0553254)64:0.0535100,Metma_2122694:0.0236414)99:0.3340570,Arcfu_1149818:0.6704428)35:0.2297733,(Halma_5537861:0.0640482,(Ha…
COG0393	(((Myctu01Ba_1560890:1.2362298,Hypbu_12402839:1.0542672)66:0.3826546,Stama_12646565:0.2584630)4:0.0303246,(((Ferno01Bt_15424912:0.2184005,Thema01Bt_1564352:0.1202464)91:0.2117618,Theth01Bd_4619988:0.3241595)20:0.0343555,(((((((((Metja_1566960:0.4997153,((((((Acama01Bc_15833587:0.1099337,Synsp01Bc_1632996:0.2577480)50:0.0733163,(Anava01Bc_7590664:0.0000000,Nossp01Bc_1722998:0.0094939)100:0.0747319…
COG0394	(((((((((((((((((Metma_2122:0.109960,Metac_2009:0.087546)97:0.151426,(Methu_8860:0.326032,((Aciba01Bi_:0.282464,((Sulsp02Bp_:0.717466,((Metfl01Bp_:0.252826,Pseae01Bp_:0.356289)90:0.203824,(Metca01Bp_:0.127762,(Metpe01Bp_:0.359705,Metex01Bp_:0.280091)48:0.122099)70:0.100386)84:0.156389)85:0.306940,((Plama01Bo_:0.117447,Blama01Bo_:0.139549)99:0.309710,(Opiba01Bv_:0.337666,(Chlte01Bb_:0.083326,(Prov…
COG0395	((((((((((((Vicva01Bv_:0.558131,((Lacca01Bf_:0.450272,(Ferno01Bt_:0.135154,Thema01Bt_:0.247755)100:0.191075)87:0.138869,(Cloac01Bf_:0.748889,Mesfl01Bf_:0.953410)22:0.107393)15:0.099155)5:0.122050,(((Desvu01Bp_:0.696579,Mooth01Bf_:0.599662)49:0.083916,(Burma01Bp_:0.474315,Halsp_1612:0.579802)100:0.508305)18:0.129599,(Thepe_1197:0.687322,(Thevo_1354:0.070442,(Picto_4847:0.055961,Theac_1608:0.021339…
COG0396	(((((((((((((((((((Bacsu01Bf_:0.148789,Lacca01Bf_:0.336594)83:0.135810,((Myctu01Ba_:0.211565,Biflo01Ba_:0.195312)85:0.111543,(Plama01Bo_:0.254221,(Rhoba01Bo_:0.092301,Blama01Bo_:0.132302)100:0.164631)100:0.216425)72:0.103437)23:0.083412,Rubxy01Ba_:0.230554)9:0.046574,(((Chlau01Bh_:0.244840,(Halma_5537:0.026833,(Halsp_1578:0.169946,(Natph_7680:0.055104,Halwa_1106:0.117183)44:0.042067)16:0.022435)1…
COG0397	(((((((((((((Escco01Bp_:0.528963,Myxxa01Bp_:0.382803)40:0.081748,Pseae01Bp_:0.513979)45:0.060829,(Metca01Bp_:0.569140,(Metpe01Bp_:0.320919,Burma01Bp_:0.303438)95:0.167668)83:0.123925)69:0.121445,(Lenar01Bv_:1.366505,(Cythu01Bb_:0.672234,(Metfl01Bp_:0.370414,(Rhoba01Bo_:0.249640,(Plama01Bo_:0.116897,Flajo01Bb_:0.482351)80:0.084267)85:0.120201)69:0.066500)99:0.094976)58:0.118028)24:0.069631,Sulsp02…
COG0398	(((((((Halma_5537839:0.5444816,Natph_7680231:0.4000805)51:0.1524012,Halsp_1579059:0.4822476)99:0.9561387,Uncme_11062280:0.6877589)16:0.1050540,(((Myxxa01Bp_10875914:0.7180471,(Lacca01Bf_11649431:1.2658886,Halwa_11066843:0.3656610)86:0.7014686)50:0.3496273,(Rubxy01Ba_10880561:0.7429369,Bacsu01Bf_1607994:0.6637448)31:0.2030417)7:0.1179752,((((((((Synsp01Bc_1633187:0.1149359,Nossp01Bc_1722969:0.0515…
COG0399	(((((((((((Chlau01Bh_:0.363940,(((Metst_8448:0.284865,(Metth_1567:0.195841,Metka_2009:0.302523)59:0.058123)57:0.045697,(((Methu_8860:0.359183,Metcu_1261:0.315103)63:0.073295,Metsa_1167:0.267442)45:0.074601,(Hypbu_1240:0.214762,(Metmp_4535:0.240895,(Pyrfu_1897:0.100137,Pyrab_1452:0.075214)54:0.038703)100:0.097057)70:0.080837)58:0.071333)12:0.028691,(Uncme_1106:0.262505,(Metbu_9177:0.231019,(Metba_…
COG0400	(((((((((Myxxa01Bp_10875789:0.3640489,(Rhoba01Bo_3247662:0.6255616,Plama01Bo_14917478:0.2813757)57:0.1468851)60:0.1526635,(Lepin01Bs_4565659:0.3971043,(Chltr01Bv_1560485:0.2250015,Chlpn01Bv_1675276:0.3363026)93:0.4861158)86:0.4702423)61:0.2341581,((((Chlau01Bh_16384732:0.6135118,(Chlte01Bb_2167466:0.3023289,Provi01Bb_14521919:0.1641870)90:0.3157939)41:0.2196733,(((Escco01Bp_9011144:1.2762403,Ricp…
COG0402	(((((((((((((((((((Thema01Bt_:0.296301,Ferno01Bt_:0.499419)100:0.444401,(Metja_1566:0.077535,(MetmC_1340:0.014432,Metmp_4535:0.011001)100:0.186896)100:0.186530)24:0.102792,((Metth_1567:0.211416,Metst_8448:0.333249)42:0.092300,Metka_2009:0.375506)0:0.030007)1:0.036689,((Mooth01Bf_:0.426421,(Metbu_9177:0.187356,((Metba_7367:0.058911,Metac_2009:0.036075)67:0.026054,Metma_2122:0.026368)100:0.116864)1…
COG0403	(((((((((Bacsu01Bf_:0.413605,(Solus01Bi_:0.286343,Aciba01Bi_:0.302612)100:0.235589)56:0.086583,Mooth01Bf_:0.395189)14:0.048697,(((((CanPr01Bv_:0.641266,Desvu01Bp_:0.520149)32:0.069700,Rubxy01Ba_:0.438852)8:0.030663,Metca01Bp_:0.619675)10:0.047005,((((Rhoba01Bo_:0.413560,Blama01Bo_:0.213378)97:0.113081,Plama01Bo_:0.312301)71:0.052451,Gemob01Bo_:0.326340)100:0.193927,(Chlau01Bh_:0.486929,(Provi01Bb…
COG0404	(((((((((((((Aquae01Bq_:0.482761,Lepin01Bs_:0.488848)45:0.105263,(Myxxa01Bp_:0.415252,(Solus01Bi_:0.329088,Aciba01Bi_:0.386231)76:0.073424)41:0.060072)13:0.057539,(Theko_5764:0.097783,(Pyrho_1459:0.013116,(Pyrfu_1897:0.044543,Pyrab_1452:0.011684)77:0.013126)83:0.035704)100:0.527952)2:0.008641,((Cythu01Bb_:0.311596,(Flajo01Bb_:0.288915,Bacth01Bb_:0.225732)75:0.103742)100:0.209310,(Lenar01Bv_:0.548…
COG0405	((((((((((((((((Pseae01Bp_:0.269566,Burma01Bp_:0.241647)100:0.407650,Flajo01Bb_:0.573065)54:0.107792,Helpy01Bp_:0.434716)35:0.077136,((Blama01Bo_:0.593628,(Escco01Bp_:0.297193,Metex01Bp_:0.445250)87:0.115335)35:0.042064,((Solus01Bi_:0.459969,Aciba01Bi_:0.368870)59:0.091782,Metpe01Bp_:0.591549)38:0.055466)30:0.053687)43:0.088471,((Metca01Bp_:0.693735,Myxxa01Bp_:0.576989)60:0.143938,(Acama01Bc_:0.4…
COG0406	(((((((CanPr01Bv_4644750:1.2697075,Mooth01Bf_8358995:0.5409830)6:0.1074326,(((Cythu01Bb_11063815:1.3151252,(Chlau01Bh_16384621:0.8428275,(Theel01Bc_2229907:0.1649110,(Glovi01Bc_3752034:0.3493714,(Acama01Bc_15833671:0.1698121,(((Synsp01Bc_1632924:0.1754764,Proma01Bc_3323996:0.3961296)33:0.0882764,Trier01Bc_11347582:0.1706652)16:0.0553142,(Anava01Bc_7590985:0.0000000,Nossp01Bc_1723083:0.0000000)100…
COG0407	((((((((((((((Ricpr01Bp_:0.666866,(Metex01Bp_:0.487358,Agrtu01Bp_:0.314367)99:0.299109)77:0.222757,CanPr01Bv_:0.642253)13:0.102477,(Lenar01Bv_:0.569074,(Sulsp02Bp_:0.336575,Helpy01Bp_:0.311847)100:0.262962)29:0.120728)4:0.077207,((Metca01Bp_:0.278328,((Pseae01Bp_:0.125103,Escco01Bp_:0.177198)93:0.072800,((Neime01Bp_:0.151607,Metfl01Bp_:0.211846)50:0.037097,(Metpe01Bp_:0.181794,Burma01Bp_:0.156302…
COG0408	((((((((((((Acama01Bc_:0.144098,Trier01Bc_:0.144774)30:0.025594,Theel01Bc_:0.139956)6:0.014356,Anava01Bc_:0.106006)14:0.013317,(Synsp01Bc_:0.121541,Nossp01Bc_:0.171841)41:0.042743)37:0.025310,Proma01Bc_:0.314683)77:0.068634,Glovi01Bc_:0.143489)90:0.084960,(Chlau01Bh_:0.482589,(((Lenar01Bv_:0.441601,Pseae01Bp_:0.177367)37:0.050925,(Metca01Bp_:0.244990,Escco01Bp_:0.178871)30:0.035228)56:0.060843,(M…
COG0409	((((((((Metca01Bp_:0.936675,((Metma_2122:0.099992,Metac_2009:0.059143)48:0.027678,Metba_7366:0.058473)100:0.283422)53:0.108050,((((((Rubxy01Ba_:0.820889,Versp01Bv_:0.255750)68:0.100034,Escco01Bp_:0.479233)23:0.078890,(Trier01Bc_:0.131948,(Nossp01Bc_:0.026457,Anava01Bc_:0.019580)100:0.104563)100:0.177732)32:0.061644,((Metpe01Bp_:0.377524,Aquae01Bq_:0.228592)85:0.115388,(Sulsp02Bp_:0.306526,Helpy01…
COG0410	(((((((((((((((Fusnu01Bu_:0.245384,Biflo01Ba_:0.230860)64:0.113257,((Metpe01Bp_:0.167099,Burma01Bp_:0.198612)100:0.180551,Lacca01Bf_:0.334961)34:0.084019)7:0.045007,(((Rubxy01Ba_:0.244969,((Deira01Bd_:0.365340,Theth01Bd_:0.179808)17:0.064147,Chlau01Bh_:0.169161)23:0.037337)43:0.078850,((Thema01Bt_:0.118119,Ferno01Bt_:0.171330)100:0.146950,Desvu01Bp_:0.485663)2:0.020769)3:0.022435,(Dehsp01Bh_:0.59…
COG0411	(((((((((((((((((((Helpy01Bp_:0.437141,Mesfl01Bf_:0.309738)31:0.052865,Lepin01Bs_:0.230918)14:0.055787,((Aciba01Bi_:0.291306,(Methu_8860:0.172747,(Metba_7367:0.105432,Metla_1244:0.113051)56:0.016671)100:0.096710)66:0.040509,Lacca01Bf_:0.238290)22:0.018910)2:0.015067,(Dehsp01Bh_:0.320134,((Metex01Bp_:0.249401,((Pseae01Bp_:0.106416,Metca01Bp_:0.146073)90:0.052004,(Neime01Bp_:0.136673,Metfl01Bp_:0.1…
COG0412	(((Metcu_12617886:0.1462741,(Metac_2009042:0.1005115,Metma_2122852:0.0636498)69:0.1863039)100:1.0508241,Myctu01Ba_1560919:0.8828219)18:0.0360311,((Vicva01Bv_15038562:1.9425869,(((((Cythu01Bb_11063740:0.9375376,Aciba01Bi_9496981:0.4443105)57:0.1322108,(CanPr01Bv_4644672:0.4896557,Metca01Bp_5380412:0.3362951)100:0.8937979)40:0.2463083,((((Aquae01Bq_1560698:0.7703376,Myxxa01Bp_10875818:0.5360881)23:…
COG0413	(((((((Gemob01Bo_:0.243589,(Plama01Bo_:0.397830,(Blama01Bo_:0.224320,Rhoba01Bo_:0.536470)30:0.054635)77:0.138890)47:0.108717,(((Opiba01Bv_:0.834340,(Metca01Bp_:0.472259,(Escco01Bp_:0.455768,(Burma01Bp_:0.317526,(Metfl01Bp_:0.326710,Neime01Bp_:0.283719)68:0.069564)43:0.025813)45:0.060765)78:0.085529)38:0.080662,(Metex01Bp_:0.402461,(Pseae01Bp_:0.316993,Agrtu01Bp_:0.331576)96:0.142940)99:0.240270)2…
COG0414	((((((((Mooth01Bf_:0.448910,(Aquae01Bq_:0.563523,(((Thema01Bt_:0.172990,Ferno01Bt_:0.266411)97:0.110359,Dehsp01Bh_:0.804746)29:0.111374,(Desvu01Bp_:0.795028,Cloac01Bf_:0.589173)21:0.108412)3:0.036610)1:0.043294)0:0.054340,(((Gemob01Bo_:0.549649,(Plama01Bo_:0.505295,Blama01Bo_:0.676708)37:0.165499)9:0.120530,(Rubxy01Ba_:0.694720,(((Escco01Bp_:0.626681,(((Metfl01Bp_:0.558027,(Neime01Bp_:0.427728,(M…
COG0415	((((((((Pseae01Bp_:0.468225,Escco01Bp_:0.391487)96:0.167786,((((((Lenar01Bv_:0.400600,Flajo01Bb_:0.336324)67:0.110147,Cythu01Bb_:0.318060)99:0.164550,(Ferno01Bt_:0.756255,(Metbu_9177:0.432226,(Picto_4847:0.424335,(Sulso_1589:0.238092,(Sulac_7060:0.319822,Sulto_1592:0.121285)85:0.122228)100:0.196293)94:0.117141)100:0.158320)90:0.167261)52:0.097622,(Metfl01Bp_:0.187053,Metpe01Bp_:0.241248)100:0.247…
COG0416	(((((((((((Myxxa01Bp_:0.580858,(Rubxy01Ba_:0.701654,(Theth01Bd_:0.286067,Deira01Bd_:0.753261)100:0.280542)73:0.079956)53:0.111734,((Glovi01Bc_:0.344179,(Proma01Bc_:0.536358,(((Synsp01Bc_:0.252185,Theel01Bc_:0.182575)28:0.032997,(Acama01Bc_:0.171329,(Nossp01Bc_:0.003253,Anava01Bc_:0.003016)100:0.173791)50:0.061476)27:0.032314,Trier01Bc_:0.231302)95:0.089658)79:0.070703)100:0.308128,Mooth01Bf_:0.49…
COG0417	((((((((Methu_8860:0.276197,(Metcu_1261:0.204922,Metla_1244:0.221637)54:0.040876)100:0.175093,(Halwa_1106:0.107381,((Natph_7680:0.152881,Halsp_1578:0.122930)74:0.045241,Halma_5537:0.096999)99:0.093902)100:0.326894)100:0.677554,(Picto_4847:0.268399,(Theac_1608:0.091390,Thevo_1354:0.089981)100:0.187634)100:0.717371)20:0.084872,(Lenar01Bv_:1.027747,(Pseae01Bp_:0.115874,Escco01Bp_:0.224329)100:0.6731…
COG0418	((((Escco01Bp_1612902:0.3873245,(((Acama01Bc_15833873:0.0921785,Synsp01Bc_1633113:0.1025638)100:0.2057683,((Metfl01Bp_9177663:0.2369968,(Metca01Bp_5380389:0.3950546,(Burma01Bp_5372573:0.1682336,Metpe01Bp_12426564:0.2009925)68:0.0625223)83:0.0694537)20:0.0378331,Pseae01Bp_1559872:0.2953359)29:0.0458625)52:0.0524000,Neime01Bp_1567658:0.3104822)84:0.1427149)40:0.0931776,Proma01Bc_3324002:0.4461769)4…
COG0419	((((((((((((Hypbu_1240:4.248318,Helpy01Bp_:3.189026)52:1.423914,(Metfl01Bp_:3.788408,Thepe_1197:2.888018)24:0.000000)45:0.493564,Lepin01Bs_:4.953622)30:0.198441,((Naneq_4161:3.878336,(Aquae01Bq_:0.661743,((Deira01Bd_:0.461307,Theth01Bd_:0.438435)60:0.202398,((((Methu_8860:0.178228,(Chlte01Bb_:0.201086,Provi01Bb_:0.274661)94:0.155921)96:0.183346,(Escco01Bp_:0.284027,(Bacth01Bb_:0.326787,(Pseae01Bp…
COG0420	((((((((((Acama01Bc_:0.452406,(Uncme_1106:0.544261,(Naneq_4161:1.540768,(Fusnu01Bu_:0.485167,Ferno01Bt_:0.398372)91:0.239907)23:0.166296)4:0.076651)14:0.265122,(Aerpe_1460:0.942961,(Stama_1264:0.907579,(Censy_1181:0.448723,Metth_1567:0.355533)99:0.229703)67:0.162629)21:0.100534)10:0.074004,(Arcfu_1149:0.537240,(Theko_5764:0.139182,(Pyrfu_1897:0.120130,(Pyrho_1459:0.095162,Pyrab_1452:0.113110)97:0…
COG0421	(((Desvu01Bp_4657923:1.6360743,(Biflo01Ba_2346592:1.0317865,Vicva01Bv_15038408:2.1627107)44:0.4033034)7:0.1743584,(((Metpe01Bp_12426824:1.1817014,(Neime01Bp_1567676:0.7035698,Metfl01Bp_9177558:0.6980796)95:0.5867865)47:0.2283849,Myxxa01Bp_10876211:0.8345122)29:0.2511376,Flajo01Bb_14630055:1.7642160)10:0.1030611)23:0.0941891,((((((((((Arcfu_1149991:0.4409202,(Picto_4847768:0.1548556,(Thevo_1354124…
COG0422	((((((((((((((((((((((((((Bacth01Bb_:0.261341,Bacsu01Bf_:0.044181)12:0.031292,(Metca01Bp_:0.050840,(Metfl01Bp_:0.033701,Burma01Bp_:0.055564)44:0.022300)40:0.027774)0:0.012665,(Cythu01Bb_:0.059828,Flajo01Bb_:0.055201)50:0.018065)0:0.008647,((((Lenar01Bv_:0.040578,Escco01Bp_:0.057877)48:0.024679,Sulsp02Bp_:0.114831)25:0.025977,Pseae01Bp_:0.055369)3:0.013739,(Provi01Bb_:0.084491,Chlte01Bb_:0.153056)…
COG0423	(((((((((((((Rubxy01Ba_:0.259941,(Myctu01Ba_:0.193574,Biflo01Ba_:0.181325)100:0.195337)99:0.081938,(Lepin01Bs_:0.299281,(Cloac01Bf_:0.195855,Mesfl01Bf_:0.425928)98:0.152015)98:0.173296)34:0.041194,Dehsp01Bh_:0.338398)27:0.055554,((((Borbu01Bs_:0.297517,Trepa01Bs_:0.441770)95:0.106579,((Provi01Bb_:0.042384,Chlte01Bb_:0.082347)100:0.306068,(Cythu01Bb_:0.197683,(Flajo01Bb_:0.189942,Bacth01Bb_:0.1956…
COG0424	(((((((Chlau01Bh_:0.478250,(Theth01Bd_:0.371496,Deira01Bd_:0.357354)90:0.157811)22:0.098044,(Desvu01Bp_:0.337095,Dehsp01Bh_:0.867945)28:0.129579)2:0.034778,(((Escco01Bp_:0.426743,(Neime01Bp_:0.538830,(Metfl01Bp_:0.342116,((Metpe01Bp_:0.346413,Burma01Bp_:0.257495)96:0.184006,(Pseae01Bp_:0.325942,Metca01Bp_:0.378194)31:0.043689)22:0.057458)18:0.050436)26:0.037639)29:0.055603,(Ricpr01Bp_:0.662575,(M…
COG0426	(((((((Arcfu_1149911:0.4299924,Metbu_9177429:0.4464685)50:0.0785121,Desvu01Bp_4658158:0.7108743)11:0.0153943,(((Myctu01Ba_1560990:2.3562919,(Metst_8448959:0.2689640,(Metth_1567824:0.2785754,MetmC_13404549:0.2346345)85:0.0947621)85:0.1795906)21:0.0502535,Metcu_12617838:0.4481883)25:0.1850924,Mooth01Bf_8359013:0.4374533)16:0.1000950)2:0.0361025,(Metja_1566891:0.2770547,Metmp_4535872:0.2451078)96:0.…
COG0427	(((((((Fusnu01Bu_:0.460333,(Synsp01Bc_:0.219922,Metsa_1167:0.233322)100:0.305859)38:0.051624,(((Vicva01Bv_:0.500074,(Lepin01Bs_:0.249876,(Provi01Bb_:0.082342,Chlte01Bb_:0.107893)100:0.193507)81:0.075666)66:0.070279,Theth01Bd_:0.290424)85:0.087256,(Solus01Bi_:0.309527,Aciba01Bi_:0.389063)93:0.149415)66:0.082846)72:0.110546,(Metpe01Bp_:0.748175,((Arcfu_1149:0.700344,(Burma01Bp_:0.380854,Methu_8860:…
COG0428	(((((((((((((((Desvu01Bp_:0.208956,Rubxy01Ba_:0.244290)40:0.045263,((Metba_7367:0.042289,Metac_2009:0.073493)100:0.186039,((Borbu01Bs_:0.637121,Metth_1567:0.303534)54:0.113651,(MetmC_1340:0.016787,Metmp_4535:0.032780)100:0.191824)93:0.252036)31:0.066809)25:0.079272,Rhoba01Bo_:0.304062)36:0.081681,Deira01Bd_:0.329213)68:0.075269,Theth01Bd_:0.285035)94:0.222434,(Halma_5537:0.550555,((Metca01Bp_:0.5…
COG0429	((((((Proma01Bc_3324068:0.9999445,Rhoba01Bo_3247312:0.9485825)25:0.1409397,(Blama01Bo_8731115:0.5833942,Plama01Bo_14917923:0.5026171)95:0.2842066)19:0.0604864,Lepin01Bs_4565780:0.8744804)35:0.0916809,Solus01Bi_11662322:0.7912675)22:0.0499422,(Glovi01Bc_3752336:0.3524510,(Theel01Bc_2229788:0.3568388,(Synsp01Bc_1633053:0.3174097,(Trier01Bc_11347417:0.2349976,(Anava01Bc_7590772:0.0103771,Nossp01Bc_1…
COG0430	((((((((((((Metja_1566:0.291878,(MetmC_1340:0.090469,Metmp_4535:0.048956)100:0.358609)100:0.358395,Aquae01Bq_:0.712689)38:0.077138,(Sulso_1589:0.217137,(Sulac_7060:0.270456,Sulto_1592:0.144714)69:0.060326)100:0.339390)13:0.121232,((Hypbu_1240:0.236915,Aerpe_1184:0.442991)98:0.162597,(Stama_1264:0.303273,Thepe_1197:0.787286)12:0.049994)16:0.109309)0:0.009127,(Calma_1263:0.410971,(Thete_9990:0.3819…
COG0431	((((((((Flajo01Bb_14629994:0.6887419,Deira01Bd_1580565:1.1824099)65:0.3942804,((Lacca01Bf_11649414:0.9707396,Escco01Bp_1613158:0.8202439)37:0.1072218,(((Neime01Bp_1567763:0.8267097,(Burma01Bp_5371587:0.2973128,Chlte01Bb_2167428:0.5194182)83:0.2161097)72:0.1450749,Cythu01Bb_11063715:0.6890711)79:0.1463383,((Picto_4847755:0.2978368,Uncme_11062274:0.4633357)39:0.0622364,Sulac_7060702:0.2504162)69:0.…
COG0432	(((((((((Halma_5537:0.248313,(Natph_7680:0.414597,Halwa_1106:0.398740)31:0.055109)92:0.343067,((Metba_7367:0.792825,Metcu_1261:0.522119)77:0.169957,Myctu01Ba_:1.017386)68:0.142408)23:0.131899,(((Naneq_4161:0.490038,((Aerpe_1184:0.532722,((((Pyrca_1264:0.121426,Pyrae_1831:0.047980)87:0.034938,Pyris_1198:0.045398)100:0.426279,((Thepe_1197:0.158742,Calma_1263:0.302386)42:0.062255,(Stama_1264:0.14873…
COG0433	(((((((((((((Calma_1263:0.386504,(Thete_9990:0.161599,(Pyrca_1264:0.062866,(Pyris_1198:0.035847,Pyrae_1831:0.071860)43:0.023590)93:0.092318)99:0.172229)100:0.196180,(Thepe_1197:0.270694,(Picto_4847:0.186690,(Theac_1608:0.038973,Thevo_1354:0.037207)100:0.121303)88:0.076382)98:0.109799)81:0.074014,(Theel01Bc_:0.000000,Acama01Bc_:0.118549)100:0.534441)50:0.042540,(Metka_2009:0.484798,((Uncme_1106:0.…
COG0434	(((((((((((Agrtu01Bp_:0.762172,Chlau01Bh_:0.589082)47:0.074833,Escco01Bp_:1.204673)58:0.105795,(Glovi01Bc_:0.232091,((Trier01Bc_:0.140627,((Synsp01Bc_:0.130220,Theel01Bc_:0.183485)51:0.044749,(Nossp01Bc_:0.007603,Anava01Bc_:0.000000)100:0.066344)32:0.026390)42:0.041637,Acama01Bc_:0.092389)98:0.149203)100:0.348315)41:0.099677,Arcfu_1149:0.552653)20:0.037778,(Metka_2009:0.425127,(Halwa_1106:0.55212…
COG0435	((((((Synsp01Bc_:0.204570,Pseae01Bp_:0.322054)57:0.066031,(Escco01Bp_:0.261171,Agrtu01Bp_:0.301645)57:0.055219)69:0.116334,Metex01Bp_:0.268853)83:0.085588,((Halwa_1106:0.256614,(Halsp_1579:0.326703,(Natph_7680:0.240643,Halma_5537:0.117218)99:0.103947)78:0.071186)99:0.161072,(Rubxy01Ba_:0.303006,(Trier01Bc_:0.310951,Glovi01Bc_:0.252644)95:0.183691)56:0.092565)94:0.140528)100:0.506586,(Acama01Bc_:0…
COG0436	(((((((((((((((((Sulsp02Bp_:0.216883,Helpy01Bp_:0.249190)100:0.281108,(((Metca01Bp_:0.218502,Metfl01Bp_:0.226904)100:0.196933,((Ricpr01Bp_:0.296910,(Metex01Bp_:0.168785,Agrtu01Bp_:0.099902)100:0.261531)85:0.084736,Lepin01Bs_:0.399139)60:0.077572)47:0.062387,(((Cythu01Bb_:0.371707,Bacth01Bb_:0.228653)35:0.072488,Flajo01Bb_:0.264753)100:0.159679,(Provi01Bb_:0.112466,Chlte01Bb_:0.117834)100:0.332403…
COG0437	(((((((((((((((((((Aciba01Bi_:0.133856,(Solus01Bi_:0.121506,Lenar01Bv_:0.321844)17:0.041605)7:0.026592,(Gemob01Bo_:0.242106,Myxxa01Bp_:0.160039)42:0.074275)13:0.027069,((Flajo01Bb_:0.273260,Cythu01Bb_:0.106992)88:0.133395,Lepin01Bs_:0.234962)50:0.102471)3:0.031177,((Opiba01Bv_:0.223139,Chlau01Bh_:0.220534)42:0.066541,((Plama01Bo_:0.157738,Blama01Bo_:0.114974)42:0.035214,Rhoba01Bo_:0.213319)63:0.1…
COG0438	(((((((((((Hypbu_1240:0.858552,(Bacsu01Bf_:0.394901,(Myxxa01Bp_:0.431338,((Provi01Bb_:0.181441,Chlte01Bb_:0.180210)100:0.245074,(Aciba01Bi_:0.384653,((Flajo01Bb_:0.335019,Cythu01Bb_:0.266822)81:0.133514,Deira01Bd_:0.323638)32:0.031074)30:0.049925)16:0.026723)22:0.060539)99:0.344138)39:0.171868,((Bacth01Bb_:0.541352,Neime01Bp_:0.837401)75:0.260764,(Opiba01Bv_:0.685786,Metpe01Bp_:0.840897)58:0.1995…
COG0439	(((Cloac01Bf_1500484:1.7765097,Bacth01Bb_2934878:0.6146672)72:0.3486849,Gemob01Bo_10012641:1.1691850)23:0.0506222,((((Bacsu01Bf_1608082:1.0159622,(Chlau01Bh_16384756:0.3797891,Solus01Bi_11661961:0.3685717)100:0.4252354)61:0.1635123,(Lepin01Bs_4565811:0.5590618,Trepa01Bs_1563968:0.5428548)92:0.3397386)21:0.0539678,Burma01Bp_5372413:0.8761450)22:0.1143527,(Anava01Bc_7590656:1.0840377,Trier01Bc_1134…
COG0440	(((((((((Theth01Bd_:0.424361,Deira01Bd_:0.644732)47:0.115658,((Gemob01Bo_:0.281627,(Rhoba01Bo_:0.169923,Blama01Bo_:0.100248)92:0.079189)54:0.073327,Plama01Bo_:0.154440)100:0.326268)9:0.062744,(Proma01Bc_:0.266501,((Theel01Bc_:0.044712,Acama01Bc_:0.073199)52:0.021662,(Glovi01Bc_:0.186898,(Trier01Bc_:0.087759,(Synsp01Bc_:0.141274,(Nossp01Bc_:0.000000,Anava01Bc_:0.000000)100:0.055639)63:0.024975)54:…
COG0441	((((((Glovi01Bc_3752245:0.2039570,((((Nossp01Bc_1722783:0.0763905,Trier01Bc_11347515:0.1281732)77:0.0328500,Synsp01Bc_1633176:0.1064069)51:0.0181914,Acama01Bc_15833470:0.1045128)76:0.0413895,Theel01Bc_2229974:0.1266273)100:0.1275426)100:0.1629035,Aerpe_11843120:1.4753273)19:0.0583872,Anava01Bc_7581250:0.3906261)18:0.1238079,((Biflo01Ba_2346530:0.2916375,Myctu01Ba_1560975:0.2741909)100:0.4021367,(…
COG0442	(((((((((((((((Lacca01Bf_:0.412643,Bacsu01Bf_:0.228532)100:0.161771,(Dehsp01Bh_:0.422068,(Vicva01Bv_:0.229055,Lenar01Bv_:0.351425)100:0.275492)79:0.176378)17:0.057833,(Cloac01Bf_:0.355879,Mooth01Bf_:0.361607)43:0.082933)1:0.032424,(((Aquae01Bq_:0.483547,(Thema01Bt_:0.162550,Ferno01Bt_:0.243139)100:0.182851)29:0.060655,(Trepa01Bs_:0.708384,((Lepin01Bs_:0.607866,((Myctu01Ba_:0.328554,Biflo01Ba_:0.3…
COG0443	(((((((((((((((((CanPr01Bv_:0.143741,(Chlpn01Bv_:0.069565,Chltr01Bv_:0.058009)100:0.115655)100:0.193206,((Desvu01Bp_:0.258673,((Ricpr01Bp_:0.190997,(Metex01Bp_:0.080120,Agrtu01Bp_:0.115507)95:0.034499)100:0.075370,(Metca01Bp_:0.170340,((Metfl01Bp_:0.096772,(Neime01Bp_:0.150935,(Metpe01Bp_:0.091742,Burma01Bp_:0.065082)100:0.048368)87:0.021247)99:0.044459,(Pseae01Bp_:0.103916,Escco01Bp_:0.137604)97…
COG0444	(((((((((((Helpy01Bp_:0.410785,Sulsp02Bp_:0.489635)18:0.123366,((Provi01Bb_:0.165884,Chlte01Bb_:0.153448)100:0.225437,(Opiba01Bv_:0.312598,(Myxxa01Bp_:0.263857,Desvu01Bp_:0.392724)91:0.146534)51:0.094325)23:0.052007)0:0.050191,(((Borbu01Bs_:0.502610,(((CanPr01Bv_:0.400272,(Chlpn01Bv_:0.239784,Chltr01Bv_:0.261840)100:0.393350)87:0.175136,(Lepin01Bs_:0.627535,(Versp01Bv_:0.534312,Vicva01Bv_:0.51406…
COG0445	((((((((((((((Lepin01Bs_:0.502711,(Aquae01Bq_:0.367746,(Borbu01Bs_:0.326336,Trepa01Bs_:0.529943)94:0.161044)9:0.048121)4:0.019658,(((Desvu01Bp_:0.470109,((Escco01Bp_:0.155799,(Pseae01Bp_:0.144369,(Metfl01Bp_:0.104331,((Metpe01Bp_:0.135264,Neime01Bp_:0.205683)46:0.033756,Burma01Bp_:0.085542)73:0.043563)96:0.076839)77:0.058906)73:0.049912,Metca01Bp_:0.196493)100:0.129389)59:0.105583,((Ricpr01Bp_:0.…
COG0446	((((((((((((Theth01Bd_:0.350181,Rubxy01Ba_:0.607994)29:0.057293,Deira01Bd_:0.546167)43:0.098584,Chlau01Bh_:0.418341)41:0.104241,(Solus01Bi_:0.642942,(Natph_7680:0.280483,(Halwa_1106:0.290463,Halma_5537:0.263575)100:0.254076)100:0.253173)38:0.037117)62:0.131545,(((Calma_1263:0.339460,(Thete_9990:0.201273,(Pyris_1198:0.088218,(Pyrca_1264:0.038642,Pyrae_1831:0.067524)97:0.047207)100:0.085602)100:0.1…
COG0447	((((((((((Theel01Bc_:0.159043,Acama01Bc_:0.083423)63:0.039407,(Trier01Bc_:0.091592,(Nossp01Bc_:0.008512,Anava01Bc_:0.000000)99:0.047432)57:0.037194)27:0.029192,Synsp01Bc_:0.137559)74:0.040037,Opiba01Bv_:0.193875)48:0.006323,(Chlau01Bh_:0.256623,(CanPr01Bv_:0.255298,((Bacth01Bb_:0.366526,Bacsu01Bf_:0.172198)33:0.082760,((Escco01Bp_:0.197997,(Provi01Bb_:0.073120,Chlte01Bb_:0.065628)99:0.099614)70:0…
COG0448	((((((((Myxxa01Bp_:0.338084,(Myctu01Ba_:0.395295,Biflo01Ba_:0.327036)100:0.193805)92:0.108635,(Lenar01Bv_:0.484362,(Theth01Bd_:0.148590,Deira01Bd_:0.268152)100:0.187345)87:0.109828)97:0.123406,(((Solus01Bi_:0.303815,Aciba01Bi_:0.298556)99:0.152884,(Gemob01Bo_:0.243400,(Plama01Bo_:0.230853,(Rhoba01Bo_:0.181150,Blama01Bo_:0.173801)99:0.061070)99:0.087592)94:0.072351)91:0.110851,(((Escco01Bp_:0.3321…
COG0449	(((((((Trier01Bc_11347432:0.2521544,Synsp01Bc_1632931:0.2062769)24:0.0258534,((Theel01Bc_2229878:0.1240372,Acama01Bc_15833768:0.1338857)50:0.0428930,(Anava01Bc_7590969:0.0000000,Nossp01Bc_1723095:0.0062776)95:0.1385063)22:0.0146183)40:0.0356527,Proma01Bc_3324121:0.5084755)61:0.1022977,Glovi01Bc_3752178:0.1914008)86:0.2975931,(((((((Helpy01Bp_1564614:0.5035983,Sulsp02Bp_15299213:0.3322095)100:0.60…
COG0450	(((((((((((((((((((Theko_5764:0.032602,((Pyrfu_1897:0.050882,Pyrab_1452:0.016520)75:0.009753,Pyrho_1459:0.028778)85:0.036578)100:0.183308,((Metja_1566:0.039328,(MetmC_1340:0.028256,Metmp_4535:0.000000)100:0.134980)55:0.033235,Naneq_4161:0.269826)40:0.024447)42:0.020498,Thema01Bt_:0.114743)20:0.019496,(Metth_1567:0.247013,Arcfu_1149:0.059495)78:0.077533)31:0.017094,(Thepe_1197:0.086524,Ferno01Bt_:…
COG0451	(((((((((((((((((((Opiba01Bv_:0.141700,((Bacth01Bb_:0.178072,((Desvu01Bp_:0.168620,Vicva01Bv_:0.141077)80:0.073387,(Provi01Bb_:0.095057,((Metex01Bp_:0.214534,Burma01Bp_:0.189696)73:0.054613,Metca01Bp_:0.095997)35:0.023874)55:0.026894)60:0.042456)75:0.050372,Lenar01Bv_:0.277690)12:0.025355)10:0.015787,(Rhoba01Bo_:0.096766,Blama01Bo_:0.093999)100:0.111009)52:0.041472,Lepin01Bs_:0.222269)35:0.060766…
COG0452	((((((Helpy01Bp_1564546:0.6751878,Sulsp02Bp_15299342:0.4119219)98:0.2881981,Lacca01Bf_11649510:0.5152259)23:0.1141411,((((((((Gemob01Bo_10003204:1.2718308,Opiba01Bv_15389194:0.5768602)35:0.1389453,(Lepin01Bs_4565896:0.5731505,Versp01Bv_44209:0.5447974)29:0.0885277)10:0.0848366,((Rhoba01Bo_3247462:0.4784009,Blama01Bo_8731182:0.3716653)63:0.1561670,Plama01Bo_14917868:0.3139772)66:0.1789960)13:0.111…
COG0455	(((Metth_1567918:0.3466181,Metst_8448910:0.4377800)78:0.1372279,(((Theko_5764195:0.0263372,((Pyrab_1452105:0.0080482,Pyrho_1459080:0.0291395)46:0.0062393,Pyrfu_1897751:0.0306560)89:0.0441492)100:0.3074122,((((((Lenar01Bv_14920001:0.6139180,(Ricpr01Bp_1560399:0.7337417,Censy_11819467:0.3337216)17:0.0831731)7:0.0966287,CanPr01Bv_4644588:0.6186266)3:0.0742165,(((Aquae01Bq_1560613:0.3216546,Versp01Bv…
COG0456	((((((((((((((((Aerpe_1460:0.274201,(Censy_1181:0.377765,((((Sulto_1592:0.050067,(Sulac_7060:0.175428,Sulso_1589:0.135069)57:0.035234)85:0.086748,(((Pyrca_1264:0.057649,(Pyris_1198:0.045425,Pyrae_1831:0.029223)87:0.052396)69:0.092905,Thete_9990:0.135936)61:0.084141,Calma_1263:0.147141)86:0.158505)68:0.137999,Stama_1264:0.306472)58:0.087851,Hypbu_1240:0.091268)55:0.097902)41:0.105228)44:0.116539,(…
COG0457	(((((((((((((Stama_1264:2.533400,Bacsu01Bf_:2.445366)13:0.663880,Thepe_1197:2.956505)5:0.000000,((Metja_1566:1.142825,Censy_1181:0.803505)18:0.216508,Cloac01Bf_:0.967178)0:0.127180)0:0.043329,Blama01Bo_:1.338083)0:0.054482,(((((Deira01Bd_:1.194363,Escco01Bp_:1.189063)21:0.525094,Metex01Bp_:1.390435)4:0.275981,(((Thevo_1354:0.640623,Theac_1608:0.449124)96:0.928088,((Opiba01Bv_:1.525798,Myctu01Ba_:…
COG0458	((((((Opiba01Bv_15389146:0.6813662,Arcfu_1149887:0.1673418)21:0.0535085,((((Metka_2009434:0.3332022,((((Metla_12448511:0.2125024,Metcu_12617894:0.1332883)71:0.0312994,Methu_8860143:0.1678560)100:0.1672767,(Halsp_1579072:0.1915313,((Halwa_11066918:0.1869212,Halma_5537990:0.1791216)56:0.0329022,Natph_7680288:0.1383879)47:0.0571437)94:0.5521466)45:0.0479046,((Uncme_11062137:0.2080461,(Metbu_9177288:…
COG0459	(((((Lacca01Bf_11649569:0.2582521,Bacsu01Bf_1607767:0.1760814)76:0.0772135,Cloac01Bf_1589596:0.2932562)67:0.1075927,(((((Proma01Bc_3324103:0.1804090,Synsp01Bc_1633000:0.1267040)100:0.2623633,(((Acama01Bc_15833635:0.1780682,Theel01Bc_2229895:0.2772875)53:0.0496087,(Trier01Bc_11347416:0.1922628,(Anava01Bc_16156747:0.0108705,Nossp01Bc_1722938:0.0064068)100:0.1718078)99:0.1090650)95:0.0761758,Glovi01…
COG0460	((((((((((((((((Versp01Bv_:0.482976,Lenar01Bv_:0.402175)19:0.095010,(Desvu01Bp_:0.406882,(Gemob01Bo_:0.299906,(Plama01Bo_:0.266966,(Rhoba01Bo_:0.136080,Blama01Bo_:0.178449)100:0.147729)98:0.115068)98:0.154876)25:0.060012)4:0.053519,(((Vicva01Bv_:0.280491,Aquae01Bq_:0.353819)48:0.097913,Metth_1567:0.351440)4:0.060392,(((Sulsp02Bp_:0.164528,Helpy01Bp_:0.298863)100:0.209077,(Metex01Bp_:0.232164,Agrt…
COG0461	(((((((((Acama01Bc_15833360:1.1183623,Rubxy01Ba_10880510:0.6063529)38:0.0854520,(Uncme_11062066:0.5006852,((Halma_5537918:0.1140730,(Halwa_11066911:0.2316156,Halsp_1579095:0.1233145)79:0.1334748)32:0.0555815,Natph_7680128:0.0629000)100:0.4702752)52:0.0409548)65:0.2678428,((Metka_2009450:0.5301232,Arcfu_1149933:0.6179695)23:0.1232865,(Picto_4847728:0.4287662,(Thevo_1354084:0.1345368,Theac_1608123:…
COG0462	(((((Cloac01Bf_1589646:0.3738403,(((Ferno01Bt_15424929:0.1790314,Thema01Bt_1564437:0.1492585)100:0.3923146,((Chlau01Bh_16384775:0.4903892,Mooth01Bf_8358894:0.2430826)32:0.0652478,((Glovi01Bc_3752047:0.1502001,Proma01Bc_3324056:0.2754440)15:0.0187547,(Synsp01Bc_1633180:0.1274968,((Theel01Bc_2229908:0.0829816,Acama01Bc_15833399:0.0783326)8:0.0084290,(Trier01Bc_11347445:0.1100158,(Anava01Bc_7590821:…
COG0463	(((((((((((((((((Methu_8860:0.680967,((Burma01Bp_:0.217016,Pseae01Bp_:0.040838)75:0.080436,(Vicva01Bv_:0.175224,Escco01Bp_:0.096597)70:0.069530)84:0.107217)61:0.214749,(((((Metca01Bp_:0.231222,Metex01Bp_:0.422713)92:0.311879,Gemob01Bo_:0.304320)16:0.091355,(Versp01Bv_:0.533758,Chlte01Bb_:0.155785)19:0.058532)24:0.135254,((Acama01Bc_:0.125277,(Trier01Bc_:0.115971,Proma01Bc_:0.216192)43:0.062566)49…
COG0464	(((((((((((Uncme_1106:0.106600,(Halsp_1579:0.124268,(Halma_5537:0.039067,(Natph_7680:0.021738,Halwa_1106:0.148850)45:0.019181)66:0.044062)100:0.189214)33:0.035313,(Metbu_9177:0.155070,(Metba_7366:0.045052,(Metma_2122:0.022901,Metac_2009:0.010222)48:0.007386)100:0.080207)97:0.112389)49:0.055970,Metsa_1167:0.157199)53:0.078788,(Methu_8860:0.236451,(Metcu_1261:0.131199,Metla_1244:0.246731)71:0.10416…
COG0465	((((((((((Fusnu01Bu_:0.501481,((Rubxy01Ba_:0.216974,(Myctu01Ba_:0.292305,Biflo01Ba_:0.424866)91:0.170388)56:0.066504,((Glovi01Bc_:0.150256,(Proma01Bc_:0.144622,(((Nossp01Bc_:0.000000,Anava01Bc_:0.006633)100:0.052724,(Trier01Bc_:0.032091,Synsp01Bc_:0.063140)40:0.013778)43:0.014397,(Theel01Bc_:0.062952,Acama01Bc_:0.050685)56:0.014418)66:0.028818)73:0.032358)100:0.269165,(Chlau01Bh_:0.272435,Dehsp01…
COG0466	(((((((Vicva01Bv_:0.675298,(Bacth01Bb_:0.335486,(Flajo01Bb_:0.277413,Cythu01Bb_:0.325681)67:0.068684)100:0.247853)45:0.071151,(Fusnu01Bu_:0.508455,Mesfl01Bf_:0.671463)75:0.158226)2:0.015293,(((Aquae01Bq_:0.378978,(Theth01Bd_:0.333374,Chlau01Bh_:0.487106)66:0.077348)71:0.087669,((((((((Neime01Bp_:0.265271,(Metfl01Bp_:0.136666,(Metpe01Bp_:0.114378,Burma01Bp_:0.069970)100:0.090340)75:0.043492)66:0.0…
COG0467	((((((((((Thema01Bt_:0.147841,(Theko_5764:0.026324,((Pyrho_1459:0.022127,Pyrab_1452:0.017366)63:0.008467,Pyrfu_1897:0.008964)74:0.018845)99:0.074313)37:0.021850,(((Stama_1264:0.084868,(Hypbu_1240:0.057377,Aerpe_1184:0.110176)40:0.026932)32:0.027196,(Thepe_1197:0.148108,Naneq_4161:0.209178)32:0.046596)70:0.060515,((Calma_1263:0.110265,(Pyrca_1264:0.063329,(Pyris_1198:0.028045,Pyrae_1831:0.048799)5…
COG0468	((((((Helpy01Bp_1564478:0.1964702,Sulsp02Bp_15299167:0.1496664)92:0.2661896,((Ricpr01Bp_1560459:0.3035454,(Agrtu01Bp_15918495:0.1135125,Metex01Bp_16385202:0.0820203)96:0.1046458)20:0.0531465,((Metca01Bp_5380243:0.1464794,Neime01Bp_1567730:0.2459607)34:0.0295801,((Escco01Bp_1613060:0.2217391,Pseae01Bp_1559881:0.1849424)48:0.0410703,(Metfl01Bp_9177492:0.0817196,(Burma01Bp_5372471:0.0793808,Metpe01B…
COG0469	(((((((Metja_1566827:0.2882459,(Metmp_4535916:0.0201877,MetmC_13404682:0.0256891)100:0.2704584)100:0.4066378,Thema01Bt_1564298:0.3931755)66:0.1402298,((((((Hypbu_12402785:0.4769365,Aerpe_1460075:0.7770307)10:0.0269731,(Thete_9990180:0.4033875,((Pyrca_12645865:0.2881044,Pyris_11987261:0.1342591)80:0.0774301,Pyrae_1831220:0.1361213)100:0.2375311)100:0.4054952)17:0.0655806,Stama_12646579:0.5534507)3…
COG0470	((((((Arcfu_1149879:1.5043601,(((Methu_8860212:0.5669410,(Metbu_9177392:0.3064607,(Metba_7366839:0.0228310,(Metac_2008903:0.0454756,Metma_2122752:0.0458649)61:0.0762772)69:0.1343976)96:0.4067421)44:0.1817480,(Pyrab_1452032:0.1159135,Metja_1566961:0.1221005)97:0.5020967)33:0.0707963,((Natph_7680118:0.1930531,Halsp_1579105:0.1581539)85:0.1422510,Halma_5537914:0.0508059)98:0.5922101)89:0.4056755)74:…
COG0471	(((((((((((((((Deira01Bd_:0.604510,Proma01Bc_:0.685357)33:0.135708,((Natph_7680:0.317135,(Halsp_1579:0.280042,(Halma_5537:0.138516,Halwa_1106:0.303059)74:0.089192)78:0.083720)99:0.128704,(Synsp01Bc_:0.189115,Acama01Bc_:0.236636)100:0.193409)95:0.182272)29:0.076509,(Provi01Bb_:0.682229,(Blama01Bo_:0.322477,(Lenar01Bv_:0.663478,(Plama01Bo_:0.390132,Rhoba01Bo_:0.401232)81:0.118135)43:0.066174)63:0.0…
COG0472	(((((((((((((((((Cythu01Bb_:0.085644,(Flajo01Bb_:0.182753,Bacth01Bb_:0.376012)85:0.072617)100:0.267247,(Provi01Bb_:0.167679,Chlte01Bb_:0.095080)100:0.190588)97:0.188598,(Versp01Bv_:0.327143,(Opiba01Bv_:0.462957,(Vicva01Bv_:0.286390,Lenar01Bv_:0.436765)78:0.096926)44:0.080125)47:0.081214)11:0.043464,Borbu01Bs_:0.566200)3:0.024666,(Plama01Bo_:0.510770,(CanPr01Bv_:0.289406,(Chlpn01Bv_:0.319331,Chltr…
COG0473	((((((((((((Dehsp01Bh_:0.464367,(Chlau01Bh_:0.314809,(Plama01Bo_:0.170223,Rhoba01Bo_:0.219116)100:0.224626)60:0.076625)50:0.072609,(Flajo01Bb_:0.354788,(Cythu01Bb_:0.247057,Bacth01Bb_:0.387985)86:0.101407)100:0.247345)23:0.035275,(Bacsu01Bf_:0.368877,(Solus01Bi_:0.364111,Aciba01Bi_:0.379115)97:0.176946)16:0.056447)21:0.054408,((Cloac01Bf_:0.323423,(Aquae01Bq_:0.319065,Mooth01Bf_:0.290477)34:0.042…
COG0474	((((((((((Uncme_1106:0.560182,(Metcu_1261:0.388076,Sulsp02Bp_:0.474693)99:0.187202)22:0.040067,((((Myxxa01Bp_:0.559051,(Myctu01Ba_:0.400425,(Acama01Bc_:0.534089,Desvu01Bp_:0.317720)85:0.087239)92:0.089333)36:0.057854,(Pseae01Bp_:0.430667,Metfl01Bp_:0.404587)97:0.154881)36:0.051322,Metbu_9177:0.559460)100:0.229453,((Theth01Bd_:0.679627,Halma_5537:0.592931)59:0.188892,(((Provi01Bb_:0.429199,Chlau01…
COG0475	((((((((((((Proma01Bc_:0.389418,((Trier01Bc_:0.193627,(Theel01Bc_:0.136741,Synsp01Bc_:0.123976)92:0.093641)42:0.060511,(Acama01Bc_:0.092095,(Nossp01Bc_:0.067843,Anava01Bc_:0.087353)67:0.046085)79:0.049119)99:0.167480)99:0.215923,(Aquae01Bq_:0.371624,(Sulsp02Bp_:0.405945,CanPr01Bv_:0.298032)91:0.108259)100:0.188511)89:0.138365,(((Thete_9990:0.369088,(Sulto_1592:0.237032,Sulso_1589:0.237242)98:0.17…
COG0476	((((((((Metst_8448905:0.8509930,Metth_1567956:0.5832242)91:0.6539058,(((Fusnu01Bu_1970507:0.4360083,Cloac01Bf_1589617:0.5452514)89:0.6171490,Desvu01Bp_4656221:2.3074444)67:0.5862886,(((((((((Lenar01Bv_14919854:0.5203480,Opiba01Bv_15389137:0.2966284)54:0.1767490,(((Flajo01Bb_14630236:0.5310868,Bacth01Bb_2934605:0.5187296)42:0.1031206,Cythu01Bb_11063667:0.2949935)29:0.1087018,Theth01Bd_4619928:0.30…
COG0477	(((((Versp01Bv_:1.919919,((((Provi01Bb_:0.762590,(Solus01Bi_:0.464026,(Gemob01Bo_:0.265491,Blama01Bo_:0.232247)100:0.444817)87:0.194160)84:0.361225,(((((Cloac01Bf_:0.941168,(Glovi01Bc_:0.594236,Metba_7366:1.082857)53:0.143654)27:0.068182,(Pyrae_1831:1.311006,((Thete_9990:0.569749,(Sulto_1592:0.346491,(((Calma_1263:0.421640,(Picto_4847:0.319595,Metac_2008:0.246115)86:0.086458)29:0.045668,(Thevo_13…
COG0478	((((((((((Sulso_1589:0.487058,(Sulac_7060:0.548975,Sulto_1592:0.151395)98:0.214732)100:0.500970,Arcfu_1150:0.877835)57:0.202344,Naneq_4161:1.493207)31:0.006037,(Aerpe_1184:0.592719,(Stama_1264:0.500614,Hypbu_1240:0.241909)91:0.123099)85:0.112399)28:0.047987,(Calma_1263:0.613161,(Thete_9990:0.373460,(Pyrca_1264:0.191222,(Pyris_1198:0.151961,Pyrae_1831:0.254959)39:0.062370)100:0.445123)92:0.189207)…
COG0479	((((((((((((Thepe_1197:1.022839,((Biflo01Ba_:0.950857,(Theth01Bd_:0.164954,Deira01Bd_:0.240007)100:0.194210)18:0.121590,((Metbu_9177:1.047870,((Halma_5537:0.069649,Natph_7680:0.067913)75:0.036386,(Halwa_1106:0.040130,Halsp_1579:0.132602)48:0.021825)100:0.486237)33:0.121036,((((Neime01Bp_:0.169760,(Metpe01Bp_:0.090100,Burma01Bp_:0.072364)89:0.070319)86:0.114469,Escco01Bp_:0.191433)70:0.057353,Psea…
COG0480	((((((((Cloac01Bf_1589638:0.2420175,(Mesfl01Bf_5036543:0.2597074,(Bacsu01Bf_1607718:0.1125793,Lacca01Bf_11649595:0.2717222)96:0.0605811)100:0.1244280)38:0.0539222,Mooth01Bf_8359127:0.1593166)24:0.0216512,(Chlau01Bh_16384791:0.3059054,(Desvu01Bp_4657971:0.3197756,Dehsp01Bh_14766909:0.5288265)14:0.0666311)9:0.0546502)1:0.0217423,((Gemob01Bo_10012576:1.2301652,(Ferno01Bt_15424982:0.2330105,Thema01Bt…
COG0481	(((((((((((Myxxa01Bp_:0.297289,(Solus01Bi_:0.198589,Aciba01Bi_:0.183311)100:0.117216)49:0.028926,((Metca01Bp_:0.189888,(Pseae01Bp_:0.172479,Escco01Bp_:0.164770)100:0.069842)96:0.060633,(Neime01Bp_:0.151817,(Metfl01Bp_:0.086264,(Burma01Bp_:0.082991,Metpe01Bp_:0.155338)100:0.087448)92:0.053715)97:0.066183)100:0.191020)33:0.039194,(Desvu01Bp_:0.312076,(Ricpr01Bp_:0.329811,(Metex01Bp_:0.140722,Agrtu0…
COG0482	(((((((((((Chlau01Bh_:0.434220,Myctu01Ba_:0.786707)89:0.177298,(Theth01Bd_:0.257148,Deira01Bd_:0.422650)100:0.393685)4:0.054228,(Vicva01Bv_:0.919590,(Proma01Bc_:0.472764,(Glovi01Bc_:0.351033,((Synsp01Bc_:0.169656,(Acama01Bc_:0.248451,Theel01Bc_:0.276297)28:0.049823)19:0.037901,(Trier01Bc_:0.165802,(Nossp01Bc_:0.010655,Anava01Bc_:0.013298)100:0.119263)82:0.084018)47:0.072786)21:0.041482)99:0.31037…
COG0483	(((((((((((((((Metex01Bp_:0.294401,Agrtu01Bp_:0.244919)95:0.331918,((((Metfl01Bp_:0.200949,(Neime01Bp_:0.438777,(Metpe01Bp_:0.160355,Burma01Bp_:0.201026)76:0.098267)52:0.071004)37:0.098584,(Pseae01Bp_:0.278822,Escco01Bp_:0.300002)70:0.071973)38:0.095188,Metca01Bp_:0.363502)65:0.083871,(Provi01Bb_:0.233764,Chlte01Bb_:0.201753)100:0.338489)17:0.053907)14:0.039425,(Versp01Bv_:0.602795,CanPr01Bv_:0.7…
COG0484	((((((((((((Chlau01Bh_:0.490489,(Cloac01Bf_:0.414066,(Bacsu01Bf_:0.265041,Lacca01Bf_:0.385046)81:0.103066)72:0.055052)19:0.059883,(((Glovi01Bc_:0.351804,(Proma01Bc_:0.296049,((Theel01Bc_:0.139767,(Acama01Bc_:0.188415,((Nossp01Bc_:0.000000,Anava01Bc_:0.007945)100:0.139283,Trier01Bc_:0.195349)24:0.022122)44:0.041866)51:0.052144,Synsp01Bc_:0.211925)80:0.068676)90:0.109649)100:0.268645,((Metcu_1261:0…
COG0486	(((((((((((((Versp01Bv_:0.629266,(CanPr01Bv_:0.463776,(Chlpn01Bv_:0.165561,Chltr01Bv_:0.194061)100:0.420304)51:0.090243)10:0.092244,(Vicva01Bv_:0.456589,Lenar01Bv_:0.433151)99:0.275054)2:0.060804,(((((Sulsp02Bp_:0.394698,Helpy01Bp_:0.452779)100:0.417198,(Mesfl01Bf_:0.687912,(Thema01Bt_:0.268433,Ferno01Bt_:0.379644)84:0.125952)46:0.084903)14:0.088570,(Fusnu01Bu_:0.407667,(Cloac01Bf_:0.377363,(Lacc…
COG0488	((((((((((((((Metca01Bp_:0.135933,((Pseae01Bp_:0.119853,Escco01Bp_:0.151107)86:0.050870,(Burma01Bp_:0.076101,(Neime01Bp_:0.103405,Metpe01Bp_:0.104551)92:0.037665)99:0.071797)100:0.089472)93:0.056937,(Ricpr01Bp_:0.286803,Myxxa01Bp_:0.188698)32:0.046563)28:0.043458,((Cythu01Bb_:0.106461,(Flajo01Bb_:0.142536,Bacth01Bb_:0.142467)100:0.099031)98:0.080318,(Opiba01Bv_:0.259372,(Desvu01Bp_:0.192522,Chlau…
COG0489	((((Calma_12635440:3.1833250,CanPr01Bv_4644582:2.0681467)42:0.2396159,Metpe01Bp_12426592:0.7911545)13:0.1588561,Opiba01Bv_15389307:1.2176942)8:0.0446513,((((Cloac01Bf_1589629:0.3848732,Bacsu01Bf_1608067:0.3102103)26:0.0709270,Chlau01Bh_16384570:0.5300673)23:0.0820189,((Trier01Bc_11347635:3.8642283,Rhoba01Bo_3247196:0.3084047)6:0.2510520,Rubxy01Ba_10880340:0.4323252)4:0.0736837)2:0.1557927,(((Blam…
COG0490	((((((((((((Uncme_1106:0.352461,((Metba_7366:0.352289,(Metma_2122:0.162068,Metac_2009:0.048620)100:0.366344)27:0.051325,Metbu_9177:0.226025)26:0.062293)34:0.071966,(CanPr01Bv_:0.372144,Desvu01Bp_:0.402889)59:0.147777)37:0.059812,Methu_8860:0.459499)57:0.057482,Metla_1244:0.516359)90:0.098782,((Myxxa01Bp_:0.921986,(Cythu01Bb_:0.975163,Bacth01Bb_:0.712874)51:0.188741)75:0.451583,(Metsa_1167:0.50557…
COG0491	((((((((((((((((Theel01Bc_:0.092233,(((Nossp01Bc_:0.013785,Anava01Bc_:0.023374)100:0.203602,Synsp01Bc_:0.138066)35:0.023797,Acama01Bc_:0.178294)44:0.059171)94:0.151259,Myxxa01Bp_:0.202804)77:0.085414,(Metfl01Bp_:0.274052,Metca01Bp_:0.266278)53:0.092630)98:0.250021,(((Provi01Bb_:0.270070,Chlte01Bb_:0.273717)100:0.492422,(Sulto_1592:0.480936,((CanPr01Bv_:0.472081,((Deira01Bd_:0.220989,(Rubxy01Ba_:0…
COG0492	(((Metja_1566973:0.1301087,(Metmp_4535852:0.0298323,MetmC_13404582:0.0252177)100:0.2541821)100:0.3674899,Synsp01Bc_1633232:1.8733289)16:0.0309162,((Metka_2009499:0.7216145,((((((((((((Myctu01Ba_1561104:0.3499824,Rubxy01Ba_10880308:0.2462470)66:0.0931616,(Aciba01Bi_9496836:0.2919602,Solus01Bi_11661972:0.2012572)100:0.1547586)10:0.0698770,((Chlte01Bb_2167367:0.0884146,Provi01Bb_14521981:0.1244518)1…
COG0493	((((((((((Cloac01Bf_:0.454379,((Vicva01Bv_:0.527172,Myxxa01Bp_:0.402120)20:0.108043,(((Gemob01Bo_:0.435952,Rubxy01Ba_:0.313711)33:0.067688,((Biflo01Ba_:0.488227,Myctu01Ba_:0.233041)48:0.140628,(Solus01Bi_:0.146047,Aciba01Bi_:0.151078)100:0.136010)11:0.029169)20:0.058961,((Metca01Bp_:0.141830,(Metex01Bp_:0.138174,Agrtu01Bp_:0.276549)100:0.289297)67:0.055743,((Deira01Bd_:0.154956,Metpe01Bp_:0.14050…
COG0494	((((((((((((((Hypbu_1240:0.343492,(Pyrae_1831:0.204308,(Pyrca_1264:0.197301,(Pyris_1198:0.052319,Thete_9990:0.112776)100:0.079862)64:0.044144)100:0.471480)72:0.192077,((Stama_1264:0.353617,(Aerpe_1184:0.431774,Thepe_1197:0.580973)50:0.173241)44:0.116835,(Sulso_1589:0.171427,(Sulac_7060:0.198572,Sulto_1592:0.151605)97:0.235154)81:0.196490)32:0.117993)16:0.121383,((Gemob01Bo_:0.295439,(Blama01Bo_:0…
COG0495	((((Ferno01Bt_15425019:0.1465816,Thema01Bt_1564294:0.1116933)100:0.2025573,Theth01Bd_4620012:0.3943536)10:0.0259412,((Mooth01Bf_8358943:0.2436215,((Cloac01Bf_1589393:0.4381347,((Deira01Bd_1580716:0.3774749,Rubxy01Ba_10880598:0.2775638)95:0.0834880,Dehsp01Bh_14766881:0.3139133)92:0.0613085)100:0.0521929,(((((CanPr01Bv_4644668:0.2436146,(Chltr01Bv_1560492:0.1426248,Chlpn01Bv_1675289:0.1689852)100:0…
COG0496	((((((((((((Glovi01Bc_:0.264689,(Proma01Bc_:0.574239,((Synsp01Bc_:0.295590,(Theel01Bc_:0.233203,Acama01Bc_:0.225427)42:0.073526)17:0.013539,(Trier01Bc_:0.235051,(Nossp01Bc_:0.010296,Anava01Bc_:0.008823)100:0.180253)49:0.057881)74:0.066599)81:0.080326)89:0.219832,(Mooth01Bf_:0.411194,(Thema01Bt_:0.346023,Ferno01Bt_:0.388643)99:0.338508)23:0.020552)34:0.116601,((((Theth01Bd_:0.172085,Deira01Bd_:0.3…
COG0497	((((((((((((Dehsp01Bh_:0.672017,(Cloac01Bf_:0.659898,(Lacca01Bf_:0.377146,Bacsu01Bf_:0.351210)74:0.113846)62:0.094243)17:0.036050,(Mooth01Bf_:0.442688,Chlau01Bh_:0.562432)40:0.099306)10:0.054277,(Solus01Bi_:0.437729,Aciba01Bi_:0.355138)90:0.170428)0:0.035836,((Gemob01Bo_:0.685296,Trepa01Bs_:0.700236)5:0.075475,((((((Blama01Bo_:3.537794,(Helpy01Bp_:0.916924,Sulsp02Bp_:0.728567)94:0.301755)29:0.189…
COG0498	((((((((((((((((((Bacsu01Bf_:0.211022,Dehsp01Bh_:0.287046)65:0.064490,Mooth01Bf_:0.176612)39:0.028303,(Metca01Bp_:0.323158,Thema01Bt_:0.136033)56:0.069237)28:0.060030,((Aquae01Bq_:0.251523,((Versp01Bv_:0.301617,(Theth01Bd_:0.275940,Rubxy01Ba_:0.349528)37:0.049471)52:0.046617,Myctu01Ba_:0.312446)58:0.075379)22:0.038693,(Glovi01Bc_:0.203673,(Proma01Bc_:0.286437,(Synsp01Bc_:0.106466,(Theel01Bc_:0.10…
COG0499	(((((((((((Aerpe_1184:0.339272,((Calma_1263:0.176424,(Thete_9990:0.101570,(Pyrca_1264:0.055834,(Pyris_1198:0.059496,Pyrae_1831:0.063941)62:0.023720)100:0.086815)100:0.092910)95:0.071086,Thepe_1197:0.375985)42:0.062343)9:0.025007,(Hypbu_1240:0.157220,Stama_1264:0.241999)42:0.034546)9:0.018796,(((((((Metja_1566:0.082281,(MetmC_1340:0.023193,Metmp_4535:0.021988)100:0.218422)100:0.128878,(Arcfu_1149:…
COG0500	(((((((Calma_12635453:0.8385181,Natph_7680219:0.6325819)15:0.0896138,(Anava01Bc_7590672:1.4999621,((Hypbu_12402724:0.6544227,(Metma_2122616:0.2987261,Metba_7367038:0.0373058)73:0.1728384)39:0.0848789,(Theko_5764063:0.2372964,Methu_8860156:0.4997349)59:0.1041612)60:0.1185138)23:0.3213220)1:0.2070712,Cloac01Bf_1589401:0.7981166)0:0.0868828,(((Myxxa01Bp_10876067:0.9151138,((Aciba01Bi_9497153:1.12219…
COG0501	((((((((((((((((Metbu_9177:0.105158,(Metba_7366:0.035524,Metac_2009:0.103903)90:0.150075)83:0.106361,(Agrtu01Bp_:0.259894,(Metfl01Bp_:0.093296,(Metpe01Bp_:0.070259,Burma01Bp_:0.071550)60:0.066799)56:0.075418)92:0.123384)33:0.068508,((Biflo01Ba_:0.245309,Myctu01Ba_:0.147582)100:0.223110,((Aciba01Bi_:0.237265,Solus01Bi_:0.238502)31:0.062162,(Sulsp02Bp_:0.399562,(Acama01Bc_:0.254145,(Nossp01Bc_:0.01…
COG0502	((((((((((((((Metex01Bp_:0.259354,Proma01Bc_:0.330244)35:0.064348,Myxxa01Bp_:0.188723)24:0.034245,((Metfl01Bp_:0.215400,(Neime01Bp_:0.344603,(Metpe01Bp_:0.193958,Burma01Bp_:0.130939)57:0.036363)41:0.030975)68:0.066437,((Agrtu01Bp_:0.302313,(Pseae01Bp_:0.132322,Escco01Bp_:0.148141)95:0.078007)58:0.051389,Metca01Bp_:0.212288)32:0.024085)91:0.128131)47:0.050547,(((Chlpn01Bv_:0.438619,(Nossp01Bc_:0.0…
COG0503	((((((((((((((((((Bacth01Bb_:0.428327,(Sulsp02Bp_:0.313005,Helpy01Bp_:0.325991)33:0.120997)18:0.083337,((((Metex01Bp_:0.082794,Agrtu01Bp_:0.157135)98:0.140923,(Lepin01Bs_:0.198871,((Metpe01Bp_:0.192633,Pseae01Bp_:0.437676)45:0.068358,Neime01Bp_:0.255994)33:0.069952)30:0.044481)10:0.068701,Escco01Bp_:0.277527)2:0.032860,(Metfl01Bp_:0.216768,(Provi01Bb_:0.051977,Chlte01Bb_:0.114035)99:0.146425)68:0…
COG0504	((((((((Chlte01Bb_2167298:0.1416980,Provi01Bb_14521898:0.0992187)100:0.3328845,((Flajo01Bb_14630013:0.2555909,Bacth01Bb_2934600:0.4437983)36:0.0361483,Cythu01Bb_11063892:0.2485726)100:0.1688188)98:0.1675956,(((CanPr01Bv_4644645:0.3018062,(Chltr01Bv_1560490:0.3167123,Chlpn01Bv_1675280:0.1980944)100:0.3118814)97:0.2121797,((Vicva01Bv_15038401:0.4076960,Lenar01Bv_14919585:0.3951975)94:0.1278636,(Pla…
COG0505	((((((((((((((((Rubxy01Ba_:0.466329,(Provi01Bb_:0.145148,Chlte01Bb_:0.110145)100:0.169404)31:0.082034,(((Sulsp02Bp_:0.154241,Helpy01Bp_:0.409700)100:0.466186,(Vicva01Bv_:0.235593,Lenar01Bv_:0.287618)99:0.137025)29:0.056800,(Solus01Bi_:0.206408,Aciba01Bi_:0.187975)100:0.136332)7:0.022549)3:0.025518,(Desvu01Bp_:0.375252,(Thema01Bt_:0.376772,Aquae01Bq_:0.266729)50:0.104079)18:0.064804)0:0.022125,(Ge…
COG0506	((((((((Synsp01Bc_:0.191987,Trier01Bc_:0.135112)60:0.034024,(Nossp01Bc_:0.008085,Anava01Bc_:0.010621)100:0.095176)76:0.039259,(Acama01Bc_:0.217133,Theel01Bc_:0.207501)90:0.056270)100:0.162888,((Gemob01Bo_:0.247842,Desvu01Bp_:0.525430)40:0.047481,Plama01Bo_:0.328789)76:0.112389)28:0.047860,Glovi01Bc_:0.260245)85:0.091536,((Rhoba01Bo_:0.437721,(Blama01Bo_:0.370481,CanPr01Bv_:0.326839)100:0.172121)6…
COG0507	(((((((((((((((((((Lacca01Bf_:0.186072,Bacsu01Bf_:0.202782)88:0.123715,Mesfl01Bf_:0.715167)40:0.129256,(((Cloac01Bf_:0.187826,(Metex01Bp_:0.267507,(Provi01Bb_:0.132278,Chlte01Bb_:0.127471)58:0.061537)65:0.123971)6:0.054581,(Desvu01Bp_:0.180536,(CanPr01Bv_:0.117771,(Chlpn01Bv_:0.107879,Chltr01Bv_:0.163561)98:0.188978)73:0.093355)52:0.035516)12:0.068578,((Lenar01Bv_:0.313579,(Glovi01Bc_:0.093226,((…
COG0508	((((((((((((((((((Myxxa01Bp_:0.296150,(Theth01Bd_:0.220676,(Rhoba01Bo_:0.333586,Plama01Bo_:0.229146)43:0.042062)96:0.107404)33:0.056516,((Bacsu01Bf_:0.280022,(Rubxy01Ba_:0.189107,Chlau01Bh_:0.189485)90:0.059865)85:0.106070,((Metex01Bp_:0.185926,Agrtu01Bp_:0.165674)99:0.118320,(Lepin01Bs_:0.213079,Ricpr01Bp_:0.289292)44:0.061530)42:0.053622)3:0.023763)18:0.053833,((Deira01Bd_:0.246939,(Metca01Bp_:…
COG0509	((((((((((Myxxa01Bp_:0.416134,((Metfl01Bp_:0.781729,Aciba01Bi_:0.164821)21:0.164731,Solus01Bi_:0.228103)18:0.104711)13:0.112169,((Gemob01Bo_:0.619682,(Plama01Bo_:0.297314,(Blama01Bo_:0.405156,Rhoba01Bo_:0.329684)85:0.143140)66:0.069070)56:0.119488,((((Mooth01Bf_:0.366340,Myctu01Ba_:0.512006)7:0.095780,(Bacsu01Bf_:0.251843,Lepin01Bs_:0.622244)34:0.161238)1:0.014442,((Provi01Bb_:0.160902,Chlte01Bb_…
COG0510	(((((Escco01Bp_1612906:2.2071714,Sulsp02Bp_15299213:1.0718836)43:0.1904896,Solus01Bi_11662385:1.5860762)53:0.3483149,Metex01Bp_16385315:1.2025407)61:0.2188867,(Bacsu01Bf_1608004:0.6960546,Lacca01Bf_11649519:0.7228227)100:1.1409792)28:0.0787281,((Mesfl01Bf_5036519:2.1855813,Trepa01Bs_1563910:0.8027906)31:0.2692139,Fusnu01Bu_1970457:0.6734860)28:0.0787281);
COG0511	(((Helpy01Bp_1564499:0.5434764,Cloac01Bf_1589680:0.3192498)26:0.1027393,(((Aquae01Bq_1560655:0.2647741,Myxxa01Bp_10876337:0.2650032)24:0.1225950,((((((Gemob01Bo_10017324:0.6145234,(Blama01Bo_8730773:0.2744448,Rhoba01Bo_3247543:0.1926348)71:0.1031823)47:0.0700088,Plama01Bo_14917863:0.2840864)87:0.1467700,(Lacca01Bf_11649557:0.5376125,Lenar01Bv_14919614:0.3132445)39:0.1928552)1:0.0227674,(CanPr01Bv…
COG0512	(((((((((((((((((Aquae01Bq_:0.283709,Versp01Bv_:0.292165)9:0.062900,(Synsp01Bc_:0.216556,(((Glovi01Bc_:0.258781,Theel01Bc_:0.176017)36:0.046093,(Trier01Bc_:0.150864,Anava01Bc_:0.087152)61:0.039899)22:0.043524,Acama01Bc_:0.119291)58:0.077180)49:0.094051)2:0.062218,((((Metcu_1261:0.363454,Desvu01Bp_:0.639968)53:0.178058,(Myctu01Ba_:0.372695,Biflo01Ba_:0.539806)49:0.177164)12:0.093210,(Myxxa01Bp_:0.…
COG0513	((((((((((Helpy01Bp_:0.358670,CanPr01Bv_:0.314378)100:0.213739,(Deira01Bd_:0.294862,Theth01Bd_:0.363178)96:0.270787)13:0.065449,(((((Metja_1566:0.276889,(Arcfu_1149:0.248691,Theko_5764:0.294126)96:0.103650)78:0.105389,((MetmC_1340:0.018000,Metmp_4535:0.003884)100:0.207816,((Fusnu01Bu_:0.197010,Trepa01Bs_:0.529059)13:0.027628,(Ferno01Bt_:0.397566,(Metba_7366:0.033885,(Metma_2122:0.025948,Metac_200…
COG0514	(((((((((((Gemob01Bo_:0.500791,(Rhoba01Bo_:0.322837,(Plama01Bo_:0.321180,Blama01Bo_:0.222932)99:0.103641)84:0.082404)100:0.225067,Provi01Bb_:0.501801)17:0.038678,(((((Methu_8860:0.484414,(Metla_1244:0.756636,(Metcu_1261:0.352230,Uncme_1106:0.417000)57:0.057325)46:0.049294)70:0.104541,(Metbu_9177:0.326512,(Metba_7366:0.046552,(Metma_2122:0.036672,Metac_2009:0.034662)97:0.041780)100:0.226260)100:0.…
COG0515	((((((((((((((((((Pseae01Bp_:0.414816,Desvu01Bp_:0.811541)17:0.071204,Opiba01Bv_:0.662771)5:0.066457,((Theth01Bd_:0.176065,Deira01Bd_:0.320510)96:0.263237,Myxxa01Bp_:0.370087)23:0.127637)2:0.072414,(Picto_4847:0.364116,Solus01Bi_:0.451168)20:0.057888)1:0.056324,Aciba01Bi_:0.406078)1:0.033675,(Gemob01Bo_:0.456604,Blama01Bo_:0.448322)29:0.100229)0:0.091899,((Plama01Bo_:0.115817,Rhoba01Bo_:0.307173)…
COG0516	(((((((((((((((((Mooth01Bf_:0.234904,(Cloac01Bf_:0.225003,(Bacsu01Bf_:0.121240,Lacca01Bf_:0.258838)98:0.118738)75:0.052856)62:0.065706,((Cythu01Bb_:0.256388,(Flajo01Bb_:0.296475,Bacth01Bb_:0.222106)95:0.058010)98:0.116161,((Sulsp02Bp_:0.149895,Helpy01Bp_:0.268464)100:0.154466,(Fusnu01Bu_:0.216705,(Mesfl01Bf_:0.308939,Borbu01Bs_:0.315513)88:0.106223)98:0.133722)25:0.045004)8:0.029063)3:0.014906,((…
COG0517	((((((((((((((((((((((Aquae01Bq_:0.146989,(Thema01Bt_:0.119574,Ferno01Bt_:0.149070)100:0.149940)76:0.055182,(Fusnu01Bu_:0.335829,(Provi01Bb_:0.134996,Chlte01Bb_:0.098912)100:0.213606)26:0.058362)18:0.035373,(((Cythu01Bb_:0.252962,(Flajo01Bb_:0.296913,Bacth01Bb_:0.248559)86:0.063613)86:0.117649,(Mooth01Bf_:0.213622,(Cloac01Bf_:0.204792,(Bacsu01Bf_:0.121867,Lacca01Bf_:0.232011)99:0.113944)69:0.0572…
COG0518	((((((((((((((Methu_8860:0.603962,(Metma_2122:0.246442,(Metba_7367:0.130365,Metac_2009:0.046091)100:0.251754)63:0.071393)13:0.074138,(Opiba01Bv_:0.366729,Uncme_1106:0.262780)38:0.077596)18:0.062019,(Cythu01Bb_:0.291512,(Theel01Bc_:0.370180,(Synsp01Bc_:0.317193,Pseae01Bp_:0.377253)23:0.053475)15:0.107287)10:0.063086)24:0.141725,(Metfl01Bp_:0.363735,Burma01Bp_:0.451826)69:0.215949)10:0.083839,((Sul…
COG0519	(((((Metst_8449010:0.3636380,Metth_1567873:0.2025708)99:0.1627721,(Metja_1566931:0.0933204,(Metmp_4535845:0.0135570,MetmC_13404574:0.0000000)100:0.2791873)88:0.0960808)89:0.1148512,((((Censy_11819568:0.5419773,(Thete_9990075:0.3243279,((Pyrae_1831402:0.1654597,Pyrca_12646032:0.1217359)73:0.0635819,Pyris_11987211:0.0952026)99:0.1278170)100:0.2525105)66:0.0981401,(((Thema01Bt_1564456:0.4172981,Aqua…
COG0520	((((((((((((((((((Proma01Bc_:0.459043,(Synsp01Bc_:0.195033,((Trier01Bc_:0.184591,(Nossp01Bc_:0.028088,Anava01Bc_:0.016659)100:0.088136)37:0.017422,(Acama01Bc_:0.103013,Theel01Bc_:0.189013)62:0.049805)76:0.062791)100:0.117007)98:0.137039,(((Plama01Bo_:0.434819,(Blama01Bo_:0.269501,Rhoba01Bo_:0.501555)94:0.133141)41:0.071608,Opiba01Bv_:0.479039)3:0.032903,(Chlau01Bh_:0.253440,Theth01Bd_:0.281802)46…
COG0521	(((((((((((((((((((Deira01Bd_:0.551920,((Metex01Bp_:0.201417,Agrtu01Bp_:0.124883)100:0.287654,((Metca01Bp_:0.181160,Acama01Bc_:0.202543)82:0.056888,(Pseae01Bp_:0.253987,Escco01Bp_:0.410574)81:0.119993)79:0.123833)100:0.222053)32:0.154184,(((Arcfu_1149:0.381349,(Metcu_1261:0.234845,(Metla_1244:0.261756,Methu_8860:0.465971)94:0.185320)88:0.156176)63:0.150854,((Metbu_9177:0.333125,(Metba_7366:0.1047…
COG0522	((((((((Versp01Bv_44149:0.2930119,((Myctu01Ba_1561059:0.3448398,Rubxy01Ba_10880494:0.3889748)10:0.0729655,((Cythu01Bb_11063951:0.1930855,(Bacth01Bb_2934811:0.1237998,Flajo01Bb_14629813:0.1494246)84:0.1198250)88:0.1400502,Opiba01Bv_15389239:0.3796607)16:0.0557170)1:0.0499467)0:0.0297593,((((Trepa01Bs_1563929:0.3731526,Borbu01Bs_1559496:0.2940038)93:0.2092608,Lenar01Bv_14919786:0.2180502)58:0.14606…
COG0523	((((((((((((((((((Metex01Bp_:0.241109,Agrtu01Bp_:0.250832)98:0.158413,(Pseae01Bp_:0.214956,Acama01Bc_:0.247539)98:0.107830)17:0.028395,Gemob01Bo_:0.240307)7:0.031226,((Myxxa01Bp_:0.263217,Chlau01Bh_:0.207194)39:0.048790,(Metfl01Bp_:0.221401,Burma01Bp_:0.333081)29:0.058844)13:0.030969)25:0.070321,(Rhoba01Bo_:0.263283,Plama01Bo_:0.223582)95:0.114206)72:0.084981,(Bacsu01Bf_:0.253485,(Natph_7680:0.38…
COG0524	(((((((((((((((((Mesfl01Bf_:0.472993,(Sulso_1589:0.148375,(Sulac_7060:0.150068,Sulto_1592:0.092688)93:0.097122)100:0.354593)47:0.081051,(Thema01Bt_:0.324717,Versp01Bv_:0.815833)14:0.069630)24:0.142876,((Vicva01Bv_:0.204385,Bacth01Bb_:0.344989)94:0.142904,(Escco01Bp_:0.329182,Lacca01Bf_:0.410453)54:0.087289)18:0.047197)8:0.045997,(((Rubxy01Ba_:0.579486,(Chlau01Bh_:0.314990,Deira01Bd_:0.432198)41:0…
COG0525	((((((((((((Versp01Bv_44159:0.4783287,Opiba01Bv_15389243:0.4214069)98:0.1380356,Vicva01Bv_15038393:0.3348164)64:0.0906085,((Chlte01Bb_2167437:0.0616467,Provi01Bb_14521925:0.1379236)100:0.3347362,((Flajo01Bb_14630003:0.2864290,Bacth01Bb_2934976:0.1991182)48:0.0683432,Cythu01Bb_11063882:0.2063937)100:0.3248213)25:0.0431005)98:0.0977922,Fusnu01Bu_1970530:0.3571089)59:0.0646719,(Borbu01Bs_1559508:0.4…
COG0526	((((((((((((Versp01Bv_:0.361225,(CanPr01Bv_:0.873692,(Halwa_1106:0.394451,(Halsp_1578:0.411777,Halma_5537:0.110902)91:0.203539)92:0.335144)33:0.104149)92:0.612169,Censy_1181:2.369790)16:0.178914,Rhoba01Bo_:2.523790)6:0.262492,((((Metbu_9177:0.868076,Stama_1264:0.858912)50:0.398076,Arcfu_1149:0.944894)8:0.201017,((Pyrfu_1897:0.931724,Lacca01Bf_:0.876760)20:0.133794,Helpy01Bp_:1.061147)5:0.196023)1…
COG0527	(((Picto_4847844:1.0599715,((Escco01Bp_1612799:0.9518494,((((Lacca01Bf_11649367:1.3323045,((((Natph_7680092:0.1697978,Halsp_1655451:0.2116824)55:0.0450532,Halwa_11066698:0.1711051)63:0.0484647,Halma_5537929:0.1477977)100:0.4181249,(Metth_1567882:0.1764520,Metst_8448893:0.2804861)100:0.3568755)100:0.5074166)14:0.1128007,((Ricpr01Bp_1560458:0.9380305,(((Myctu01Ba_1561084:0.2492697,Biflo01Ba_2346508…
COG0528	((((((((((((Lenar01Bv_14919618:0.3701105,Opiba01Bv_15389323:0.3282538)40:0.1243339,Versp01Bv_44187:0.3297321)18:0.0983985,(((Chlau01Bh_16384909:0.4676066,Dehsp01Bh_14766900:0.3839839)19:0.0739600,((Biflo01Ba_2346606:0.4240764,Myctu01Ba_1561002:0.2682815)100:0.3238330,(Rubxy01Ba_10880423:0.4837649,(Deira01Bd_1580652:0.2771942,Theth01Bd_4619881:0.2354078)82:0.0865510)45:0.0826255)20:0.0723906)9:0.0…
COG0529	((((((Myctu01Ba_1560842:0.6288920,(((Opiba01Bv_15389041:0.5969090,(Cythu01Bb_11063705:0.2588744,Bacth01Bb_2934582:0.3335099)83:0.2211310)26:0.0502869,Versp01Bv_44194:0.7976025)3:0.0509627,(((((Lenar01Bv_14919920:0.4284201,Escco01Bp_1613065:0.3010621)25:0.0791364,Sulsp02Bp_15299330:0.3592819)13:0.0756722,((((Desvu01Bp_4656217:0.5135297,Theel01Bc_2229985:0.2299549)32:0.0687503,Proma01Bc_3323964:0.3…
COG0530	((((((((((((((((Uncme_1106:0.653227,(Aquae01Bq_:0.398071,Gemob01Bo_:1.002201)19:0.052923)6:0.055260,((Metcu_1261:0.400330,(Thema01Bt_:0.442560,Halsp_1578:0.555186)46:0.108125)10:0.112077,((Lenar01Bv_:0.462569,Censy_1181:0.585923)12:0.089060,(((((Rhoba01Bo_:0.426520,(Acama01Bc_:0.205165,Synsp01Bc_:0.172333)97:0.151238)19:0.035014,(Blama01Bo_:0.292349,Metpe01Bp_:0.258720)36:0.034098)35:0.070983,(Ch…
COG0531	(((((Mesfl01Bf_:1.507558,((Metla_1244:0.711673,(Bacth01Bb_:0.610214,Vicva01Bv_:0.468636)55:0.114715)46:0.093473,(Chlpn01Bv_:0.125281,Chltr01Bv_:0.083077)100:0.775919)100:0.879858)29:0.085467,((Metka_2009:1.402039,Desvu01Bp_:1.503618)15:0.156724,(((((((Lacca01Bf_:0.543123,(Ricpr01Bp_:0.791981,(((((((Metex01Bp_:0.271281,Cythu01Bb_:0.235737)76:0.105074,(Aciba01Bi_:0.297026,Glovi01Bc_:0.211458)32:0.0…
COG0532	((((((Mooth01Bf_8358989:0.2863343,(((((((Plama01Bo_14917885:0.3890801,(Blama01Bo_8730924:0.1768050,Rhoba01Bo_3247374:0.2356173)100:0.1898995)91:0.1558835,Gemob01Bo_10004438:0.3975793)99:0.2080088,((Ricpr01Bp_1560440:0.3630604,(Agrtu01Bp_1588744:0.1913166,Metex01Bp_16385211:0.2580904)100:0.1194709)87:0.1060157,(((Neime01Bp_1567749:0.1795360,Metfl01Bp_9177442:0.1326122)71:0.0267337,(Burma01Bp_53724…
COG0533	((((((((((((Rubxy01Ba_:0.325346,Opiba01Bv_:0.656286)50:0.151734,(Gemob01Bo_:0.271067,(Plama01Bo_:0.243393,(Blama01Bo_:0.220002,Rhoba01Bo_:0.339585)78:0.108838)56:0.050402)100:0.248604)15:0.052553,(((Fusnu01Bu_:0.420302,((Bacsu01Bf_:0.195744,Lacca01Bf_:0.308494)92:0.140288,(Mooth01Bf_:0.286081,Cloac01Bf_:0.296581)42:0.068069)34:0.029707)35:0.041596,(Dehsp01Bh_:0.282255,Chlau01Bh_:0.354162)88:0.112…
COG0534	(((((((((((Trepa01Bs_:1.528875,(((((Deira01Bd_:0.698987,Synsp01Bc_:0.695502)67:0.143649,Agrtu01Bp_:0.714254)19:0.052150,(Burma01Bp_:0.726790,(Pseae01Bp_:0.528509,(Metpe01Bp_:0.808633,Neime01Bp_:0.547011)55:0.108358)96:0.281456)18:0.047242)60:0.103444,Cythu01Bb_:0.717549)94:0.180868,(((Rhoba01Bo_:0.794929,(Desvu01Bp_:0.427816,Plama01Bo_:0.603007)80:0.164150)40:0.074332,(Lenar01Bv_:0.944191,CanPr01…
COG0535	((((((((((Chlau01Bh_:0.425773,Proma01Bc_:0.408990)100:1.545387,((Pyrae_1831:1.719205,((Mooth01Bf_:0.362948,(Thema01Bt_:0.000000,Ferno01Bt_:0.263764)100:0.475129)71:0.166693,(Rhoba01Bo_:0.255633,Gemob01Bo_:0.184616)100:0.522332)100:0.521394)4:0.124041,(((Bacth01Bb_:1.150460,(Rubxy01Ba_:0.327125,Myctu01Ba_:0.218094)98:0.335884)21:0.113537,((Hypbu_1240:0.850174,Myxxa01Bp_:0.797663)12:0.172743,((Deir…
COG0536	(((((((((Desvu01Bp_:0.471775,Dehsp01Bh_:0.613177)13:0.049130,(Gemob01Bo_:0.352354,(Plama01Bo_:0.326590,(Rhoba01Bo_:0.382635,Blama01Bo_:0.298776)94:0.114572)81:0.088887)88:0.188937)2:0.021048,(((((Mooth01Bf_:0.280620,(Bacsu01Bf_:0.136601,Lacca01Bf_:0.381315)99:0.141909)33:0.051055,(((Fusnu01Bu_:0.414124,Mesfl01Bf_:0.649315)31:0.111479,(Thema01Bt_:0.199797,Ferno01Bt_:0.322710)99:0.169287)14:0.02300…
COG0537	((((((Calma_12635390:0.2731947,(Picto_4847753:0.1960349,(Thevo_1354204:0.1604476,Theac_1608215:0.0917647)98:0.1672083)97:0.2654011)19:0.0608907,(Thete_9990008:0.0727657,(Pyrca_12646041:0.0612940,(Pyrae_1831386:0.0844559,Pyris_11987204:0.0713381)79:0.0543365)81:0.1009646)99:0.2663934)7:0.0797875,Sulto_1592176:0.2219722)2:0.0557833,(((((Agrtu01Bp_1588869:0.1647441,Metex01Bp_16385371:0.1540927)98:0.…
COG0538	((((((((((((((Helpy01Bp_:0.236487,((Pseae01Bp_:0.115800,Escco01Bp_:0.129289)79:0.060231,(Metfl01Bp_:0.206566,(Metpe01Bp_:0.072577,Burma01Bp_:0.042161)100:0.083129)76:0.040866)54:0.029648)84:0.062285,(Vicva01Bv_:0.207488,Bacth01Bb_:0.359490)55:0.078600)42:0.035612,(Bacsu01Bf_:0.180558,(Myxxa01Bp_:0.167278,Chlau01Bh_:0.202967)97:0.085250)41:0.030898)10:0.023274,Deira01Bd_:0.197676)92:0.103536,(Acib…
COG0539	(((((((((((((Desvu01Bp_:0.452783,(((Metca01Bp_:0.187570,(Pseae01Bp_:0.116863,Escco01Bp_:0.143387)93:0.061832)96:0.069178,((Metfl01Bp_:0.148285,Neime01Bp_:0.124026)82:0.036288,(Metpe01Bp_:0.156870,Burma01Bp_:0.080413)100:0.076859)100:0.093043)100:0.230018,(Ricpr01Bp_:0.540653,(Metex01Bp_:0.111719,Agrtu01Bp_:0.132272)100:0.233707)93:0.116179)100:0.213313)58:0.051678,(Myxxa01Bp_:0.263556,(Solus01Bi_…
COG0540	((((Lenar01Bv_14919645:1.7297740,((((Metth_1567941:0.3186118,Metst_8448883:0.3574647)94:0.2004161,(Metja_1566977:0.2548039,(Metmp_4535922:0.0189564,MetmC_13404677:0.0117311)100:0.2483016)88:0.1809124)15:0.0528058,(Uncme_11062108:0.4291124,((((Halwa_11066783:0.1961205,(Halsp_1612021:0.1317488,(Halma_5537802:0.1356196,Natph_7680239:0.0993712)53:0.0553996)82:0.0701021)100:0.3529403,((Metla_12448561:…
COG0541	((((Gemob01Bo_10011385:0.5421779,(Plama01Bo_14917319:0.4087049,(Rhoba01Bo_3247773:0.4306082,Blama01Bo_8731171:0.3329866)99:0.1530211)48:0.0550892)100:0.2187996,(((((Ferno01Bt_15424933:0.2797380,Thema01Bt_1564431:0.1985416)100:0.2559179,((Aciba01Bi_9497006:0.2923367,Solus01Bi_11662169:0.2577512)100:0.2110305,Aquae01Bq_1560680:0.5970889)5:0.0873498)1:0.0617510,((((Rubxy01Ba_10880422:0.5368679,(Bifl…
COG0542	((((Chlau01Bh_16384866:0.3249627,(((Plama01Bo_14917946:0.4845338,((Chlpn01Bv_1675290:0.7950841,(((Cythu01Bb_11063949:0.2793884,Flajo01Bb_14630116:0.2153913)45:0.0495600,Methu_8860257:0.2478118)50:0.0418104,Bacth01Bb_2935000:0.2093401)100:0.1847524)54:0.0683379,Lepin01Bs_4565786:0.5790081)61:0.0556982)5:0.0237291,(((Myctu01Ba_1560752:0.5066165,(Aciba01Bi_9497179:0.3388422,Myxxa01Bp_10876312:0.2927…
COG0543	(((((((((Metsa_1167:0.540922,(Metba_7366:0.065215,Metma_2122:0.035810)93:0.245409)19:0.047129,(Metla_1244:0.315786,Uncme_1106:0.237069)31:0.050128)36:0.065726,((((Metst_8449:0.479616,Metth_1567:0.202338)88:0.197996,(Metja_1566:0.105055,(MetmC_1340:0.057389,Metmp_4535:0.012049)97:0.135489)95:0.101033)76:0.118856,(Versp01Bv_:0.875396,(Metka_2009:0.608979,(Theko_5764:0.135551,Pyrho_1459:0.096170)61:…
COG0544	(((((((Desvu01Bp_:0.913420,(Versp01Bv_:0.796823,Opiba01Bv_:0.666219)39:0.159239)9:0.075624,((((Sulsp02Bp_:0.396266,Helpy01Bp_:0.471489)100:0.298640,(Ricpr01Bp_:0.684356,(Metex01Bp_:0.337021,Agrtu01Bp_:0.318832)100:0.277998)95:0.202317)51:0.200977,(((Solus01Bi_:0.490273,Aciba01Bi_:0.401312)97:0.228297,Myxxa01Bp_:0.669911)41:0.108330,(Metca01Bp_:0.665125,((Pseae01Bp_:0.313653,Escco01Bp_:0.366325)63…
COG0545	((((Chlau01Bh_16384643:0.2447813,((((((Versp01Bv_44041:0.4188977,Theel01Bc_2229864:0.1057297)69:0.0842277,((Trier01Bc_11347516:0.0609404,(Anava01Bc_7590655:0.0084821,Nossp01Bc_1722807:0.0000000)100:0.1299246)65:0.0504312,Acama01Bc_15833495:0.1550521)29:0.0624229)5:0.0202271,(Synsp01Bc_1632965:0.2155228,Glovi01Bc_3752041:0.1143668)10:0.0256318)5:0.0485842,Metex01Bp_16385404:0.1670972)29:0.1134796,…
COG0546	(((((((((Theel01Bc_:0.536775,Trier01Bc_:0.486541)70:0.406526,(Censy_1181:1.388618,(Metex01Bp_:0.429774,Metfl01Bp_:0.524946)76:0.112972)34:0.189986)8:0.208526,((((Arcfu_1149:0.743308,((Pyrca_1264:0.104729,Pyris_1198:0.407261)100:0.603547,Theko_5764:0.850067)8:0.138401)5:0.153379,((Halma_5537:0.180896,((Halsp_1579:0.266877,Halwa_1106:0.357646)47:0.052213,Natph_7680:0.220289)50:0.129371)100:0.830498…
COG0547	((((((((((((Versp01Bv_44161:1.3124728,Desvu01Bp_4657888:0.9288800)24:0.1858273,Sulsp02Bp_15299317:0.7794948)6:0.1159629,((Theth01Bd_4619979:0.4702621,Deira01Bd_1580676:0.5707856)38:0.0853021,Opiba01Bv_15389388:1.0566428)33:0.0993073)1:0.0675192,Rubxy01Ba_10880491:0.4685502)0:0.0657229,(((Dehsp01Bh_14766991:0.4192592,Chlau01Bh_16384731:0.4143151)61:0.1718254,((Vicva01Bv_15038632:0.6043716,Myxxa01B…
COG0548	((((Aquae01Bq_1560703:0.3747552,(Sulsp02Bp_15299321:0.5706778,((Gemob01Bo_10007165:0.7584669,(Plama01Bo_14917583:0.3737666,(Blama01Bo_8730827:0.2348823,Rhoba01Bo_3247400:0.2694659)93:0.1334577)77:0.0458984)92:0.2348271,((Versp01Bv_44244:0.5243499,Opiba01Bv_15389277:0.5371439)63:0.0905759,(Lenar01Bv_14919764:0.3064318,Vicva01Bv_15038674:0.3573668)97:0.1792862)60:0.0731413)75:0.1402907)13:0.0557576…
COG0549	(((((((Stama_1264:0.354298,(Theko_5764:0.108102,(Pyrfu_1897:0.045302,(Pyrho_1459:0.031826,Pyrab_1452:0.036630)85:0.029684)99:0.072051)99:0.123557)76:0.080741,(Picto_4847:0.979743,(Theac_1608:0.214316,Thevo_1354:0.188587)97:0.210679)99:0.349291)13:0.019223,(Aciba01Bi_:0.568108,((Metcu_1261:0.411322,Halsp_1612:0.554392)58:0.089373,(((Rubxy01Ba_:0.329916,Escco01Bp_:0.502095)99:0.206176,Ferno01Bt_:0.…
COG0550	((((((Bacth01Bb_2934551:0.6870318,((Cythu01Bb_11063996:0.3013905,Flajo01Bb_14630004:0.3631099)100:0.4220846,Opiba01Bv_15389022:0.4869270)78:0.0983332)45:0.0831708,(Myxxa01Bp_10876100:0.2578993,Solus01Bi_11662675:0.2156191)100:0.5068579)10:0.0328801,((Cloac01Bf_1589680:0.3714306,(Biflo01Ba_2346602:1.1267624,Bacsu01Bf_1607749:0.5415860)38:0.1583487)12:0.0748200,((Rubxy01Ba_10880359:0.4914668,Mooth0…
COG0551	(((Flajo01Bb_14630143:3.7749631,((((((((Chlpn01Bv_1675227:0.6176528,Desvu01Bp_4658179:0.3948753)44:0.1194983,(Glovi01Bc_3752276:0.3847033,Gemob01Bo_10016881:0.5749771)13:0.0590904)4:0.0619090,(Solus01Bi_11662151:0.4123766,Myxxa01Bp_10875977:0.3108620)37:0.1052411)0:0.0399880,(Escco01Bp_1612923:0.1744033,Pseae01Bp_1559820:0.1667273)98:0.4248844)0:0.0592329,Lacca01Bf_11649488:0.4543075)1:0.0501991,…
COG0552	((((Helpy01Bp_1564538:0.4754263,Sulsp02Bp_15299219:0.3478636)98:0.2655792,((Chltr01Bv_1560555:0.2510650,Chlpn01Bv_1675205:0.2690260)100:0.6161925,((((((((Mesfl01Bf_5036505:0.5554712,Fusnu01Bu_1970440:0.3614131)15:0.1291317,Cloac01Bf_1589502:0.3194378)5:0.0637513,(Lacca01Bf_11649508:0.3509054,Bacsu01Bf_1607865:0.1464263)44:0.0941769)4:0.0774900,(Myxxa01Bp_10876029:0.3924402,Mooth01Bf_8358981:0.204…
COG0553	(((Escco01Bp_1612805:2.2246716,Halma_5537657:2.5568994)22:0.2185364,(((((Censy_11819388:1.6663367,(Chlau01Bh_16384824:1.1628058,Metca01Bp_5380291:1.2269332)100:0.5358232)30:0.2577235,Metex01Bp_16384972:1.6805799)13:0.3215644,(((Versp01Bv_44033:1.3684364,Halsp_1080364:1.1400705)45:0.2954918,Mooth01Bf_8358950:1.4281901)23:0.2506102,(Halwa_11066915:0.1235049,Natph_7680257:0.2203481)100:1.4287896)9:0…
COG0554	((((((((((Stama_12646517:0.4380326,(Thepe_11972003:0.2595335,Calma_12635344:0.2041415)96:0.1170093)28:0.0996251,(((((((Burma01Bp_5372469:0.2913589,(Opiba01Bv_15388994:0.2869583,Aciba01Bi_9497001:0.2831307)91:0.0827921)28:0.0333941,((Metpe01Bp_12426884:0.4800411,(Rhoba01Bo_3247271:0.3081888,Deira01Bd_1580692:0.1762683)51:0.0331555)23:0.0234309,Desvu01Bp_4658153:0.2952968)15:0.0405050)19:0.0285607,…
COG0555	((((((((((((((Metfl01Bp_:0.143427,Metca01Bp_:0.170547)34:0.038117,(Opiba01Bv_:0.260634,Metpe01Bp_:0.089855)52:0.050259)34:0.032722,((Gemob01Bo_:0.377224,Myxxa01Bp_:0.196237)37:0.047976,Glovi01Bc_:0.129470)22:0.029995)19:0.035121,((Pseae01Bp_:0.250978,Lepin01Bs_:0.309672)46:0.067478,(Neime01Bp_:0.400197,(Metex01Bp_:0.259431,Agrtu01Bp_:0.168829)99:0.136285)20:0.027793)28:0.060359)79:0.110673,((Syns…
COG0556	(((Borbu01Bs_1559518:0.6126109,Trepa01Bs_1563911:0.4995152)97:0.1982865,((Helpy01Bp_1564572:0.3175218,Sulsp02Bp_15299372:0.2546128)100:0.3487696,(Aquae01Bq_1560689:0.4385305,(Ferno01Bt_15424918:0.1630375,Thema01Bt_1564450:0.1805128)100:0.2960547)86:0.0915879)20:0.0283928)13:0.0146282,((Gemob01Bo_10000866:0.3402665,((Blama01Bo_8730948:0.1677707,Rhoba01Bo_3247534:0.2900586)67:0.0382439,Plama01Bo_14…
COG0557	(((((((((Anava01Bc_7590677:0.0002963,Nossp01Bc_1722873:0.0155384)100:0.2635119,Trier01Bc_11347520:0.2863344)24:0.0448887,(Synsp01Bc_1632987:0.4424950,(Theel01Bc_2229941:0.5856405,Acama01Bc_15833733:0.3396964)58:0.0701064)29:0.0503569)100:0.6044050,(Deira01Bd_1580538:0.4532422,Theth01Bd_4619886:0.3734946)100:0.2084432)21:0.0665753,(((((Lepin01Bs_4565594:0.9859774,(Lenar01Bv_14920021:1.1822810,(Can…
COG0558	((((((((((((Proma01Bc_:1.133400,(((Synsp01Bc_:0.219221,Theel01Bc_:0.276017)41:0.050551,(Glovi01Bc_:0.204319,(Trier01Bc_:0.108282,(Nossp01Bc_:0.010579,Anava01Bc_:0.000000)98:0.074814)51:0.019949)32:0.055845)52:0.080878,Acama01Bc_:0.134127)93:0.232311)23:0.230985,((Ricpr01Bp_:0.370994,(Metex01Bp_:0.251516,Agrtu01Bp_:0.094620)100:0.343744)72:0.309839,((((Burma01Bp_:0.093187,Metpe01Bp_:0.210238)76:0.…
COG0559	(((((((((((Metpe01Bp_:0.337817,(Agrtu01Bp_:0.372040,(Desvu01Bp_:0.242755,(Pseae01Bp_:0.173208,Escco01Bp_:0.135312)100:0.177918)83:0.123435)57:0.101702)24:0.039011,((Gemob01Bo_:0.361063,Rubxy01Ba_:0.324323)82:0.115299,Glovi01Bc_:0.339159)17:0.035266)29:0.029363,(Theth01Bd_:0.251299,Chlau01Bh_:0.247070)92:0.168414)81:0.099794,(((Mooth01Bf_:0.205264,((Thema01Bt_:0.111950,Ferno01Bt_:0.240883)100:0.31…
COG0560	((((((Biflo01Ba_2346633:0.5706129,((Agrtu01Bp_1588932:0.2707854,Metex01Bp_16385207:0.1928782)88:0.2375194,(((Metfl01Bp_9177624:0.2393682,Burma01Bp_5372356:0.2618068)36:0.0580413,(Metca01Bp_5380438:0.3621339,Metpe01Bp_12426676:0.2091944)62:0.1209492)36:0.0635563,Neime01Bp_1567687:0.3675205)67:0.0872897)39:0.0524705)11:0.0809999,(((Rhoba01Bo_3247516:0.1657214,(Chlte01Bb_2167301:0.0981152,Provi01Bb_…
COG0561	((((((((((((Trepa01Bs_:0.779693,(Mesfl01Bf_:0.878912,Sulsp02Bp_:0.812491)25:0.177767)5:0.066022,(Thema01Bt_:0.522835,Ferno01Bt_:0.510195)87:0.519493)2:0.092624,Mooth01Bf_:0.546642)2:0.112655,(((Bacth01Bb_:0.548367,Lacca01Bf_:0.586650)15:0.169239,(Dehsp01Bh_:0.707717,(Biflo01Ba_:0.669810,Neime01Bp_:0.777038)53:0.288412)17:0.164264)2:0.110616,(((((Aciba01Bi_:0.724048,(Burma01Bp_:0.566452,(Fusnu01Bu…
COG0562	((((((((Cloac01Bf_:0.297782,Ferno01Bt_:0.588612)61:0.187405,(Metfl01Bp_:0.221161,Deira01Bd_:0.150237)94:0.122184)30:0.042945,(Theth01Bd_:0.307352,Metth_1567:0.375662)100:0.259581)61:0.142904,Gemob01Bo_:0.574594)78:0.147696,Proma01Bc_:2.260915)85:0.232149,Agrtu01Bp_:0.517056)53:0.095343,(Myctu01Ba_:0.328805,Biflo01Ba_:0.310201)100:0.208245)97:0.341598,Escco01Bp_:0.233213,Metst_8448:0.326311);
COG0563	((((Deira01Bd_1580711:0.2647539,Theth01Bd_4619960:0.2383629)96:0.2970526,Aquae01Bq_1560567:0.2384350)24:0.0721672,((Rubxy01Ba_10880495:0.4191557,(((Fusnu01Bu_1970463:0.3642823,((Metex01Bp_16385160:0.3180921,Agrtu01Bp_1588922:0.2870270)97:0.2375360,(((Pseae01Bp_1559888:0.2014389,(Metpe01Bp_12426767:0.1258027,(Metfl01Bp_9177650:0.1186967,Burma01Bp_5372585:0.1425609)71:0.0642766)51:0.0242102)22:0.03…
COG0564	((((((CanPr01Bv_4644598:0.5425453,(Chltr01Bv_1560539:0.2164177,Chlpn01Bv_1675232:0.2269619)100:0.5631345)69:0.1873027,(Lepin01Bs_4565609:0.8205540,((Lenar01Bv_14920060:0.6303598,Mesfl01Bf_5036520:0.4938450)38:0.1278629,Fusnu01Bu_1970470:0.5610604)6:0.0663731)1:0.0302658)1:0.0496513,((Ferno01Bt_15424978:0.3073760,Thema01Bt_1564322:0.2484423)94:0.2668287,(((((((Biflo01Ba_2346474:0.4679250,Myctu01Ba…
COG0565	(((((((Metpe01Bp_12426802:0.7001322,Burma01Bp_5372376:0.3309861)77:0.1833281,Neime01Bp_1567721:0.7240440)64:0.0973109,Metfl01Bp_9177516:0.3041254)64:0.1411172,((Pseae01Bp_1559901:0.2939913,Metca01Bp_5380324:0.5882107)47:0.0801562,Escco01Bp_1613045:0.4338866)52:0.1014437)93:0.2841543,(((Acama01Bc_15833496:0.3307729,(((Theel01Bc_2229965:0.3728405,Proma01Bc_3324059:0.8114553)49:0.1295880,Synsp01Bc_1…
COG0566	((((((((((((((Theth01Bd_:0.404827,Deira01Bd_:0.320120)88:0.218461,(Biflo01Ba_:0.417732,Myctu01Ba_:0.327094)88:0.192429)43:0.124440,((Proma01Bc_:0.365938,((Synsp01Bc_:0.189581,(Trier01Bc_:0.252398,(Nossp01Bc_:0.032778,Anava01Bc_:0.007797)100:0.120957)26:0.033360)58:0.064024,(Acama01Bc_:0.178265,(Glovi01Bc_:0.288867,Theel01Bc_:0.226328)49:0.078830)41:0.048847)79:0.125886)100:0.248625,(Desvu01Bp_:1.…
COG0567	(((((Myxxa01Bp_10875801:0.5196421,(Aciba01Bi_9497053:0.7725257,(Theth01Bd_4620000:0.5212858,(Blama01Bo_8731035:0.5134891,(Rhoba01Bo_3247570:0.3941079,Plama01Bo_14917925:0.2990208)68:0.0718339)88:0.0765492)100:0.1292871)59:0.0578758)29:0.0632024,(((Escco01Bp_1612870:0.3094298,Pseae01Bp_1559678:0.2559413)98:0.1052654,Metca01Bp_5380399:0.4504888)51:0.0425596,(Deira01Bd_1580531:0.5276819,(Neime01Bp_1…
COG0568	((((((Deira01Bd_1580763:0.1324245,Theth01Bd_4619847:0.1241562)100:0.4889320,(Dehsp01Bh_14766917:0.3806668,(((Bacsu01Bf_1607957:0.1038732,Lacca01Bf_11649498:0.1322619)100:0.1548087,(Mooth01Bf_8358948:0.0846248,Cloac01Bf_1589458:0.1670881)59:0.0343872)56:0.0546436,(Biflo01Ba_2346598:0.2758426,Myctu01Ba_1560984:0.2463986)99:0.4095601)57:0.0780483)48:0.0620454)33:0.0186726,Chlau01Bh_16384861:0.757997…
COG0569	(((((Borbu01Bs_1559507:1.6938209,(((Desvu01Bp_4657882:0.9346480,((Mooth01Bf_8359058:0.2123577,(Deira01Bd_1580666:0.4846337,(((Proma01Bc_3323955:0.5572874,((Glovi01Bc_3752008:0.3107656,Biflo01Ba_2346561:1.1951684)24:0.2204944,Theel01Bc_2229795:0.3185001)7:0.1739776)11:0.0686158,Aquae01Bq_1560665:0.3393972)11:0.1230255,Chlau01Bh_16384580:0.5060690)6:0.0990310)2:0.0357015)7:0.1270183,Bacsu01Bf_16078…
COG0571	((((((Agrtu01Bp_15918458:0.6999525,Metex01Bp_16385169:0.6656700)84:0.3621518,Ricpr01Bp_1560399:1.0960978)8:0.0934002,(((Aciba01Bi_9497088:0.5138422,Solus01Bi_11662092:0.4038208)83:0.3540705,(((Metfl01Bp_9177521:0.3847012,Pseae01Bp_1559596:0.4949103)18:0.0982939,((Escco01Bp_1613049:0.3442894,Neime01Bp_1567658:0.5780796)27:0.0913362,((Metma_2122664:3.4173735,Metpe01Bp_12426584:0.5496829)21:0.245867…
COG0572	(((((Versp01Bv_44130:0.7950316,(Metsa_11675474:0.3893373,(Methu_8860208:0.4388743,Metcu_12617987:0.2149696)74:0.2132596)81:0.1878794)72:0.2376786,(Glovi01Bc_3752186:0.1160060,((Trier01Bc_11347712:0.0986346,Acama01Bc_15833802:0.0656206)70:0.0173104,(((Anava01Bc_7590700:0.0000000,Nossp01Bc_1723161:0.0000000)100:0.1232401,Synsp01Bc_1633105:0.1218139)12:0.0173160,Theel01Bc_2229945:0.0609353)12:0.0149…
COG0573	((((((Mesfl01Bf_5036505:1.2401992,Borbu01Bs_1559456:0.6917806)42:0.2153550,((Metth_1567972:0.2716989,Metst_8448916:0.3051736)69:0.1014822,Uncme_11062250:0.4618073)33:0.0952827)6:0.0191296,Dehsp01Bh_14766888:0.4426559)8:0.0576625,(Metka_2009512:0.8218623,(Metmp_4535865:0.0125158,MetmC_13404553:0.0479768)100:0.3420648)37:0.0789449)6:0.0463993,(Halwa_11066743:1.0525351,((((Metla_12448593:0.3630631,M…
COG0574	((Flajo01Bb_14630014:11.5230370,Arcfu_1149831:0.0367143)25:0.1306620,(((((Metla_12448635:0.2477100,(Methu_8860384:0.1682554,Metcu_12617979:0.1611176)49:0.0499992)100:0.2339184,Uncme_11062151:0.2394720)31:0.0349562,Metsa_11675492:0.2417124)46:0.0564667,(((Halsp_1578960:0.1767961,Natph_7680125:0.1219227)47:0.0248556,Halma_5537854:0.2358022)81:0.0606750,Halwa_11066752:0.1693035)99:0.3195015)74:0.074…
COG0575	((((((((((((Aciba01Bi_:0.373841,Solus01Bi_:0.660085)47:0.177308,(CanPr01Bv_:0.642517,((Dehsp01Bh_:0.644202,(Chlau01Bh_:0.391140,Myxxa01Bp_:0.499800)43:0.144179)18:0.058276,((Glovi01Bc_:0.245006,(Synsp01Bc_:0.224055,(Trier01Bc_:0.141445,(Theel01Bc_:0.108275,(Acama01Bc_:0.105229,(Nossp01Bc_:0.007880,Anava01Bc_:0.000000)100:0.131145)23:0.040175)10:0.009216)14:0.020835)88:0.158228)50:0.122011,Proma01…
COG0576	((((((Bacsu01Bf_:0.293405,Cloac01Bf_:0.391765)38:0.133803,((Rubxy01Ba_:0.354408,(Metsa_1167:0.344004,(Picto_4847:0.370474,(Theac_1608:0.153494,Thevo_1354:0.131055)87:0.150400)99:0.304615)36:0.094570)8:0.088948,(((Solus01Bi_:0.337581,(Thema01Bt_:0.164525,Ferno01Bt_:0.455648)97:0.220861)31:0.069232,(Mooth01Bf_:0.206691,Versp01Bv_:0.510375)30:0.122098)2:0.106900,(Uncme_1106:0.363643,((Chlau01Bh_:0.2…
COG0577	(((((Gemob01Bo_10001645:0.5415990,Anava01Bc_7590846:0.0825621)35:0.0775101,(Proma01Bc_3324027:0.5067056,(((((CanPr01Bv_4644685:1.1605564,Metca01Bp_5380411:0.3261182)92:1.5179377,Trier01Bc_11347638:0.1048834)56:0.8780118,Nossp01Bc_1723120:0.1844846)3:0.1572702,Glovi01Bc_3752005:0.2935402)2:0.0595591,Synsp01Bc_1633218:0.0840883)1:0.0582199)3:0.0621383)53:0.5751393,Agrtu01Bp_1611968:2.2311895)19:0.3…
COG0578	(((((((((Rhoba01Bo_3247271:0.3829443,(Flajo01Bb_14630261:0.2560411,Opiba01Bv_15388994:0.2535154)60:0.0533301)46:0.0423473,(Deira01Bd_1580604:0.3199515,Solus01Bi_11662459:0.2131602)54:0.0648664)56:0.0796019,Borbu01Bs_1559458:0.5706155)90:0.1146728,Lepin01Bs_4565756:0.5102289)48:0.0833279,Desvu01Bp_4658153:0.4793267)96:0.1965659,((Lenar01Bv_14919975:1.2474940,Myxxa01Bp_10876073:0.3493064)31:0.06366…
COG0579	((((((((Glovi01Bc_3752177:0.2534140,(Synsp01Bc_1633215:0.2611259,(Anava01Bc_7590733:0.0155112,Nossp01Bc_1723031:0.0148604)100:0.1444419)100:0.1374884)98:0.1382596,(Blama01Bo_8731054:0.3412362,Plama01Bo_14917352:0.2556468)96:0.1700885)10:0.0578097,Gemob01Bo_10018285:0.3658851)14:0.0478196,Rhoba01Bo_3247623:0.4929366)89:0.1753100,Solus01Bi_11662492:0.3466224)81:0.1405690,Versp01Bv_44052:0.3952981)9…
COG0580	(((((((((((((((Glovi01Bc_:0.105756,Solus01Bi_:0.199661)69:0.074812,(Lenar01Bv_:0.210528,(Pseae01Bp_:0.126398,Metfl01Bp_:0.125043)50:0.032194)29:0.033826)24:0.062405,(Burma01Bp_:0.200214,Aciba01Bi_:0.128385)9:0.037705)5:0.042831,(Agrtu01Bp_:0.177476,Escco01Bp_:0.157768)29:0.034438)25:0.065239,(Flajo01Bb_:0.190844,Acama01Bc_:0.135909)45:0.040524)7:0.040103,Synsp01Bc_:0.242794)36:0.071897,Metex01Bp_…
COG0581	((((((((((Metmp_4535866:0.0146758,MetmC_13404553:0.0504983)100:0.7821275,Metka_2009512:1.1697131)7:0.0412877,(((Opiba01Bv_15389045:0.6887638,Desvu01Bp_4658088:0.3789001)44:0.0985535,((((Halsp_1579125:0.3214002,Halwa_11066743:0.2895683)100:0.7053212,Metsa_11675401:0.7151614)21:0.1779297,(Metla_12448593:0.2704854,(Metcu_12618021:0.2621576,Methu_8860421:0.1917807)86:0.0822084)80:0.1706366)15:0.10219…
COG0582	(((((((Opiba01Bv_15388976:1.4313217,((((((Sulsp02Bp_15299398:0.6601540,Acama01Bc_15833347:0.3415177)25:0.1620232,Desvu01Bp_4657993:0.2573475)17:0.1260886,Blama01Bo_8730743:0.0310521)6:0.0417008,(((Vicva01Bv_15038487:2.5706066,Metex01Bp_16384970:0.0000000)10:0.2368834,Agrtu01Bp_1589112:0.2113243)14:0.7494587,Metca01Bp_5380514:0.3927578)4:0.0000000)3:0.0000000,Metpe01Bp_12426627:0.3117975)7:0.14055…
COG0583	(((((Metfl01Bp_9177614:1.2444980,(Agrtu01Bp_1588946:0.3048314,Metex01Bp_16385052:0.3022049)100:0.6478025)90:0.4290895,(CanPr01Bv_4644647:1.7803983,Versp01Bv_44218:0.5602831)35:0.2854066)4:0.0991400,(((((((((Lacca01Bf_11649369:1.0436691,((Rubxy01Ba_10880442:0.5131670,Myxxa01Bp_10876130:0.6737004)26:0.0173625,((Opiba01Bv_15389180:0.7122455,Desvu01Bp_4658171:0.5119777)50:0.0808130,(Deira01Bd_1580799…
COG0584	((((((Cythu01Bb_11063741:0.4577182,(Provi01Bb_14521902:0.2596729,Chlte01Bb_2167292:0.3666160)93:0.1987989)75:0.2006268,Solus01Bi_11662400:0.3689555)68:0.1051861,Glovi01Bc_3752394:0.7018180)35:0.2094008,((((Aerpe_1460057:0.9122807,CanPr01Bv_4644583:0.6623631)54:0.1988031,(((Pyrab_1452048:0.1319053,Pyrfu_1897837:0.1142169)87:0.0647611,Theko_5764133:0.0390341)100:0.2987747,(Ferno01Bt_15424930:0.4811…
COG0585	(((((((Metja_1566876:0.2072011,(Metmp_4535817:0.0236963,MetmC_13404602:0.0062292)100:0.4428754)100:0.5331223,Metka_2009411:0.5515816)51:0.1126984,((((Metsa_11675371:0.3290571,((Picto_4847757:0.3849662,(Theac_1608136:0.3230208,Thevo_1354221:0.2125040)100:0.3431152)100:0.3815429,Arcfu_1149926:0.6209800)69:0.1438268)20:0.0654109,((Halwa_11066724:0.4082685,(Halsp_1655446:0.3115577,(Natph_7680324:0.27…
COG0586	(((((((Rubxy01Ba_:0.463188,Biflo01Ba_:0.611511)35:0.191563,(((((Natph_7680:0.925381,Halwa_1106:1.533871)51:0.442721,Censy_1181:0.941195)4:0.115245,((((Thema01Bt_:2.062475,(Theth01Bd_:1.164311,(Versp01Bv_:0.610435,(((Metpe01Bp_:0.428710,Cythu01Bb_:0.258767)6:0.053810,((Pseae01Bp_:0.256159,Burma01Bp_:0.275378)14:0.079734,Desvu01Bp_:0.253670)22:0.076551)1:0.045586,((Methu_8860:0.316738,(((Lacca01Bf_…
COG0587	(((((Mooth01Bf_8359070:0.4179277,((((CanPr01Bv_4644602:0.2757054,(Chltr01Bv_1560527:0.1452484,Chlpn01Bv_1675237:0.1455981)100:0.2181749)100:0.3898790,Versp01Bv_44094:0.4494017)31:0.1016184,((Rubxy01Ba_10880393:0.5737016,(Biflo01Ba_2346475:0.4402828,Myctu01Ba_1560868:0.3797079)100:0.3795976)23:0.0581753,(Deira01Bd_1580553:0.3241863,Theth01Bd_4620010:0.2649305)100:0.3207896)21:0.0594404)0:0.0259022…
COG0588	((((((((((((((((Methu_8860:0.345172,Solus01Bi_:0.164737)19:0.040073,(Provi01Bb_:0.192410,Chlte01Bb_:0.085022)77:0.086342)31:0.036681,Escco01Bp_:0.272190)7:0.030742,(Burma01Bp_:0.190784,Metpe01Bp_:0.338562)64:0.077021)14:0.063008,(((Cloac01Bf_:0.299408,Metsa_1167:0.680614)57:0.051126,Metcu_1261:0.280764)37:0.046423,Versp01Bv_:0.315092)24:0.052746)18:0.047342,((Fusnu01Bu_:0.320309,(Neime01Bp_:0.264…
COG0589	(((((((((((((Thete_9990:0.198099,(Sulac_7060:0.166109,Sulto_1592:0.155199)84:0.130200)57:0.089174,(Thepe_1197:0.109211,Sulso_1589:0.385845)61:0.151445)64:0.034407,(Picto_4847:0.476698,(Theac_1608:0.178705,Thevo_1354:0.088429)96:0.268711)98:0.523462)23:0.054245,((Pyrca_1264:0.101231,Pyrae_1831:0.213851)91:0.180914,Hypbu_1240:0.586013)20:0.162258)6:0.038650,(Pyris_1198:0.255054,Versp01Bv_:0.579951)…
COG0590	((((((((((((((Ricpr01Bp_:0.649229,(Metex01Bp_:0.224611,Agrtu01Bp_:0.216394)99:0.140202)43:0.162116,Aciba01Bi_:0.338989)24:0.105810,(Theth01Bd_:0.617291,Desvu01Bp_:0.334078)46:0.196250)2:0.035487,((Pseae01Bp_:0.285108,((Neime01Bp_:0.495203,(Burma01Bp_:0.186987,Metfl01Bp_:0.273455)52:0.042659)22:0.055039,Metpe01Bp_:0.177939)35:0.149546)10:0.045177,(Solus01Bi_:0.348681,(Metca01Bp_:0.231779,Escco01Bp…
COG0591	(((((((((((((Bacsu01Bf_1607773:0.3491537,(Neime01Bp_1567631:0.2038749,(Escco01Bp_1612898:0.1049561,Pseae01Bp_1559598:0.0746573)56:0.0292646)100:0.1545786)53:0.0555801,Helpy01Bp_1564468:0.3712456)30:0.0436195,(CanPr01Bv_4644734:0.6100252,Fusnu01Bu_1970345:0.3498715)47:0.1068990)32:0.0559638,(Metac_2008890:0.1972096,(Metmp_4535778:0.0000000,MetmC_13404649:0.0151789)100:0.1677581)100:0.1618147)32:0.…
COG0592	(((((((Versp01Bv_44000:0.9186215,Opiba01Bv_15389043:0.6171898)56:0.1209658,((Sulsp02Bp_15299159:0.4943291,Helpy01Bp_1564512:0.7235371)99:0.7981038,Lenar01Bv_14920062:0.8368538)24:0.2601888)2:0.0773002,(((Vicva01Bv_15038487:3.1707228,(Gemob01Bo_10008195:0.6632825,(Plama01Bo_14917446:0.3910767,(Blama01Bo_8730826:0.3821688,Rhoba01Bo_3247625:0.4012177)96:0.2310022)74:0.1891708)71:0.1751712)39:0.26690…
COG0593	(((((((Chlau01Bh_16384560:0.4353173,Dehsp01Bh_14766865:0.7929263)42:0.1210114,(((Glovi01Bc_3752104:0.3257017,(((Trier01Bc_11347394:0.1097156,(Anava01Bc_7590622:0.0097728,Nossp01Bc_1722950:0.0038867)100:0.1021924)55:0.0155914,Synsp01Bc_1633039:0.3140769)39:0.0356362,(Acama01Bc_15833623:0.0604080,Theel01Bc_2229814:0.0930549)76:0.0290026)74:0.1137681)52:0.0713855,Proma01Bc_3324001:0.3024964)98:0.344…
COG0594	((((Ricpr01Bp_1560446:0.9523646,Theth01Bd_4619838:0.4040912)8:0.1523708,(((Versp01Bv_44095:0.8231348,Helpy01Bp_1564605:0.3786340)26:0.1610145,Mooth01Bf_8359133:0.2429285)11:0.0541571,(Myxxa01Bp_10875773:0.6196903,Rubxy01Ba_10880599:0.5586262)4:0.0764138)0:0.0584708)0:0.0491535,((Fusnu01Bu_1970335:0.6588344,(((Sulsp02Bp_15299315:0.7438273,(Bacsu01Bf_1608115:0.0794113,Lacca01Bf_11649632:0.4937288)4…
COG0595	(((((((Desvu01Bp_4657928:0.7710258,(Aciba01Bi_9496911:0.2662210,Solus01Bi_11662357:0.2918080)100:0.2885547)59:0.0658857,Myxxa01Bp_10875863:0.7817718)8:0.0616005,((((Fusnu01Bu_1970454:0.5585935,((Glovi01Bc_3752058:0.2316457,(Proma01Bc_3324126:0.3130128,(((Theel01Bc_2229876:0.1486378,Acama01Bc_15833658:0.1075244)17:0.0204079,((Anava01Bc_7590981:0.0006478,Nossp01Bc_1723117:0.0064602)100:0.0726689,Sy…
COG0596	((((((((((((Solus01Bi_:0.767457,((Lepin01Bs_:0.735678,CanPr01Bv_:0.835499)44:0.214058,Versp01Bv_:0.873654)11:0.124628)5:0.112801,(((Metma_2122:0.095023,Metac_2009:0.161384)100:0.497727,(Cloac01Bf_:0.865579,Lenar01Bv_:0.434601)81:0.276973)17:0.036517,Arcfu_1149:0.775090)19:0.247907)1:0.088333,(Desvu01Bp_:0.568837,Dehsp01Bh_:0.428849)40:0.224508)0:0.036938,(((Burma01Bp_:0.839366,(Myctu01Ba_:0.67577…
COG0598	(((((Helpy01Bp_1564595:0.9704145,(Aquae01Bq_1560620:0.8190374,(Escco01Bp_1613166:0.7865624,((Pseae01Bp_1560046:0.6859916,Agrtu01Bp_1588805:0.4446373)25:0.0678913,Metex01Bp_16385301:0.4619318)89:0.3120620)97:0.4523625)51:0.1901566)100:0.9230756,(((Censy_11819533:1.7755667,((Lepin01Bs_4565711:0.6180296,(Deira01Bd_1580801:1.6647659,Myxxa01Bp_10875980:0.5354079)30:0.1487522)31:0.2134461,(Aciba01Bi_94…
COG0599	(((((((Uncme_11062267:0.1770884,Burma01Bp_5372360:0.3990968)54:0.0665658,Theth01Bd_4619944:0.8078784)11:0.0749514,Metth_1567826:0.3189435)12:0.2480963,(((Sulso_1589959:0.5413950,Sulac_7060754:0.1895078)60:0.1386664,((Deira01Bd_1580622:0.5833992,Agrtu01Bp_1589044:0.2442801)92:0.3108006,(Metpe01Bp_12426871:0.4320248,Rubxy01Ba_10880441:0.1493653)90:0.1574142)72:0.1785520)11:0.0422680,Pseae01Bp_15599…
COG0600	(((((Metst_8448980:0.8999693,Mooth01Bf_8359080:0.7040654)22:0.0178965,((((Ferno01Bt_15424894:1.3928655,Hypbu_12402830:1.8581564)52:0.4692519,(((Chltr01Bv_1560559:0.3907979,Chlpn01Bv_1675201:0.1897827)100:1.0906552,Theth01Bd_4619872:1.4552110)11:0.1866999,(((Biflo01Ba_2346473:1.5688015,(Rubxy01Ba_10880490:0.9542978,(Fusnu01Bu_1970358:0.8102961,Thema01Bt_1564325:0.7568521)50:0.2901410)11:0.0482335)…
COG0601	((((((Hypbu_12402749:0.3545108,Aerpe_11843143:0.2872385)78:0.1023360,Stama_12646525:0.2266083)98:0.1730360,(Pyrfu_1897778:0.1993042,(Pyrae_1831253:0.0389290,Pyrca_12645984:0.0814740)100:0.4055737)79:0.1082227)98:0.5344858,Uncme_11062006:0.4884893)55:0.1211461,((((Natph_7680242:0.7230899,(((Metba_7367110:0.1037464,Metla_12448554:0.0914502)100:0.3108065,Metma_2122942:0.2683831)84:0.0808627,Metac_20…
COG0602	((((((Ricpr01Bp_1560445:0.7353691,((((((Helpy01Bp_1564555:1.0204682,Sulsp02Bp_15299180:0.1897293)97:0.4675868,Picto_4847813:0.7506042)49:0.1635816,((Halsp_1612021:0.0428048,Halma_5537886:0.1662031)100:0.2819635,(((Rhoba01Bo_3247207:0.3661950,Blama01Bo_8731110:0.3184381)49:0.0838721,Plama01Bo_14917390:0.2624337)40:0.1041678,Solus01Bi_11661944:0.1065465)75:0.1951796)74:0.1998634)44:0.2852084,Aquae0…
COG0603	(((Picto_4847838:0.2020059,(Thevo_1354192:0.1136719,Theac_1608199:0.1131583)82:0.0629145)100:0.2676790,((((((Plama01Bo_14917514:0.3417298,((Gemob01Bo_10007650:0.1801221,Myxxa01Bp_10875888:0.2062595)89:0.0984937,(Vicva01Bv_15038595:0.2970743,((Metfl01Bp_9177668:0.2267862,Pseae01Bp_1559617:0.1849628)38:0.0593618,Metca01Bp_5380444:0.1987889)35:0.0517609)52:0.0703867)22:0.0470536)12:0.0375186,Solus01…
COG0604	(((Versp01Bv_44037:0.7598901,((Pseae01Bp_1560042:0.6901717,((Rubxy01Ba_10880520:0.3251220,(Glovi01Bc_3752242:0.6443428,(Chlau01Bh_16384752:0.3440572,((Metpe01Bp_12426823:0.3095236,Escco01Bp_1613187:0.4485470)76:0.0769923,(Desvu01Bp_4658115:0.3468873,Gemob01Bo_10003813:0.2133353)70:0.0705753)95:0.1373978)100:0.2248330)39:0.0452012)45:0.0599520,Deira01Bd_1580608:0.6595631)12:0.0475240)13:0.0640551,…
COG0605	(((((((Metcu_12617964:0.1982122,Methu_8860420:0.3012684)37:0.0595200,((Metba_7367102:0.0726614,(Metac_2009043:0.0671267,Metma_2122852:0.0861558)86:0.0764584)100:0.2049364,Metsa_11675399:0.3142015)61:0.1175281)51:0.0443052,Metth_1567818:0.2664196)96:0.1315008,(((((Sulac_7060603:0.0729144,(Sulso_1589725:0.0408087,Sulto_1592261:0.0454655)49:0.0279537)41:0.0432531,Thete_9990087:0.1325067)69:0.0508758…
COG0606	((((((((Chlau01Bh_16384693:0.2680581,Dehsp01Bh_14766951:0.3888832)100:0.1724933,Mooth01Bf_8358987:0.5199269)65:0.0875797,(((Biflo01Ba_2346550:0.7433056,Myctu01Ba_1561003:0.5534674)100:0.4359342,(Deira01Bd_1580665:0.2934032,Theth01Bd_4620008:0.3244598)100:0.1908227)26:0.0917209,(Glovi01Bc_3752004:0.3850092,(Theel01Bc_2229813:0.1544662,(((Trier01Bc_11347813:0.1250464,(Anava01Bc_7590703:0.0106460,No…
COG0607	(((((((((Cloac01Bf_:0.840703,(Flajo01Bb_:0.624655,Cythu01Bb_:0.227690)70:0.390988)16:0.209197,Bacsu01Bf_:0.410258)1:0.124322,Sulsp02Bp_:0.510486)0:0.064326,(((((Dehsp01Bh_:0.577366,Metbu_9177:0.285591)43:0.314063,(Neime01Bp_:0.523983,(Proma01Bc_:0.661238,(Chlte01Bb_:0.267860,Provi01Bb_:0.327124)100:0.718781)30:0.360053)5:0.191795)0:0.025316,(((Opiba01Bv_:0.671386,Metex01Bp_:0.987891)24:0.204418,(…
COG0608	((((((((Mooth01Bf_8359051:0.4742070,(((Blama01Bo_8731108:0.2229930,Rhoba01Bo_3247551:0.3433669)92:0.1227255,Gemob01Bo_10015274:0.4460518)59:0.0638804,Plama01Bo_14917328:0.3878969)98:0.1835553)67:0.1647172,(((Opiba01Bv_15389134:0.5259770,Aquae01Bq_1560709:0.8059924)16:0.0831793,(Lenar01Bv_14920005:0.4835424,Vicva01Bv_15038714:0.4419601)96:0.1509724)11:0.1271358,((Myxxa01Bp_10876140:0.4241093,((Ric…
COG0609	((((((Agrtu01Bp_1589154:0.4610598,(Blama01Bo_8730752:0.1575871,Plama01Bo_14917431:0.2170095)100:0.3036498)100:0.5011490,Metsa_11675375:0.4152052)38:0.0995984,((((Metja_1566825:0.0922934,(Metmp_4535874:0.0285673,MetmC_13404545:0.0244995)100:0.1787052)100:0.1812913,(Mooth01Bf_8359030:0.2837085,(Metla_12448590:0.2918057,(Metbu_9177303:0.2646280,(Methu_8860156:0.0992739,((Metac_2008982:0.0562072,(Met…
COG0610	((((Rhoba01Bo_3247694:0.5764038,(Metba_7367013:0.3321663,Anava01Bc_7590970:0.3836931)95:0.1063142)98:0.3226537,((((((((Metst_8448928:0.4408632,(Bacth01Bb_2934994:0.3886020,Cythu01Bb_11063971:0.3771382)57:0.0416557)54:0.0615313,(Helpy01Bp_1564546:0.3475290,(Neime01Bp_1567673:0.0606633,((Flajo01Bb_14630213:0.0961851,Lepin01Bs_4565681:0.0477654)59:0.0267284,Chlte01Bb_2167469:0.0696562)90:0.0385798)1…
COG0611	((((((((Sulsp02Bp_15299278:1.0352868,((Lepin01Bs_4565665:1.0693961,((Lenar01Bv_14919908:0.5505788,Vicva01Bv_15038558:0.4305706)100:0.3529211,Versp01Bv_44007:0.5463520)51:0.0748423)39:0.1069765,(((Blama01Bo_8731147:0.3627403,Rhoba01Bo_3247448:0.4889413)58:0.0998322,Gemob01Bo_10005031:0.3612647)61:0.0929193,Plama01Bo_14917909:0.4549666)92:0.2493937)18:0.0445980)17:0.1008351,(Aquae01Bq_1560707:0.668…
COG0612	((((((Lepin01Bs_4565853:0.7890583,(Dehsp01Bh_14766987:0.5884428,Chlau01Bh_16384818:0.5139037)68:0.1507897)17:0.1162077,(Myctu01Ba_1560991:0.5835280,((Theth01Bd_4619920:0.4826055,Blama01Bo_8731037:0.3414718)100:0.5469741,((Bacsu01Bf_1607873:0.4057342,((Ricpr01Bp_1560409:0.6416972,(Agrtu01Bp_15918446:0.3190160,Metex01Bp_16385266:0.4534839)99:0.1792036)66:0.1507294,Fusnu01Bu_1970436:0.6723485)6:0.03…
COG0613	(((((((CanPr01Bv_4644725:0.3629337,Solus01Bi_11662695:0.4258821)29:0.0884886,(Chlte01Bb_2167316:0.1006323,Provi01Bb_14521930:0.1146350)86:0.3159406)0:0.0643094,(Biflo01Ba_2346471:0.4660073,(Lenar01Bv_14919565:0.3494605,(((Metfl01Bp_9177622:0.2783700,Escco01Bp_1612922:0.3284785)34:0.1033366,Metca01Bp_5380247:0.2986319)8:0.0564311,(Pseae01Bp_1559839:0.2370710,(Neime01Bp_1567766:0.1835976,(Burma01Bp…
COG0614	(((((((Helpy01Bp_1564616:1.0530853,(Cloac01Bf_1589525:0.7589423,Fusnu01Bu_1970365:0.7267452)74:0.1761523)68:0.3747619,(((Agrtu01Bp_1589154:0.6523455,Blama01Bo_8730752:0.7890887)93:0.3092809,((Thepe_11972032:0.4059219,(Pyris_11987157:0.0628738,Thete_9990024:0.1888171)100:0.2347714)50:0.1222681,((Mooth01Bf_8359031:0.3195560,(((Metmp_4535874:0.0297360,MetmC_13404545:0.1041394)100:0.3220884,Metja_156…
COG0615	(((((((((((((Provi01Bb_:0.140698,Chlte01Bb_:0.067844)98:0.179760,Cythu01Bb_:0.314085)19:0.108167,(((Blama01Bo_:0.268897,Plama01Bo_:0.387950)12:0.059886,(((Fusnu01Bu_:0.205960,Lepin01Bs_:0.370283)43:0.129106,Helpy01Bp_:0.290205)19:0.078764,Aquae01Bq_:0.238096)8:0.067519)0:0.047389,((((Solus01Bi_:0.434155,Desvu01Bp_:0.241636)37:0.097523,Neime01Bp_:0.270695)15:0.075003,((Metpe01Bp_:0.216734,Burma01B…
COG0616	(((((((((Solus01Bi_11662689:0.4714854,((Lenar01Bv_14919705:0.4868511,Plama01Bo_14917665:0.2970166)36:0.0813486,(Provi01Bb_14522022:0.3049692,Chlte01Bb_2167446:0.1731612)100:0.3840940)14:0.0948897)9:0.0766461,((Myxxa01Bp_10876254:0.3523265,Myctu01Ba_1560786:0.2660794)70:0.1236337,Deira01Bd_1580709:0.4662764)14:0.1060577)16:0.0679933,(((Cythu01Bb_11063885:0.2922775,(Bacth01Bb_2934728:0.3544646,(Syn…
COG0617	(((((Theth01Bd_4619878:0.7905725,(Mooth01Bf_8359021:0.6351051,Chlau01Bh_16384757:0.7499852)53:0.0966579)63:0.0930744,(((Glovi01Bc_3752102:0.4249260,((Theel01Bc_2229806:0.3501573,Acama01Bc_15833419:0.1946363)91:0.1105365,(Synsp01Bc_1633075:0.2384492,(Trier01Bc_11347512:0.2475256,(Anava01Bc_7590792:0.0038886,Nossp01Bc_1723148:0.0000000)100:0.0923840)77:0.0562805)70:0.0535702)94:0.1561909)98:0.26433…
COG0618	(((((((((Calma_12635353:0.5801850,Aerpe_11843145:0.6064101)37:0.1372872,(Thepe_11971956:0.9296326,(Thete_9990078:0.5666294,((Pyrae_1831317:0.1984020,Pyrca_12645954:0.1362128)72:0.1246715,Pyris_11987234:0.1119899)91:0.2876581)97:0.3836702)18:0.2211959)5:0.1257825,Stama_12646576:0.9070621)7:0.0694632,Metsa_11675412:0.9315400)4:0.1705551,Hypbu_12402746:0.4907018)9:0.1338311,((Deira01Bd_1580585:0.564…
COG0619	((((((((((((Lacca01Bf_:0.426001,Bacsu01Bf_:0.123438)46:0.095487,(Cloac01Bf_:0.198035,Biflo01Ba_:0.799699)9:0.082781)1:0.063989,(Rubxy01Ba_:0.329180,Mooth01Bf_:0.336958)29:0.075350)28:0.086932,((Thema01Bt_:0.430858,Ferno01Bt_:0.461578)91:0.292664,(Fusnu01Bu_:0.453942,Mesfl01Bf_:0.474388)66:0.113434)48:0.055845)65:0.297226,(((Thepe_1197:1.006711,(Theko_5764:0.254367,((Pyrfu_1897:0.193995,Pyrab_1452…
COG0620	((((Arcfu_1149969:0.3384047,(Metsa_11675487:0.3212687,(Metbu_9177370:0.2554252,(Metba_7366855:0.0743385,(Metac_2008895:0.0673009,Metma_2122745:0.0526011)60:0.0452183)100:0.4567895)100:0.3982145)97:0.5346224)100:1.3078472,(Stama_12646532:1.6350589,Thepe_11972072:1.0332542)97:0.6426605)33:0.2404285,(((Solus01Bi_11662179:1.2308939,Agrtu01Bp_1589112:1.0926120)19:0.1451819,((Gemob01Bo_10010157:0.92334…
COG0621	(((((((((((Rubxy01Ba_10880426:0.8810384,(Deira01Bd_1580617:0.2536485,Theth01Bd_4619924:0.1043862)100:0.4147678)55:0.1765090,(Trepa01Bs_1563974:0.7475403,(Lepin01Bs_4565840:0.5196918,((Chlte01Bb_2167480:0.3540752,Provi01Bb_14521911:0.3831037)100:0.2571610,(Bacth01Bb_2934860:0.2682313,(Flajo01Bb_14629961:0.3651922,Cythu01Bb_11063822:0.2746942)100:0.1928983)91:0.1007607)87:0.0840809)84:0.1190155)50:…
COG0622	((((Metja_1566912:0.1751041,(Metmp_4535795:0.0165509,MetmC_13404627:0.0126590)88:0.0504107)100:0.2130576,(((((Metsa_11675488:0.4735241,(((Ferno01Bt_15424888:0.5013335,Thema01Bt_1564300:0.1695130)98:0.2465893,Metka_2009420:0.3179080)54:0.1106542,((Hypbu_12402757:0.1803912,Aerpe_11843115:0.4658515)26:0.0526482,((Pyrae_1831343:0.1770013,Pyrca_12646004:0.1814366)100:0.2252936,(Thete_9990196:0.2017317…
COG0623	(((((((Chlte01Bb_2167318:0.0704724,Provi01Bb_14521932:0.1049735)100:0.2140275,Dehsp01Bh_14766972:0.3597614)54:0.1022888,(Bacth01Bb_2934959:0.3071634,Cythu01Bb_11063938:0.1897406)98:0.2438299)100:1.0782739,(Gemob01Bo_10006039:0.4983629,(CanPr01Bv_4644678:0.1618274,(Chltr01Bv_1560482:0.0847271,Chlpn01Bv_1675263:0.0520168)100:0.2075544)100:0.4998637)99:0.4488992)35:0.2118346,(Deira01Bd_1580696:0.467…
COG0624	((((Metba_7367049:0.7133077,Chlte01Bb_2167388:0.3965760)100:1.0686525,Bacsu01Bf_1607902:0.8128951)44:0.2228295,((((Natph_7680326:0.9875192,Versp01Bv_44041:0.7260410)33:0.2391773,(((Methu_8860275:0.3929546,Metla_12448608:0.3358246)65:0.1587694,Metcu_12617941:0.3127457)100:0.5798362,((Thete_9990080:0.0922525,Calma_12635450:0.1394349)88:0.1830196,(Sulto_1592182:0.1466816,Sulac_7060737:0.2009096)98:0…
COG0625	((((Trier01Bc_11347606:0.6136235,Lepin01Bs_4565669:0.1929014)72:0.1769597,((((Metex01Bp_16385254:0.1144979,(((Anava01Bc_7591088:0.0286625,Nossp01Bc_1722861:0.0025716)100:0.1607631,Pseae01Bp_1559623:0.1895544)33:0.0377753,((Acama01Bc_15833436:0.1904589,Escco01Bp_1613023:0.5121894)11:0.0465009,Glovi01Bc_3752127:0.1426212)13:0.0882277)10:0.0374145)70:0.1502656,Rubxy01Ba_10880315:0.2817148)49:0.11198…
COG0626	((((((Rubxy01Ba_10880532:0.5250993,(Lepin01Bs_4565601:0.9045545,Opiba01Bv_15389017:0.6012017)100:1.2547607)16:0.0911494,(((Fusnu01Bu_1970475:0.3672050,(Metba_7367048:0.0689013,(Metac_2009136:0.0877399,Metma_2122918:0.0846695)96:0.0665884)100:0.2824849)85:0.1062471,((((Lacca01Bf_11649415:0.6359361,(Cloac01Bf_1589368:0.3282763,Mooth01Bf_8359081:0.3242521)61:0.0766568)46:0.0721230,(Bacsu01Bf_1607977…
COG0627	((((((((((Pseae01Bp_:0.343217,(Synsp01Bc_:0.224004,Myxxa01Bp_:0.272039)72:0.091091)29:0.066038,((((Glovi01Bc_:0.175544,Burma01Bp_:0.386396)88:0.120044,(Trier01Bc_:0.286366,(Nossp01Bc_:0.021796,Anava01Bc_:0.022073)100:0.150517)56:0.084669)47:0.102013,Acama01Bc_:0.239030)72:0.094102,Agrtu01Bp_:0.512790)56:0.106754)20:0.056115,(Lenar01Bv_:0.406347,(Neime01Bp_:0.282873,Escco01Bp_:0.312962)66:0.072273…
COG0628	((((((((((((CanPr01Bv_:0.697292,Lacca01Bf_:0.363025)77:0.305353,((Bacsu01Bf_:0.401391,Rubxy01Ba_:0.741313)38:0.090795,Cloac01Bf_:0.791958)17:0.111823)3:0.085194,(Mooth01Bf_:0.328956,Escco01Bp_:0.826242)32:0.182341)4:0.094979,((Theth01Bd_:0.526724,(Deira01Bd_:0.438244,Bacth01Bb_:0.641598)57:0.093783)44:0.201468,(((Fusnu01Bu_:0.502851,(Proma01Bc_:1.364417,Biflo01Ba_:1.052592)15:0.035261)8:0.177356,…
COG0629	((((Gemob01Bo_10004204:0.9437553,((((Versp01Bv_44077:0.4661509,((Lenar01Bv_14919926:0.4515989,(Helpy01Bp_1564585:0.3734732,Sulsp02Bp_15299202:0.2656729)70:0.1249428)33:0.1230836,((Rhoba01Bo_3247614:0.3266720,Blama01Bo_8730641:0.1016040)78:0.1830792,Plama01Bo_14917725:0.1815623)28:0.1173328)5:0.0409381)4:0.0461635,Vicva01Bv_15038430:0.4008252)6:0.0000000,Opiba01Bv_15389325:0.4168019)6:0.0932001,((…
COG0630	(((((((((Aerpe_11843164:0.2973213,(Sulac_7060694:0.0966135,(Sulso_1589907:0.0821536,Sulto_1592285:0.0599252)48:0.0261536)100:0.4028284)93:0.1478257,(((Trier01Bc_11347545:5.7421554,Arcfu_1149865:0.0441085)25:0.1874620,Uncme_11062016:0.2578094)17:0.0603560,(Metba_7366946:0.0613488,(Metac_2009190:0.0415321,Metma_2122651:0.0200973)91:0.0384192)98:0.2543577)29:0.2468756)23:0.0826428,((((Metja_1566909:…
COG0631	(((((((((((Gemob01Bo_:0.352529,(Plama01Bo_:0.347263,(Rhoba01Bo_:0.239803,Blama01Bo_:0.282072)86:0.141403)78:0.048550)96:0.154349,(Metex01Bp_:0.659564,(Metca01Bp_:0.321281,Metfl01Bp_:0.612766)80:0.253659)63:0.290519)29:0.131733,((CanPr01Bv_:0.515979,(Chlpn01Bv_:0.315002,Chltr01Bv_:0.204331)100:0.383957)66:0.122546,((((Helpy01Bp_:1.990728,Sulsp02Bp_:0.654609)37:0.223099,Agrtu01Bp_:1.529361)24:0.157…
COG0632	((Lacca01Bf_11649431:0.3374240,((((((Uncme_11062239:0.2733148,(Chlte01Bb_2167310:0.1839280,Provi01Bb_14522034:0.1799390)99:0.3202205)15:0.0952507,Methu_8860218:0.4207187)21:0.0615533,((Bacth01Bb_2934738:0.3192450,Flajo01Bb_14629941:0.3695841)65:0.1554144,Cythu01Bb_11063645:0.2986439)70:0.2082907)2:0.0231544,(((((Lenar01Bv_14919635:0.2503548,Vicva01Bv_15038719:0.2127107)78:0.2134851,(((Lepin01Bs_4…
COG0633	((((((Proma01Bc_3323980:0.5784673,(Blama01Bo_8730835:0.5374534,Glovi01Bc_3752256:0.6808921)53:0.2164468)45:0.1175141,((Acama01Bc_15833758:0.1391898,Theel01Bc_2229984:0.1684878)98:0.7616918,(((Rubxy01Ba_10880304:0.1550397,(Rhoba01Bo_3247575:0.2101364,Plama01Bo_14917582:0.0910973)64:0.1817289)35:0.0989387,Chlau01Bh_16384642:0.2872698)40:0.1383134,Deira01Bd_1580706:0.2330680)99:0.6354217)8:0.0507175…
COG0634	((((Plama01Bo_14917446:0.4555017,(Blama01Bo_8730644:0.3629603,Rhoba01Bo_3247431:0.3933255)68:0.1299311)93:0.2352129,Gemob01Bo_10001611:0.2427103)97:0.1911366,((Opiba01Bv_15389357:0.4999052,(((((((((((Bacth01Bb_2934979:0.2831988,Flajo01Bb_14629818:0.6637661)100:0.4171920,Lepin01Bs_4565925:0.5181466)38:0.1050127,Rubxy01Ba_10880500:0.2344269)22:0.0447108,Biflo01Ba_2346622:0.5606736)10:0.0482012,Dehs…
COG0635	((((CanPr01Bv_4644673:0.7416618,(Bacth01Bb_2934757:0.4915984,Cythu01Bb_11063659:0.5475804)98:0.2196804)47:0.1348840,((((Desvu01Bp_4658146:0.7364643,Mooth01Bf_8358944:0.4168193)17:0.1265299,(((Ferno01Bt_15424990:0.6543516,Thema01Bt_1564392:0.3984525)99:0.4134490,Cloac01Bf_1589456:0.4404612)67:0.1363700,(Bacsu01Bf_1607960:0.3384241,Lacca01Bf_11649505:0.3819632)100:0.2788602)40:0.1402089)2:0.0441921…
COG0637	(((Myxxa01Bp_10876261:0.5810490,Solus01Bi_11662541:0.5055569)28:0.1324895,(((((Flajo01Bb_14629911:0.5983864,Dehsp01Bh_14766901:0.3981521)2:0.0014434,Acama01Bc_15833844:0.6621676)14:0.1743623,(((((Chlau01Bh_16384757:0.1589770,(Anava01Bc_7590995:0.0251320,Nossp01Bc_1722855:0.0291172)97:0.1442174)96:0.2256517,Cloac01Bf_1589587:0.3048534)53:0.0882877,(Neime01Bp_1567630:0.2721860,Bacsu01Bf_1608050:0.3…
COG0638	(((((((((Metst_8449003:0.4964672,Metth_1567871:0.1853833)87:0.1175146,Metka_2009382:0.3562472)24:0.0156087,(Metja_1566877:0.1605789,(Metmp_4535781:0.0244174,MetmC_13404644:0.0000000)100:0.1761203)78:0.2170932)19:0.0326056,((((Naneq_4161530:0.9323279,(Picto_4847787:0.2097402,(Thevo_1354113:0.0317004,Theac_1608228:0.0330760)73:0.0640251)100:0.4315434)78:0.2493393,((Censy_11819470:0.9531877,(((Natph…
COG0639	((((((Lacca01Bf_11649370:0.8959943,Myxxa01Bp_10875989:0.6516813)55:0.2174588,Agrtu01Bp_1588959:0.7926601)10:0.0530257,((((((((Lenar01Bv_14919948:0.7215577,Vicva01Bv_15038597:0.5733489)23:0.1248708,Versp01Bv_44023:0.5051598)9:0.1832387,((Metja_1566910:0.4111565,(Chlau01Bh_16384932:0.4841755,Dehsp01Bh_14766902:0.5743798)16:0.1199900)3:0.1029148,(Rubxy01Ba_10880509:0.3303250,((Gemob01Bo_10009204:0.3…
COG0640	(((((((((((((Theac_1608:0.797644,(Metka_2009:0.690228,(Escco01Bp_:0.383305,(Metex01Bp_:0.023888,Agrtu01Bp_:0.237069)97:0.253957)14:0.047574)2:0.012159)1:0.048131,((Cythu01Bb_:0.723225,(Metba_7366:0.142786,Sulsp02Bp_:0.610024)48:0.134275)9:0.101452,Dehsp01Bh_:0.441103)4:0.142797)0:0.078023,((((Rhoba01Bo_:0.552011,Pseae01Bp_:0.496831)20:0.145796,(Pyrab_1452:0.414658,(((Metth_1567:0.312120,Lacca01Bf…
COG0641	(((((((((Opiba01Bv_:0.904812,Myxxa01Bp_:0.797656)99:0.837097,(Pyrab_3335:3.059800,(Metst_8448:0.214652,((((Metla_1244:0.241793,Methu_8860:0.118031)57:0.096619,(Metcu_1261:0.140205,Uncme_1106:0.130481)78:0.048970)33:0.039472,(Metsa_1167:0.187107,(Metba_7367:0.034128,(Metma_2122:0.030247,Metac_2009:0.038922)99:0.064134)88:0.061999)36:0.038610)47:0.083449,Metth_1567:0.234142)27:0.016448)100:0.572839…
COG0643	(((((((((((((Plama01Bo_14917578:0.3356899,Metex01Bp_16385095:0.4437532)100:0.1877470,Aciba01Bi_9496855:0.4018884)100:0.2046560,Blama01Bo_8730650:0.5804984)99:0.1983359,Helpy01Bp_1564502:0.4674511)43:0.0557697,Myxxa01Bp_10875684:0.8875777)17:0.0507068,Desvu01Bp_4658047:0.5382337)26:0.0746174,(((((Natph_7680173:0.3421041,(Halsp_1579008:0.2915812,Halma_5537889:0.1123512)47:0.0783322)100:0.6345277,((…
COG0644	(((((((Metka_2009508:0.4292628,((((Metja_1566871:0.1625216,(Metmp_4535795:0.0343987,MetmC_13404627:0.0294365)100:0.1648206)100:0.1811744,(Metth_1567830:0.2260814,Metst_8448985:0.2133952)98:0.2011236)34:0.0448113,(((Pyrho_1459011:0.0259633,Pyrab_1452038:0.0717291)30:0.0221531,Pyrfu_1897646:0.0517629)51:0.0220689,Theko_5764102:0.0613970)100:0.4818875)9:0.0534452,((((Aquae01Bq_1560570:0.7945480,Uncm…
COG0645	(((((Cythu01Bb_11063866:1.2354117,Rhoba01Bo_3247328:0.5043379)43:0.1030163,Provi01Bb_14521982:0.5798353)51:0.1225668,Metpe01Bp_12426725:0.6268025)51:0.2473628,(Aquae01Bq_1560664:0.8525821,Gemob01Bo_10010844:0.4690239)54:0.1647110)85:0.3884745,(Solus01Bi_11662174:1.8076382,Myctu01Ba_1560914:0.7657231)85:0.3884745);
COG0646	(((Bacsu01Bf_1607816:0.4446123,Fusnu01Bu_1970350:0.9804337)43:0.1158395,Versp01Bv_44167:0.6943274)47:0.0715663,(Cloac01Bf_1589358:1.1136085,(Rubxy01Ba_10880368:0.6487709,(Vicva01Bv_15038600:0.5978827,(Aciba01Bi_9497045:0.3091100,Solus01Bi_11662615:0.2284363)87:0.1382331)98:0.2224022)65:0.1151735)47:0.0715663);
COG0647	(((((((Rubxy01Ba_10880440:1.4290141,((Acama01Bc_15834073:1.2397024,Aquae01Bq_1560628:1.0117689)59:0.3316899,(((Metfl01Bp_9177519:0.3122879,Metca01Bp_5380478:0.6144777)93:0.2200108,Lepin01Bs_4565566:0.6853410)74:0.2254364,((Metcu_12618016:0.3530263,Metsa_11675396:0.3915785)57:0.0636340,Methu_8860408:0.6665406)96:0.2193285)79:0.2576863)71:0.2252590)23:0.1728863,((((Biflo01Ba_2346561:0.7825542,Myctu…
COG0648	((((((((((Blama01Bo_8731037:0.2479722,Plama01Bo_14917735:0.3727649)99:0.2581576,(((Bacth01Bb_2935005:0.2688091,Sulsp02Bp_15299382:0.2318613)29:0.0377926,(Escco01Bp_1613009:0.2456783,(Chlte01Bb_2167315:0.1652494,Provi01Bb_14521929:0.2149772)99:0.1588170)29:0.0264091)100:0.2749254,(CanPr01Bv_4644597:0.2916914,(Chltr01Bv_1560535:0.1429562,Chlpn01Bv_1675230:0.1774324)99:0.3652353)100:0.3234936)93:0.1…
COG0649	((((((((Blama01Bo_8730637:0.5344953,(Cythu01Bb_11063693:0.4026027,(Chlte01Bb_2167359:0.0529869,Provi01Bb_14521989:0.0765926)100:0.1577598)99:0.1920030)78:0.1126615,(Rubxy01Ba_10880446:0.5796180,(((Halma_5537823:0.0943111,Natph_7680179:0.0825237)66:0.0433763,Halsp_1578983:0.1497100)30:0.0235508,Halwa_11066759:0.0912324)100:0.5182980)21:0.1119674)12:0.0736499,(Picto_4847847:0.2902304,(Thevo_1354194…
COG0650	((((((((((((Uncme_1106:0.260217,((Lepin01Bs_:1.228825,Opiba01Bv_:0.569943)66:0.283142,(Dehsp01Bh_:0.259095,Metac_2009:0.236060)100:0.269278)30:0.086051)30:0.100692,(Sulsp02Bp_:0.740745,(Metca01Bp_:0.393715,(Versp01Bv_:0.415291,Myctu01Ba_:0.558137)24:0.067435)42:0.112278)50:0.027144)40:0.116704,((Picto_4847:0.262549,Sulso_1589:0.238208)43:0.038561,Thevo_1354:0.166392)100:0.720412)75:0.219248,(Moot…
COG0651	((((((((Arcfu_1149941:0.1466468,Calma_12635487:0.5554574)100:0.3481698,Aerpe_1460139:0.4246901)50:0.1183334,(Thete_9990053:0.2349682,(Pyris_11987311:0.0539112,(Pyrae_1831272:0.0772760,Pyrca_12645913:0.0800070)66:0.0454149)71:0.0417850)100:0.4786088)27:0.0357319,Hypbu_12402708:0.4297515)99:0.6558884,(((((Sulsp02Bp_15299185:0.5946953,(((Versp01Bv_44052:0.3598789,Metca01Bp_5380476:0.4390036)42:0.134…
COG0652	(((((((((((((((CanPr01Bv_:0.276456,Fusnu01Bu_:0.399983)31:0.051606,Dehsp01Bh_:0.526641)7:0.066345,((Myctu01Ba_:0.161421,Biflo01Ba_:0.477955)38:0.081836,((Myxxa01Bp_:0.086484,Aciba01Bi_:0.312855)34:0.086900,Solus01Bi_:0.297414)23:0.047142)13:0.041507)5:0.076695,(Lacca01Bf_:0.258420,((Halwa_1106:0.254940,Natph_7680:0.121077)35:0.084203,(Halma_5537:0.192574,Halsp_1579:0.180439)76:0.077887)85:0.19441…
COG0653	((((((((((Synsp01Bc_1633154:0.1485784,(Trier01Bc_11347801:0.0802914,(Anava01Bc_7590834:0.0016353,Nossp01Bc_1723234:0.0015879)100:0.1072658)82:0.0482711)39:0.0312114,(Proma01Bc_3324125:0.1842017,Glovi01Bc_3752140:0.2645938)55:0.0441958)21:0.0332019,Acama01Bc_15833426:0.1048526)46:0.0459311,Theel01Bc_2229939:0.0663711)100:0.3603722,(Gemob01Bo_10017739:0.3992242,(Plama01Bo_14917869:0.2595108,(Blama0…
COG0654	(((((((((Trier01Bc_11347715:1.1145206,(((Cythu01Bb_11063974:0.4277359,Aciba01Bi_9496771:0.5197668)51:0.0164452,Flajo01Bb_14629825:0.3638540)100:0.7472668,Lenar01Bv_14919986:1.5078101)35:0.1699804)13:0.1610805,Rhoba01Bo_3247782:1.0279866)10:0.1813716,(Proma01Bc_3324035:1.8514333,Ricpr01Bp_1560441:1.3836133)9:0.1278759)3:0.2039572,(Agrtu01Bp_15918536:0.8480051,((Gemob01Bo_10016884:1.5324738,(Neime0…
COG0655	((((((((((((Methu_8860:0.409782,((Mooth01Bf_:0.183873,Dehsp01Bh_:0.201758)100:0.264401,(Metba_7366:0.022235,Metma_2122:0.070323)99:0.100036)43:0.078760)48:0.077360,Desvu01Bp_:0.510014)25:0.058818,Chlte01Bb_:0.282090)27:0.029797,Vicva01Bv_:1.054521)19:0.075965,(Cloac01Bf_:0.238331,Metac_2009:0.185991)99:0.151096)51:0.165010,Metla_1244:0.873412)58:0.120964,Uncme_1106:0.300793)91:0.207960,((Metst_84…
COG0656	(((((((((Pyrho_1458999:0.1020229,Theko_5764078:0.0340206)49:0.0330656,Pyrfu_1897833:0.0697741)70:0.0377048,Pyrab_1452025:0.0366519)100:0.2496503,(Aerpe_1460174:0.3488739,(Hypbu_12402767:0.3262938,Stama_12646610:0.2075032)97:0.1380106)100:0.3071832)45:0.0323388,(((Thete_9990079:0.2211579,Thepe_11971985:0.2103931)96:0.1523339,(Pyris_11987200:0.1933125,(Pyrae_1831393:0.0993770,Pyrca_12646016:0.10618…
COG0657	(((((((((((((((((Natph_7680:0.633164,(Metex01Bp_:0.496286,(Pseae01Bp_:0.599787,Agrtu01Bp_:0.677713)76:0.261352)39:0.181587)5:0.055919,((Myctu01Ba_:0.408053,Burma01Bp_:0.526326)92:0.257729,((Metfl01Bp_:0.361174,(Vicva01Bv_:0.331858,(Uncme_1106:0.224712,(Myxxa01Bp_:0.322639,Metac_2009:0.285259)36:0.026632)25:0.061297)73:0.077096)100:0.288686,(Plama01Bo_:0.428317,Anava01Bc_:0.713319)80:0.200296)45:0…
COG0658	((((((((((Cloac01Bf_:0.917638,(Vicva01Bv_:0.743313,Ferno01Bt_:0.807134)55:0.227430)26:0.156471,(Sulsp02Bp_:1.772331,Aquae01Bq_:1.254806)11:0.150930)7:0.300389,(Chlte01Bb_:0.847461,(Gemob01Bo_:0.365238,Blama01Bo_:0.741485)34:0.081113)10:0.061593)0:0.042456,((((Lepin01Bs_:1.257373,(Borbu01Bs_:0.974876,Fusnu01Bu_:0.652224)54:0.379482)23:0.116450,((Metex01Bp_:0.512142,Agrtu01Bp_:0.468056)100:0.657766…
COG0659	((((((Metca01Bp_5380336:0.8840408,((Lepin01Bs_4565881:0.7619133,Gemob01Bo_10004239:0.6895588)65:0.1630311,Burma01Bp_5372584:0.6347465)84:0.2273358)100:1.5042272,((Proma01Bc_3323969:0.4003672,(Theel01Bc_2229968:0.2587928,(Anava01Bc_7581238:0.1694434,Trier01Bc_11347484:0.2620271)95:0.1517688)98:0.2299723)100:0.9044051,(((Metpe01Bp_12426635:0.8453367,(Aciba01Bi_9496725:0.3217695,Solus01Bi_11662626:0…
COG0661	((((((((Cythu01Bb_11063739:0.3266253,Flajo01Bb_14629782:0.3187671)100:1.3069608,Sulsp02Bp_15299369:1.1344020)65:0.2574384,(Proma01Bc_3324133:0.3759950,(((Trier01Bc_11347681:0.1284027,Synsp01Bc_1633140:0.1586031)32:0.0277530,(Anava01Bc_7590845:0.0108039,Nossp01Bc_1723245:0.0147503)100:0.1352837)49:0.0257247,(Acama01Bc_15833553:0.1388524,Theel01Bc_2229849:0.1238053)95:0.0727886)98:0.1759083)100:0.4…
COG0662	(((((((((((((Theel01Bc_:0.110826,((Pseae01Bp_:0.169775,Metpe01Bp_:0.168963)12:0.022579,(Metfl01Bp_:0.159183,Metca01Bp_:0.214121)18:0.078576)3:0.021169)10:0.067461,(Agrtu01Bp_:0.465010,Metex01Bp_:0.322720)37:0.102909)4:0.066201,Lenar01Bv_:0.239848)2:0.029949,(Escco01Bp_:0.312095,(Burma01Bp_:0.090071,Proma01Bc_:0.292259)69:0.084911)7:0.066996)28:0.013314,(Provi01Bb_:0.234729,Chlte01Bb_:0.170569)90:…
COG0663	(((((Uncme_1106:0.419237,(Myctu01Ba_:0.435331,Natph_7680:0.514628)83:0.288070)13:0.104359,Metex01Bp_:1.529525)2:0.112833,(((Agrtu01Bp_:0.344461,(Metpe01Bp_:0.218510,Burma01Bp_:0.226010)87:0.158326)48:0.101113,Pseae01Bp_:0.468241)52:0.169220,(((Halma_5537:0.792615,Metka_2009:0.297552)33:0.157771,(((Plama01Bo_:0.311804,Metsa_1167:0.366459)98:0.313331,Rhoba01Bo_:0.239250)48:0.129470,(((Theel01Bc_:0.…
COG0664	((((Chltr01Bv_1560495:0.2372504,Chlpn01Bv_1675274:0.3878321)97:0.6526766,Rhoba01Bo_3247144:1.8401035)9:0.0982387,((((Cloac01Bf_1500478:1.0351100,(Biflo01Ba_2346578:0.5505540,Myctu01Ba_1561081:0.2586865)84:0.3425478)10:0.0550814,(((((((Bacth01Bb_2934974:0.9504208,Flajo01Bb_14630217:0.5520528)34:0.1268296,Cythu01Bb_11063754:0.7670462)42:0.3365324,((((Neime01Bp_1567629:0.3702307,Metca01Bp_5380381:0.…
COG0665	(((Bacth01Bb_2934914:1.1664124,((Flajo01Bb_14630039:0.6135931,Cythu01Bb_11063846:0.5104940)55:0.1353783,(Uncme_11062030:0.3961435,((((Metac_2008935:0.3377604,Metma_2122775:0.2033185)61:0.0539736,Cloac01Bf_1589585:0.6728876)47:0.1001818,Metcu_12617913:0.3321133)56:0.0916400,Metba_7367015:0.5690159)61:0.1372077)96:0.3327004)98:0.4426641)89:0.4034247,((Halma_5537691:0.0763469,Halwa_11066771:0.023567…
COG0666	(((((Pyrae_1831292:0.6674585,(((Lenar01Bv_14919904:0.8449404,Trepa01Bs_1563982:0.7898831)5:0.0000000,(((Gemob01Bo_10015895:0.9581872,Agrtu01Bp_1588910:0.7034301)54:0.3151037,Lepin01Bs_4565754:0.6889411)3:0.0454842,(Metpe01Bp_12426704:0.4948979,Burma01Bp_5372361:0.5834825)25:0.3458917)0:0.0533105)0:0.0938384,Thepe_11972019:0.2398566)0:0.0773719)0:0.1183519,((Glovi01Bc_3752163:1.1270515,(Metex01Bp_…
COG0667	(((((Deira01Bd_1580725:0.2377468,Glovi01Bc_3752040:0.2763783)86:0.1274627,(((Flajo01Bb_14629793:0.2789924,Thema01Bt_1564376:0.2692863)61:0.0877683,Helpy01Bp_1564580:0.5288629)53:0.0764665,Mesfl01Bf_5036506:0.3061217)93:0.2242458)100:0.4519656,(((((Aerpe_11843147:1.2813243,(Sulto_1592056:0.2032106,Sulac_7060663:0.1508979)100:0.6176546)42:0.0836590,Halwa_11066706:0.9049659)59:0.1162181,Censy_118195…
COG0668	((((((((((((((((((Aciba01Bi_:0.241229,Dehsp01Bh_:0.339285)33:0.159290,(((Pseae01Bp_:0.192197,Agrtu01Bp_:0.545869)51:0.148477,(Metfl01Bp_:0.360623,Myxxa01Bp_:0.518662)36:0.092767)8:0.062094,Mooth01Bf_:0.324517)3:0.025576)4:0.036382,(Rubxy01Ba_:0.429873,Cloac01Bf_:0.395431)36:0.229730)0:0.052289,(Bacsu01Bf_:0.265957,Lacca01Bf_:0.243526)47:0.138551)2:0.117845,(Theth01Bd_:0.263619,Deira01Bd_:0.202531…
COG0669	(((((Myctu01Ba_1561010:0.5913798,(Theth01Bd_4619886:0.1781490,Deira01Bd_1580566:0.3005367)84:0.1138765)13:0.0772924,((Proma01Bc_3324040:0.5140659,(((Trier01Bc_11347526:0.1267627,Synsp01Bc_1633173:0.1927406)64:0.0306231,(Anava01Bc_7590818:0.0113001,Nossp01Bc_1723219:0.0000000)100:0.0889158)56:0.0582616,(Theel01Bc_2229870:0.1755330,Acama01Bc_15833719:0.1500829)56:0.0888763)57:0.0483811)38:0.0672936…
COG0670	(((((((((((Desvu01Bp_:0.293040,(Fusnu01Bu_:0.544955,Sulsp02Bp_:0.357983)33:0.101072)13:0.067989,Cloac01Bf_:0.413378)13:0.060544,((((Chlpn01Bv_:0.105426,Chltr01Bv_:0.281032)100:0.838941,Deira01Bd_:0.246419)26:0.129625,Vicva01Bv_:0.479696)7:0.116883,Escco01Bp_:0.254271)2:0.107099)3:0.041249,(Ricpr01Bp_:0.413369,(Metex01Bp_:0.259780,Agrtu01Bp_:0.151342)82:0.113608)86:0.158400)2:0.035492,Borbu01Bs_:0…
COG0672	((((((((((Metex01Bp_:0.968220,(Biflo01Ba_:0.658374,(Trepa01Bs_:0.462171,Fusnu01Bu_:0.477517)80:0.181001)91:0.163956)55:0.181054,(Myxxa01Bp_:0.830980,(Metpe01Bp_:0.537299,(Metfl01Bp_:0.380264,Pseae01Bp_:0.637668)87:0.167924)81:0.168990)54:0.148313)27:0.121910,Chlau01Bh_:1.414937)18:0.076883,Bacsu01Bf_:0.998944)95:0.458303,((Aerpe_1184:0.724076,Arcfu_1149:0.445579)74:0.153156,(Thema01Bt_:0.282056,P…
COG0673	((((((((Thepe_11971992:0.3822483,(Bacsu01Bf_1607982:0.3207300,(Agrtu01Bp_1589095:0.2534377,Burma01Bp_5372502:0.4603003)97:0.2290655)95:0.1211404)100:0.3403368,(((((Thete_9990177:0.4131501,((Pyris_11987263:0.1198278,Pyrae_1831223:0.0829194)86:0.0628972,Pyrca_12645868:0.0893926)99:0.2337522)98:0.4564193,Hypbu_12402826:0.6918185)33:0.1337948,Censy_11819541:0.6026190)29:0.1506926,((Metka_2009368:0.29…
COG0674	((((((Thevo_1354166:0.0914642,Theac_1608254:0.0923817)100:0.3533878,(Theko_5764191:0.0539703,((Pyrab_1452156:0.0313960,Pyrho_1459056:0.0319885)57:0.0112642,Pyrfu_1897734:0.0191551)77:0.0395203)100:0.4383715)59:0.0658056,((((Dehsp01Bh_14766930:0.4784546,Rubxy01Ba_10880376:0.9670682)38:0.0735799,(Thepe_11971948:0.4625459,(((((((Chlte01Bb_2167444:0.0737126,Provi01Bb_14522021:0.1647477)100:0.1540596,…
COG0675	(((((((((Myctu01Ba_1560992:0.8516971,Versp01Bv_44196:0.4816016)44:0.1290762,((Theel01Bc_2229903:0.0618895,(Anava01Bc_7581273:0.0438890,Nossp01Bc_1722902:0.0608318)100:0.1100152)100:0.2090428,((Trier01Bc_11347513:0.2074635,Acama01Bc_15834010:0.2350062)50:0.0633583,Synsp01Bc_1633046:0.1497202)100:0.3000668)56:0.1102061)17:0.0660318,((Metst_8449025:0.8527706,Helpy01Bp_1564560:0.5692312)23:0.0859663,…
COG0676	((Proma01Bc_3324120:2.3652048,(Pseae01Bp_1560061:0.9784773,Acama01Bc_15833820:0.3563819)38:0.1001537)13:0.0552863,((((Biflo01Ba_2346506:1.0535781,Metpe01Bp_12426837:0.7221408)53:0.2156781,Solus01Bi_11662629:0.6501373)14:0.1444907,(Metfl01Bp_9177469:0.5439734,Vicva01Bv_15038681:0.6818056)10:0.1021799)6:0.0588411,Escco01Bp_9011133:0.8940000)13:0.0552863);
COG0677	(((Blama01Bo_8730956:0.2685624,(Agrtu01Bp_15918527:0.4320857,((Pseae01Bp_1559835:0.3619272,Rhoba01Bo_3247200:0.3569530)94:0.1484809,((Aciba01Bi_9496986:0.4345785,Myxxa01Bp_10875776:0.2560652)54:0.0840114,((((((((MetmC_13404633:0.3457835,Cythu01Bb_11063976:0.4457975)66:0.1289651,Desvu01Bp_4658157:0.3918525)56:0.0338948,(Theel01Bc_2229874:0.3323189,(Vicva01Bv_15038649:0.3447231,(((((Chlte01Bb_21673…
COG0678	((Theel01Bc_2229835:1.2410665,Nossp01Bc_1722903:0.0159651)78:0.0006187,(((Neime01Bp_1567683:0.2365099,Lenar01Bv_14919734:0.1776102)62:0.0586705,(((Trier01Bc_11347406:0.1761655,(Synsp01Bc_1633036:0.1616203,Acama01Bc_15833681:0.0608682)61:0.0655971)100:0.1986343,(Metex01Bp_16385201:0.5454590,((Burma01Bp_5372604:0.2404442,Metpe01Bp_12426861:0.2887616)68:0.1515989,Metca01Bp_5380278:0.3142224)99:0.384…
COG0679	(((((((((Lenar01Bv_:0.643744,((Opiba01Bv_:0.548897,Blama01Bo_:0.419223)24:0.101170,Rhoba01Bo_:0.473581)77:0.237060)72:0.224482,(Biflo01Ba_:0.745308,Metma_2122:0.485694)95:0.446060)5:0.225058,((((Uncme_1106:0.875712,(Natph_7680:0.151645,Halma_5537:0.378820)100:0.480904)17:0.160326,((Desvu01Bp_:0.549572,(Agrtu01Bp_:0.766532,Metex01Bp_:0.443102)87:0.397623)52:0.206931,(Metpe01Bp_:0.700958,(Bacsu01Bf…
COG0680	(((((((((((Metcu_12618011:0.1283200,Methu_8860357:0.1744203)39:0.0419818,((Metma_2122914:0.0964332,Metac_2008985:0.0379512)76:0.0287916,Metba_7366799:0.0086218)100:0.3169015)65:0.1351886,(Metst_8449029:0.3919122,Metth_1567930:0.3538015)33:0.1006805)12:0.0000000,Uncme_11062220:0.4045473)36:0.1117071,(Metka_2009506:0.5636505,((Metmp_4535838:0.0115351,MetmC_13404568:0.0656870)100:0.4618501,Metja_156…
COG0681	(((((((Escco01Bp_1613049:0.2197431,((Metca01Bp_5380447:0.1497574,(((Ricpr01Bp_1560399:0.4177701,Metex01Bp_16385169:0.2195607)51:0.1302716,Agrtu01Bp_1588837:0.0894728)47:0.1210219,(((((Vicva01Bv_15038661:0.2795391,Opiba01Bv_15389051:0.6216189)15:0.0334497,Lenar01Bv_14919775:0.3197955)44:0.1627515,(((Blama01Bo_8730696:0.1733388,Rhoba01Bo_3247354:0.1850846)71:0.1060751,Plama01Bo_14917704:0.3408217)7…
COG0682	((((((Trier01Bc_11347524:0.1261460,((Acama01Bc_15833769:0.1773219,(Anava01Bc_7590818:0.0052511,Nossp01Bc_1723219:0.0000000)100:0.1139779)32:0.0492914,(((Synsp01Bc_1632945:0.1485567,Proma01Bc_3323991:0.5188490)52:0.0850577,Glovi01Bc_3752396:0.4369359)21:0.0700015,Theel01Bc_2229970:0.2579205)20:0.0614131)11:0.0315535)77:0.2060036,(Thema01Bt_1564293:0.3332825,Ferno01Bt_15424959:0.2769934)100:0.38651…
COG0683	((((Rubxy01Ba_10880321:0.7771894,((Natph_7680342:0.3764579,(Halma_5537668:0.1739085,Halwa_11066947:0.2067812)78:0.0697504)100:0.7894465,(Lenar01Bv_14919710:0.8455265,((Metca01Bp_5380424:0.3542686,(Agrtu01Bp_15918666:0.5696290,(((Synsp01Bc_1633108:0.1150871,(((Acama01Bc_15833405:0.1429801,(Anava01Bc_7591055:0.0042052,Nossp01Bc_1722944:0.0043142)100:0.0575150)66:0.0511485,Trier01Bc_11347403:0.09008…
COG0684	((((((((Methu_8860194:0.2219136,(Metla_12448626:0.2709584,Metcu_12617869:0.1681003)74:0.0848505)51:0.0945222,(Metsa_11675376:0.1953949,(Metba_7366870:0.0468347,(Metac_2009328:0.0232617,Metma_2122731:0.0279843)76:0.0304131)100:0.1942876)56:0.0597473)22:0.0461624,Uncme_11062147:0.2091101)24:0.0325525,Arcfu_1149846:0.3078134)60:0.0988931,(Metmp_4535883:0.0079482,MetmC_13404536:0.0241083)100:0.377416…
COG0685	(((((((Pyris_11987321:0.2421883,Pyrca_12645916:0.4524983)18:0.0767833,Pyrae_1831286:0.1819503)55:0.2969183,Thete_9990147:0.4852872)73:0.3165802,((Picto_4847795:1.0940412,Calma_12635421:0.9075710)76:0.2962287,Aerpe_11843091:1.4860911)53:0.3045746)54:0.2857979,Stama_12646532:1.1321971)86:0.5735052,Deira01Bd_1580599:2.0041299)41:0.1358576,(((((((Ferno01Bt_15424995:0.5789508,((Flajo01Bb_14629927:0.24…
COG0686	((((Synsp01Bc_1632938:0.3006912,(Theel01Bc_2229965:0.2831062,((Trier01Bc_11347671:0.2176328,(Anava01Bc_7590640:0.0072423,Nossp01Bc_1722984:0.0117930)100:0.1257923)58:0.0483786,Acama01Bc_15833745:0.1829968)59:0.0377332)46:0.0412831)18:0.0397265,Glovi01Bc_3752353:0.2449783)98:0.2454786,((((((Versp01Bv_44182:0.5001094,CanPr01Bv_4644712:0.4387836)20:0.0664136,((Provi01Bb_14521995:0.9656056,Solus01Bi_…
COG0687	((Versp01Bv_44195:2.9832061,(Arcfu_1150002:0.6415921,(Aerpe_11843126:0.5432918,(Thepe_11971981:0.3131049,(Pyris_11987269:0.0643854,(Pyrae_1831230:0.1176685,Pyrca_12645874:0.0925616)78:0.0454263)100:0.5410253)68:0.1171806)84:0.2518020)68:0.1019844)24:0.0039424,(((((Trier01Bc_11347640:0.5200663,(CanPr01Bv_4644650:0.7016961,((Trepa01Bs_1563964:0.6949820,Thema01Bt_1564412:0.1157644)68:0.0977079,(Fusn…
COG0688	((((((((((((((((Plama01Bo_:0.209056,Rhoba01Bo_:0.499690)98:0.327836,Versp01Bv_:0.601836)13:0.083806,(Solus01Bi_:0.246754,Aciba01Bi_:0.427663)81:0.139529)23:0.172277,((Provi01Bb_:0.329767,Chlte01Bb_:0.325953)98:0.273822,(((Ricpr01Bp_:0.371443,(Metex01Bp_:0.138835,(Myctu01Ba_:0.578551,Agrtu01Bp_:0.176556)33:0.152017)36:0.139194)51:0.152232,(Desvu01Bp_:0.286878,(Neime01Bp_:0.354885,Burma01Bp_:0.1253…
COG0689	(((((((Aciba01Bi_9496864:0.2091353,Solus01Bi_11662675:0.2779477)94:0.1285230,Mooth01Bf_8358938:0.3203336)28:0.0595552,Dehsp01Bh_14766974:0.4651183)5:0.0759898,(((Deira01Bd_1580659:0.9793900,Myxxa01Bp_10875862:0.3406055)50:0.1683391,Chlau01Bh_16384584:0.3960964)11:0.0692072,((((Plama01Bo_14917390:0.3510844,Rhoba01Bo_3247386:0.3978519)68:0.0809884,(Blama01Bo_8730827:0.2772037,Gemob01Bo_10007157:0.3…
COG0691	((((((((((Trepa01Bs_:0.466089,Borbu01Bs_:0.519453)37:0.169995,(Ricpr01Bp_:0.304841,(Metex01Bp_:0.285258,Agrtu01Bp_:0.252363)63:0.110668)64:0.154812)7:0.086583,(Rhoba01Bo_:0.459137,(Blama01Bo_:0.333733,Plama01Bo_:0.263720)76:0.085304)58:0.109572)1:0.048771,Versp01Bv_:0.554619)1:0.045964,(Lenar01Bv_:0.501235,(Provi01Bb_:0.160334,Chlte01Bb_:0.041956)100:0.311275)17:0.112486)0:0.034729,(Glovi01Bc_:0.…
COG0692	(((((((Sulsp02Bp_:2.371387,Mesfl01Bf_:0.761084)75:0.317161,Fusnu01Bu_:0.215986)45:0.302463,((((((Desvu01Bp_:0.526429,(Vicva01Bv_:0.493850,Metfl01Bp_:0.639369)34:0.141837)15:0.031280,(Metpe01Bp_:0.395002,Metex01Bp_:0.822024)41:0.136971)19:0.122914,Burma01Bp_:0.299702)35:0.224577,(Neime01Bp_:0.242295,Escco01Bp_:0.271431)97:0.112902)5:0.063305,(CanPr01Bv_:0.427999,(Chlpn01Bv_:0.181895,Chltr01Bv_:0.1…
COG0693	(((((Hypbu_12402786:0.6463626,((Pyrab_1452068:0.0373175,Theko_5764121:0.1106505)29:0.0250938,(Pyrho_1459146:0.0406294,Pyrfu_1897809:0.0409027)36:0.0144559)99:0.1597350)19:0.0518427,((((Theth01Bd_4619939:0.3082908,(Thevo_1354125:0.1933251,(Theac_1608158:0.0997782,Picto_4847814:0.0935007)82:0.0693368)99:0.1589248)79:0.1256325,(((Desvu01Bp_4657940:0.2722853,Mooth01Bf_8359091:0.0918023)60:0.0602201,(…
COG0695	((Mooth01Bf_8359061:0.4389911,((((Aciba01Bi_9496981:0.7496497,(Biflo01Ba_2346525:0.7366691,Lacca01Bf_11649495:0.4607277)83:0.4486165)49:0.1953606,(Myctu01Ba_5711707:1.0775504,Deira01Bd_1580707:0.0285548)49:0.4235514)33:0.4501004,(Bacsu01Bf_1607998:1.3042433,((Halsp_1579095:0.2875108,Natph_7680127:0.1080848)79:0.1637397,(Halma_5537703:0.1066750,Halwa_11066910:0.3651324)97:0.3676677)100:0.6985906)1…
COG0696	((((Trier01Bc_11347480:0.2174533,(Anava01Bc_7590694:0.0027070,Nossp01Bc_1723167:0.0046668)99:0.1463860)63:0.0431734,(((((((((Metfl01Bp_9177654:0.3533251,(Escco01Bp_1613148:0.2537959,Pseae01Bp_1560032:0.2623328)80:0.1039345)82:0.1677319,((((Halsp_1579077:0.2641029,Halwa_11066868:0.3148196)28:0.0566126,Natph_7680162:0.2134418)43:0.0836993,Halma_5537994:0.1725211)100:0.4276957,Agrtu01Bp_1589146:0.59…
COG0697	(((((Escco01Bp_9011166:1.7559314,((((Sulsp02Bp_15299350:0.9308337,Helpy01Bp_1564584:1.2563749)59:0.3974178,Trepa01Bs_1563997:1.6987916)93:0.7708176,Ricpr01Bp_1560395:1.5434104)73:0.5259589,Lenar01Bv_14919904:1.3237788)29:0.4758188)0:0.0949322,Glovi01Bc_3752074:2.4810618)1:0.2673557,(((((Opiba01Bv_15389103:1.5259637,(Plama01Bo_14917680:3.6076424,Flajo01Bb_14629948:0.9819285)25:0.4354082)0:0.300759…
COG0698	((((((((((Fusnu01Bu_:0.311770,(Thema01Bt_:0.196694,Ferno01Bt_:0.158358)95:0.160809)15:0.027143,Ricpr01Bp_:0.734478)1:0.069423,((Sulsp02Bp_:0.301638,Helpy01Bp_:0.588683)46:0.110502,(Myxxa01Bp_:0.485197,Desvu01Bp_:0.332420)48:0.085167)26:0.100769)1:0.038309,(((((Opiba01Bv_:0.265191,(Metca01Bp_:0.294251,Versp01Bv_:0.338513)67:0.103319)86:0.204221,(Bacth01Bb_:0.422778,(Flajo01Bb_:0.295688,Cythu01Bb_:…
COG0699	(((Theel01Bc_2229786:1.6040588,Escco01Bp_1613193:1.2634859)29:0.6920736,(((Bacth01Bb_2934818:1.4684401,Cythu01Bb_11063933:1.3751072)51:0.7093160,((((Myctu01Ba_1560748:1.2519200,Myxxa01Bp_10876369:1.3254840)23:0.3448364,(Chlau01Bh_16384654:0.3178508,(Deira01Bd_1580625:0.3395532,Theth01Bd_4619946:0.5151370)50:0.0953025)84:0.2978157)8:0.1137254,((Blama01Bo_8730861:2.0749219,Helpy01Bp_1564558:1.32722…
COG0700	((((Cloac01Bf_1589376:0.5709070,Bacsu01Bf_1607937:0.6027964)59:0.1068379,((Cythu01Bb_11063856:0.2242720,Flajo01Bb_14629864:0.3026671)100:0.6084072,(Pseae01Bp_1560067:0.5399311,Bacth01Bb_2934869:0.3404190)58:0.1218800)73:0.2899900)23:0.0769089,(Mooth01Bf_8359020:0.4014924,Trier01Bc_11347648:0.4072622)14:0.0501792)25:0.0684289,(Escco01Bp_1613215:2.0001862,Synsp01Bc_1632939:0.2797255)25:0.0684289);
COG0701	(((((((((((Chlau01Bh_:0.158789,(Provi01Bb_:0.012114,Chlte01Bb_:0.062306)100:0.216212)99:0.187414,(Mooth01Bf_:0.117040,(((Metma_2122:0.035305,(Metba_7366:0.054178,Metac_2009:0.063220)41:0.029300)99:0.214686,(MetmC_1340:0.025210,Metmp_4535:0.028983)100:0.224486)91:0.139627,(Metth_1567:0.259529,Aquae01Bq_:0.336982)25:0.039125)25:0.068318)32:0.061340)21:0.053505,(Nossp01Bc_:0.312271,Sulsp02Bp_:0.3019…
COG0702	(((((((Sulac_7060:1.633282,(((Desvu01Bp_:0.363981,Rhoba01Bo_:0.366082)27:0.083305,(Theth01Bd_:0.417141,(((Plama01Bo_:0.205700,Lenar01Bv_:0.578969)40:0.077209,Solus01Bi_:0.318549)15:0.048638,(Gemob01Bo_:0.250206,Blama01Bo_:0.156641)100:0.155131)88:0.172912)31:0.055085)52:0.055527,(Escco01Bp_:0.682104,(Halwa_1106:0.492954,Flajo01Bb_:0.490913)46:0.103477)27:0.070387)98:0.322723)22:0.121847,Censy_118…
COG0703	((((((((Bacth01Bb_2934880:0.6086591,Cythu01Bb_11063959:0.7192796)69:0.1840238,Flajo01Bb_14629781:0.7326583)43:0.2718489,(Versp01Bv_44019:0.7540998,Fusnu01Bu_1970415:0.6864926)22:0.1233504)11:0.0840399,(((((Chltr01Bv_1560509:1.0375929,Chlpn01Bv_1675198:0.7282746)100:1.1078708,CanPr01Bv_4644651:1.0090171)31:0.1987173,Vicva01Bv_15038674:1.4960692)13:0.4040894,(Sulsp02Bp_15299176:1.0285110,(((Bacsu01…
COG0704	((((Mesfl01Bf_5036505:1.4988856,Lepin01Bs_4565658:1.0220406)30:0.1856060,Metka_2009429:1.2792435)1:0.1098011,(((Agrtu01Bp_1588777:0.4030735,Metex01Bp_16385411:0.3085993)98:0.4031588,(((Myxxa01Bp_10875717:0.4103566,((Burma01Bp_5372553:0.2514768,Metpe01Bp_12426646:0.3101037)94:0.1949283,(((Escco01Bp_1613159:0.4026905,Metca01Bp_5380338:0.3896404)56:0.1105191,Metfl01Bp_9177448:0.3222023)29:0.0272729,…
COG0705	((((((Escco01Bp_4917635:0.6819159,Pseae01Bp_1559828:0.9289447)63:0.2562936,CanPr01Bv_4644609:1.1279115)28:0.1138910,Blama01Bo_8731018:0.8504611)58:0.4899337,((((Rubxy01Ba_10880398:0.9778250,Calma_12635409:1.0839102)18:0.2563619,(((((Theth01Bd_4619941:0.4513579,((((Desvu01Bp_4657943:0.4756290,Aquae01Bq_1560653:0.4816781)3:0.0424500,(Aerpe_11843163:0.3922604,Rhoba01Bo_3247756:0.4137164)16:0.1564017…
COG0706	((((((CanPr01Bv_4644671:0.3922109,(Chltr01Bv_1560497:0.0990962,Chlpn01Bv_1675272:0.1371530)98:0.2691116)100:0.4710762,((Deira01Bd_1580714:0.7993308,Theth01Bd_4619838:0.4610412)87:0.2159399,(Ferno01Bt_15424971:0.2203791,Thema01Bt_1564421:0.2729415)100:0.7030788)24:0.1823152)8:0.0380928,Chlau01Bh_16384572:0.9542370)3:0.1146148,(((Myctu01Ba_1561105:1.0817992,Biflo01Ba_2346522:1.0256906)52:0.3703985,…
COG0707	(((((Chlau01Bh_16384633:0.6572451,Rubxy01Ba_10880433:0.6461468)8:0.1132252,(((Desvu01Bp_4658090:0.4024659,((((Metpe01Bp_12426565:0.2439619,Metfl01Bp_9177662:0.1848356)98:0.3831969,(Burma01Bp_5372603:0.2165388,Escco01Bp_1612808:0.3555950)41:0.0998742)31:0.0493533,(Pseae01Bp_1559960:0.2964406,Metca01Bp_5380342:0.2995043)20:0.0523534)21:0.0834976,Neime01Bp_1567633:0.3485843)76:0.1178489)27:0.0912289…
COG0708	(((((((((Uncme_11062124:0.3165448,Metbu_9177407:0.3178116)24:0.0559217,(Metac_2009092:0.0673102,(Metma_2122925:0.1001851,Metba_7367068:0.0663656)72:0.0418625)98:0.2866589)17:0.0402977,(((Sulsp02Bp_15299223:0.5838819,Methu_8860174:0.5844580)48:0.1434164,Desvu01Bp_4658166:0.5806284)38:0.1059778,Metth_1567824:0.3023479)8:0.0508818)61:0.1282710,Borbu01Bs_1559487:0.6542835)11:0.0513348,(((Rhoba01Bo_32…
COG0709	((((((((Myxxa01Bp_:0.469209,(Gemob01Bo_:0.341787,((Escco01Bp_:0.172752,(Pseae01Bp_:0.226108,Sulsp02Bp_:0.385397)41:0.066633)100:0.318913,(Metpe01Bp_:0.209603,Burma01Bp_:0.210931)100:0.208714)100:0.232475)73:0.097137)28:0.086228,(Chlau01Bh_:0.515523,(Solus01Bi_:0.296245,Aciba01Bi_:0.246453)97:0.153384)49:0.088523)23:0.081611,((Desvu01Bp_:0.594431,Mooth01Bf_:0.232750)27:0.056173,Rubxy01Ba_:0.519467…
COG0710	((((((((Aciba01Bi_9497113:0.4781124,Solus01Bi_11662619:0.5572471)90:0.3263801,Dehsp01Bh_14766908:0.5490063)62:0.2510023,(((Plama01Bo_14917594:0.2384068,Blama01Bo_8731173:0.2621274)60:0.1058854,Rhoba01Bo_3247429:0.2874565)58:0.1519691,Gemob01Bo_10015159:0.5636550)71:0.2917303)25:0.1527654,(((Calma_12635342:1.2608418,(((((Picto_4847766:0.7530334,(Thevo_1354102:0.1187523,Theac_1608128:0.5978393)65:0…
COG0711	((((((((((((((Chlau01Bh_:0.494952,(Versp01Bv_:0.457836,Opiba01Bv_:0.606163)44:0.159492)50:0.195628,(Dehsp01Bh_:0.412234,Lenar01Bv_:0.780784)38:0.167265)5:0.076428,Rubxy01Ba_:0.540929)1:0.043918,((Blama01Bo_:0.696061,Gemob01Bo_:0.646602)28:0.154157,Mooth01Bf_:0.515612)3:0.052420)0:0.055300,Bacsu01Bf_:0.551194)0:0.052832,Cloac01Bf_:0.831687)0:0.062848,(((Lacca01Bf_:0.673265,CanPr01Bv_:0.786384)9:0.…
COG0712	(((((((((((((Opiba01Bv_:1.554716,((Neime01Bp_:0.679389,(Metpe01Bp_:0.446752,Burma01Bp_:0.405313)88:0.259531)71:0.190569,Metfl01Bp_:0.449397)46:0.032013)8:0.128573,(Pseae01Bp_:0.362380,(Metca01Bp_:0.729638,Escco01Bp_:0.386232)35:0.118143)70:0.200804)8:0.169873,(((Ricpr01Bp_:1.011356,(Ferno01Bt_:0.304914,Thema01Bt_:0.807667)97:0.542323)27:0.176132,(Helpy01Bp_:1.625251,Sulsp02Bp_:0.744727)27:0.42745…
COG0713	((((((((((((((((Myxxa01Bp_:0.434259,(Theth01Bd_:0.241137,Deira01Bd_:0.217251)90:0.250020)3:0.050283,(((Myctu01Ba_:0.343567,Lepin01Bs_:0.523563)14:0.060472,CanPr01Bv_:0.626396)4:0.079905,Chlau01Bh_:0.245298)5:0.100297)4:0.096969,(Opiba01Bv_:0.370130,Versp01Bv_:0.482678)17:0.067098)2:0.032402,Rubxy01Ba_:0.633885)4:0.027035,(Cythu01Bb_:0.368119,Flajo01Bb_:0.231252)88:0.267897)3:0.156828,(((Burma01Bp…
COG0714	((Dehsp01Bh_14766886:7.5790389,Naneq_4161502:0.2372747)17:0.1637621,(((((((Metmp_4535792:0.1652949,MetmC_13404635:0.1444099)92:0.4346007,((Anava01Bc_7590851:0.1524569,Theel01Bc_2229962:0.2964095)90:0.3475870,Myctu01Ba_1561082:0.4919088)12:0.0965343)5:0.0754549,(Metcu_12618034:0.6964415,Uncme_11062147:0.3836003)67:0.1550936)0:0.0322184,(((Theko_5764178:0.0821622,(Pyrfu_1897688:0.0231635,(Pyrab_145…
COG0715	(((((((((Lepin01Bs_:1.818817,Metla_1244:1.886506)62:0.939939,Arcfu_1149:2.290990)36:0.008138,Solus01Bi_:1.581897)21:0.126936,((Escco01Bp_:0.833655,Lacca01Bf_:0.919500)81:0.379501,Hypbu_1240:1.063147)14:0.135821)10:0.196319,Ferno01Bt_:1.268439)2:0.173724,((((Bacsu01Bf_:0.986154,Theth01Bd_:0.858117)73:0.301940,Vicva01Bv_:1.021601)22:0.101012,((Chlpn01Bv_:0.175777,Chltr01Bv_:0.416935)99:0.765434,(Ru…
COG0716	((Bacth01Bb_2934592:0.5024147,((((Chlau01Bh_16384591:0.5685815,((((Glovi01Bc_3751988:0.1825363,(Trier01Bc_11347534:0.1640362,Acama01Bc_15833907:0.2365772)37:0.0244086)25:0.0589539,Nossp01Bc_1722989:0.1084455)36:0.0431794,Synsp01Bc_1633053:0.1573554)32:0.0437759,Anava01Bc_7581282:0.1506555)97:0.2098050)47:0.1227083,Blama01Bo_8731139:0.2851667)20:0.1015240,(Vicva01Bv_15038683:0.3080752,((Lacca01Bf_…
COG0717	((((((((Metth_1567983:0.1550933,Metst_8448984:0.1380657)96:0.1855716,((Myctu01Ba_1560746:0.2111280,Biflo01Ba_2346606:0.2531972)91:0.3534824,Escco01Bp_1613000:0.7443291)22:0.2119569)3:0.0451871,(((Halwa_11066724:0.1887825,Halsp_1578953:0.2058088)43:0.0517781,Natph_7680321:0.0427745)36:0.0589995,Halma_5537852:0.0343347)98:0.3784280)11:0.1331548,Metka_2009373:0.4618433)9:0.1340496,((Rhoba01Bo_324725…
COG0718	(((((((Rubxy01Ba_10880335:0.3333633,Mooth01Bf_8358890:0.3350053)27:0.1898447,((((Chltr01Bv_1560505:0.1656836,Chlpn01Bv_1675300:0.2375776)100:0.7572020,CanPr01Bv_4644611:0.8332128)30:0.3043136,Myctu01Ba_1561085:0.6416651)5:0.1520421,((Opiba01Bv_15389098:0.8794470,(Aciba01Bi_9496900:0.4235030,Solus01Bi_11662227:0.3431646)66:0.2269171)2:0.0577962,((Cloac01Bf_1589342:0.4291745,(Lacca01Bf_11649571:0.5…
COG0719	((Censy_11819505:0.2273180,Burma01Bp_5372571:5.3932961)2:0.0393713,(((Chlau01Bh_16384901:0.3129666,(Lacca01Bf_11649467:0.4005678,Bacsu01Bf_1608031:0.2198102)92:0.1114906)20:0.0409040,(((((((Escco01Bp_9011131:0.3386131,Sulsp02Bp_15299259:0.2503063)17:0.0455406,(((Flajo01Bb_14629894:0.2419720,Cythu01Bb_11063738:0.1527576)70:0.0524586,(Bacth01Bb_2934881:0.2318558,(Agrtu01Bp_15918493:0.1004042,Metex0…
COG0720	((((((((((((Methu_8860:0.276397,(Metcu_1261:0.219004,Metla_1244:0.335862)52:0.113237)100:0.433718,(Vicva01Bv_:0.444513,Bacth01Bb_:0.475610)77:0.302459)10:0.073771,(((Dehsp01Bh_:0.390740,Cloac01Bf_:0.459803)44:0.140731,(Sulsp02Bp_:0.271091,Helpy01Bp_:0.447586)100:0.464416)35:0.112896,(Metac_2008:0.465612,(Solus01Bi_:0.217521,Aciba01Bi_:0.342541)87:0.170166)31:0.075037)6:0.050150)2:0.044942,((Gemob…
COG0721	(((((Aquae01Bq_1560709:0.3446428,(((Fusnu01Bu_1970409:0.4012655,(Mesfl01Bf_5036497:0.8214360,(Chltr01Bv_1560472:0.3350095,Chlpn01Bv_1675303:0.4449071)100:0.7578887)67:0.3656920)15:0.1045713,Cythu01Bb_11063921:0.6641110)1:0.0886888,Desvu01Bp_4657922:0.5893522)0:0.0699136)0:0.0000000,(Hypbu_12402798:0.7236456,((((((Deira01Bd_1580629:0.6345761,CanPr01Bv_4644630:0.6135353)26:0.0119812,(Thema01Bt_1564…
COG0722	(((((((((((Neime01Bp_:0.337374,(Escco01Bp_:0.219608,(((Metpe01Bp_:0.362499,Burma01Bp_:0.170199)70:0.062113,Metfl01Bp_:0.298481)52:0.061321,Metca01Bp_:0.342603)27:0.036307)29:0.051053)47:0.041612,(Rhoba01Bo_:0.333162,Aciba01Bi_:0.349823)41:0.080333)42:0.055256,Glovi01Bc_:0.456266)85:0.066319,Rubxy01Ba_:0.339148)58:0.042490,Biflo01Ba_:0.537739)75:0.048517,(Proma01Bc_:0.315345,(Theel01Bc_:0.213879,A…
COG0724	(((((((Helpy01Bp_1564544:0.4167746,(Trepa01Bs_1563934:0.2690416,CanPr01Bv_4644652:0.4531395)63:0.2823372)16:0.0611667,(Methu_8860166:0.1333079,Metcu_12617920:0.2474389)93:0.1511762)11:0.1068131,((Vicva01Bv_15038542:0.3107737,(((((Chlau01Bh_16384566:0.4428413,Mooth01Bf_8358942:0.2620009)60:0.2119284,Blama01Bo_8730845:0.2703192)20:0.0805990,Metca01Bp_5380486:0.2591279)14:0.1339214,Metpe01Bp_1242689…
COG0725	((((((((Gemob01Bo_10012614:0.7024081,(Lenar01Bv_14919717:0.4574104,Plama01Bo_14917577:0.2963627)100:0.4108915)71:0.2983820,(Hypbu_12402727:0.7107070,(Methu_8860261:0.6435107,(Metth_1567894:0.3795688,Theko_5764065:0.3889624)99:0.1902205)63:0.2185462)37:0.1260119)29:0.0531855,Aerpe_11843096:1.4279149)56:0.2730907,((Lacca01Bf_11649403:1.8071549,Fusnu01Bu_1970408:1.8594951)35:0.3307963,Metka_2009495:…
COG0726	((((Escco01Bp_1612898:0.7622690,Fusnu01Bu_1970373:1.6424695)59:0.5493764,Thema01Bt_1564288:0.3349907)7:0.0000000,((Dehsp01Bh_14766961:0.3525588,((Versp01Bv_44034:0.5691253,Bacsu01Bf_1607827:0.1899918)19:0.2277235,((((Plama01Bo_14917767:0.2451324,Chlau01Bh_16384766:0.3957330)11:0.0667233,(((Lenar01Bv_14919558:0.7575671,((Rhoba01Bo_3247174:0.7135164,(((Opiba01Bv_15389386:0.5300010,Vicva01Bv_1503838…
COG0728	((((Myxxa01Bp_10876116:0.4481935,Solus01Bi_11662065:0.4691509)100:1.0214093,((((Trepa01Bs_1563950:1.3720372,Versp01Bv_44195:0.9292719)17:0.1342654,((Ricpr01Bp_1560444:0.8383809,(Metex01Bp_16385271:0.8770446,Agrtu01Bp_15918427:0.6696866)79:0.1068145)73:0.2056194,((((Neime01Bp_1567620:0.2503147,(Escco01Bp_1612903:0.1404401,Pseae01Bp_1559975:0.1419246)97:0.1122544)80:0.1097836,Metfl01Bp_9177656:0.19…
COG0729	(((((((Myxxa01Bp_10875840:0.7800510,Sulsp02Bp_15299316:1.1423922)39:0.0350243,(Aciba01Bi_9496950:0.4131865,Solus01Bi_11662304:0.5545221)100:0.6621837)60:0.1899163,((Neime01Bp_1567794:0.9057544,(Metpe01Bp_12426628:0.6262217,(Metfl01Bp_9177617:0.5567493,Burma01Bp_5372521:0.6202509)42:0.1081247)69:0.1461003)87:0.1743515,(Pseae01Bp_1559773:0.4988048,Escco01Bp_1613204:0.7972480)72:0.2688904)65:0.27151…
COG0730	(((((((Provi01Bb_14521885:0.3567584,(Arcfu_1149915:0.1747248,Desvu01Bp_4658136:0.1119850)98:0.1843106)96:0.2957620,(Pyrae_1831342:0.6223231,Pyrca_12646002:0.6248547)90:0.3573286)100:0.9481481,(((Myxxa01Bp_10875828:0.2787388,(((Pyris_11987339:0.2957682,((Calma_12635408:0.0850723,(Picto_4847831:0.0692715,(Thevo_1354198:0.0075329,Theac_1608252:0.0101629)100:0.0748448)99:0.1215802)74:0.0611968,((Sult…
COG0731	(((((((((((Thepe_11971976:0.6930660,(Picto_4847826:0.1034561,(Thevo_1354133:0.0590230,Theac_1608227:0.0751659)81:0.0737265)100:0.4025570)55:0.1518022,(Theko_5764160:0.0774110,(Pyrfu_1897809:0.0481216,(Pyrab_1452068:0.0061223,Pyrho_1459146:0.0155507)95:0.0309038)87:0.0376564)100:0.2495907)18:0.0997869,(Metka_2009349:0.4583993,(((Sulac_7060708:0.1281736,Sulso_1589783:0.1614493)36:0.0197862,Sulto_15…
COG0732	(((((((((Chlte01Bb_:0.506603,(Blama01Bo_:0.674352,(Metpe01Bp_:0.613577,Chlau01Bh_:0.299078)91:0.250090)91:0.350397)55:0.073723,(Aciba01Bi_:0.719025,Myctu01Ba_:1.586685)29:0.092673)60:0.360532,(Metcu_1261:0.995137,((Trier01Bc_:0.579365,(Lenar01Bv_:0.418110,MetmC_1340:0.492014)62:0.152855)29:0.050182,((Rhoba01Bo_:0.568507,Acama01Bc_:0.530095)56:0.092197,Metac_2009:0.695558)79:0.223166)35:0.017204)5…
COG0733	(((((((((Neime01Bp_:0.367917,Bacsu01Bf_:0.279032)100:0.315303,(Vicva01Bv_:0.559904,(Bacth01Bb_:0.395619,Desvu01Bp_:0.569944)26:0.052063)13:0.057762)7:0.028908,(CanPr01Bv_:0.623795,(Metca01Bp_:0.439423,Helpy01Bp_:0.823624)27:0.088353)8:0.058906)21:0.064307,((Halsp_1579:0.452622,(Halma_5537:0.346906,Natph_7680:0.347042)64:0.062517)100:0.309115,Proma01Bc_:0.760749)30:0.098330)53:0.099993,(Fusnu01Bu_…
COG0735	((((((((((((Solus01Bi_:0.665777,(((Plama01Bo_:0.370071,(Gemob01Bo_:0.487568,(Blama01Bo_:0.159214,Rhoba01Bo_:0.340599)86:0.082823)78:0.148446)93:0.223867,(Lepin01Bs_:0.359732,Opiba01Bv_:0.722177)57:0.135623)43:0.131334,((Lenar01Bv_:0.490413,(Provi01Bb_:0.134861,Chlte01Bb_:0.207663)100:0.389319)74:0.133543,(Cythu01Bb_:0.182468,(Flajo01Bb_:0.251443,Bacth01Bb_:0.454581)71:0.080599)97:0.369548)65:0.17…
COG0736	(((((((((((((((CanPr01Bv_:0.374907,(Plama01Bo_:0.157080,((Gemob01Bo_:0.535628,Rhoba01Bo_:0.511301)40:0.109638,Blama01Bo_:0.181349)54:0.134093)38:0.153222)3:0.052435,(Chlpn01Bv_:0.306461,(Mooth01Bf_:0.412965,((Rubxy01Ba_:0.833721,Opiba01Bv_:0.399178)13:0.168958,Chltr01Bv_:0.245767)2:0.048602)1:0.115955)3:0.048285)2:0.043467,(Dehsp01Bh_:0.369971,(Glovi01Bc_:0.345828,Chlau01Bh_:0.536085)36:0.211642)…
COG0737	(((((Trepa01Bs_1563909:0.7439240,Agrtu01Bp_15918589:0.5548654)22:0.0985286,((Arcfu_1149848:0.9647162,(Thema01Bt_1564462:0.1800491,Ferno01Bt_15424932:0.2452467)100:0.3046082)8:0.1141436,((((Metca01Bp_5380230:0.4248243,Biflo01Ba_2346464:1.1775862)38:0.0829141,(Methu_8860396:0.7075937,Rubxy01Ba_10880315:0.4469169)54:0.1432128)84:0.3531517,((((Natph_7680193:0.3040951,Halwa_11066862:0.3979352)100:0.46…
COG0738	((((((((((Uncme_1106:1.732958,(((Myxxa01Bp_:0.860392,Metfl01Bp_:0.922806)34:0.135308,Pseae01Bp_:0.545859)19:0.127223,(Agrtu01Bp_:0.431110,(Deira01Bd_:0.322707,Burma01Bp_:0.765303)60:0.195785)39:0.087299)97:0.497541)42:0.314547,(Lacca01Bf_:2.178303,Opiba01Bv_:0.877200)30:0.229011)41:0.309960,Anava01Bc_:1.746354)22:0.008503,((Bacsu01Bf_:1.201389,(Chlau01Bh_:0.543099,Biflo01Ba_:0.835906)98:0.439726)…
COG0739	((((((((((Metla_12448613:1.6297723,Bacsu01Bf_1607919:0.4406252)76:0.4720493,Escco01Bp_9011134:0.5085424)28:0.2247139,(Rubxy01Ba_10880524:1.2263277,Cythu01Bb_11063817:0.6415130)24:0.1300766)2:0.1511027,(Deira01Bd_1580728:0.7980663,((Synsp01Bc_1633121:0.3092637,(Anava01Bc_7590940:0.0425443,Nossp01Bc_1723084:0.0000000)86:0.1777736)17:0.0697213,Trier01Bc_11347413:0.2746880)37:0.2017599)7:0.1068147)0:…
COG0740	(((((((Ferno01Bt_15424978:0.1107469,Thema01Bt_1564345:0.0926387)83:0.1260650,((((Aciba01Bi_9496858:0.1605587,Solus01Bi_11662299:0.2727149)85:0.1586966,(((((Opiba01Bv_15389121:0.2898348,(CanPr01Bv_4644701:0.1366389,(Chltr01Bv_1560543:0.0212752,Chlpn01Bv_1675219:0.0167230)100:0.2955840)94:0.1732008)33:0.0236188,Lenar01Bv_14919634:0.4027715)29:0.0416837,Versp01Bv_44107:0.1575520)39:0.0832116,(((Blam…
COG0741	((((((((((Aquae01Bq_:0.400391,Ricpr01Bp_:0.333996)44:0.177672,(Agrtu01Bp_:0.304579,Metex01Bp_:0.179047)48:0.089413)34:0.280147,((((Trepa01Bs_:0.611852,Theth01Bd_:0.645316)48:0.127965,Lepin01Bs_:0.702099)31:0.214253,(Chlau01Bh_:0.449198,Borbu01Bs_:0.514182)58:0.285620)9:0.101500,(Myxxa01Bp_:0.569056,Aciba01Bi_:0.682732)8:0.000000)1:0.070165)4:0.064545,(Bacsu01Bf_:1.524296,(((Ferno01Bt_:0.417252,Th…
COG0742	(((((((((((Rhoba01Bo_:0.697784,Blama01Bo_:0.705402)92:0.569499,(((Desvu01Bp_:0.548625,(Provi01Bb_:0.378712,Chlte01Bb_:0.327842)99:0.496255)34:0.249710,(((Opiba01Bv_:0.823366,Versp01Bv_:0.636910)69:0.427808,((Theth01Bd_:0.586529,Deira01Bd_:0.645908)78:0.322804,(Trepa01Bs_:0.947256,Vicva01Bv_:1.087790)45:0.338495)9:0.164543)2:0.102665,((Mooth01Bf_:0.033557,Gemob01Bo_:1.471312)59:0.361158,((Myxxa01B…
COG0743	((((((Ferno01Bt_15424963:0.5821507,Thema01Bt_1564365:0.5173391)100:0.4453220,Lepin01Bs_4565674:0.6724719)14:0.1139003,(Helpy01Bp_1564484:0.5976223,Sulsp02Bp_15299174:0.5593512)100:0.7989099)3:0.0840686,((Proma01Bc_3324068:0.3842806,((Acama01Bc_15833375:0.0697643,Theel01Bc_2229858:0.1440218)44:0.0133477,((Trier01Bc_16148563:0.1678570,Synsp01Bc_1633138:0.1409673)9:0.0142065,(Anava01Bc_7590752:0.000…
COG0744	((((((Escco01Bp_1612814:0.5600467,(Metca01Bp_5380422:0.3489144,Pseae01Bp_1559989:0.2446947)75:0.1306490)100:0.4590665,(Burma01Bp_5371624:0.7524504,(Aciba01Bi_9496809:0.3463152,Solus01Bi_11662162:0.4025707)99:0.2281611)54:0.0921143)23:0.0788276,(Helpy01Bp_1564522:0.4358193,Sulsp02Bp_15299194:0.3671066)94:0.4220722)29:0.1159523,((((Chlau01Bh_16384746:0.8422613,(Theth01Bd_4619912:0.4762467,Deira01Bd…
COG0745	((Metla_12448600:3.9737846,(Metmp_4535886:0.0662441,MetmC_13404533:0.0370240)90:0.5901522)26:0.1412050,((Uncme_11062059:0.3776700,(((((Halsp_1579113:0.3475608,Halma_5537671:0.2943839)100:2.2334833,(Metac_2009221:0.1610468,Metma_2122862:0.1199371)99:0.8331602)39:0.4090950,(Metbu_9177271:0.2302450,Metba_7367035:1.3721816)20:0.2049765)12:0.1682772,((((((Desvu01Bp_4657949:0.4135462,Cloac01Bf_1589497:…
COG0746	((((((((((Myctu01Ba_:0.682020,((Gemob01Bo_:0.422970,Plama01Bo_:0.505893)60:0.158106,Blama01Bo_:0.538974)76:0.172498)54:0.170802,(Flajo01Bb_:0.823793,(Aciba01Bi_:0.420567,(Sulsp02Bp_:0.273792,Helpy01Bp_:0.878421)94:0.587313)5:0.156641)1:0.129069)0:0.046896,(Glovi01Bc_:0.366417,((Nossp01Bc_:0.028545,Anava01Bc_:0.018729)98:0.186390,(Acama01Bc_:0.343980,Trier01Bc_:0.430264)47:0.159206)64:0.237042)99:…
COG0747	((((Opiba01Bv_15389330:1.7952306,(Blama01Bo_8730955:0.2459855,Plama01Bo_14917933:0.2383281)100:0.4544192)19:0.1799267,((CanPr01Bv_4644573:0.4192780,(Chltr01Bv_1560520:0.2306942,Chlpn01Bv_1675244:0.0870055)100:0.3438706)100:0.4941184,Vicva01Bv_15038712:0.6088828)60:0.1550934)16:0.0701617,((((Chlau01Bh_16384788:1.0976269,((Gemob01Bo_10007575:1.7062901,Glovi01Bc_3752277:1.0427976)25:0.1551225,((Aqua…
COG0748	(((((Burma01Bp_5372438:0.7376603,Solus01Bi_11662503:0.7851103)19:0.0711629,(Acama01Bc_15833331:0.5870468,(Pseae01Bp_1559958:0.4979967,Metca01Bp_5380238:0.3161828)79:0.2530957)70:0.3795384)51:0.2791694,(Rhoba01Bo_3247722:1.0524477,(Agrtu01Bp_1588941:1.0103111,Metex01Bp_16385066:0.2717685)93:0.2374113)36:0.3121269)45:0.3103302,Chlau01Bh_16384721:1.0241745)84:0.2332609,((Opiba01Bv_15389297:0.7225700…
COG0749	(((((Desvu01Bp_4657891:0.6757005,((Agrtu01Bp_15918416:0.2552965,Metex01Bp_16385189:0.4216230)62:0.1315384,(Myxxa01Bp_10875977:0.4703977,((Escco01Bp_1613170:0.2555178,Metpe01Bp_12426634:0.3772626)89:0.1188696,(Lepin01Bs_4565648:0.5283992,(Mesfl01Bf_5036487:1.0973434,Dehsp01Bh_14766983:0.2829595)31:0.1741408)10:0.0512108)11:0.0966542)7:0.0386398)7:0.0367098)20:0.0947002,Trepa01Bs_1563909:0.5966643)…
COG0750	(((((((Lenar01Bv_14919807:0.5303511,(CanPr01Bv_4644589:0.4969357,(Chltr01Bv_1560479:0.1975976,Chlpn01Bv_1675269:0.1453494)93:0.2339167)100:0.3833966)23:0.0758855,(Versp01Bv_44203:0.4220476,Opiba01Bv_15389189:0.3771042)63:0.1264548)67:0.2137686,(Deira01Bd_1580651:0.6769138,Theth01Bd_4619881:0.2355261)96:0.4756641)2:0.0245208,((((((Rhoba01Bo_3247378:0.2841590,Blama01Bo_8730677:0.3650519)96:0.175805…
COG0751	(((((((Ferno01Bt_15424973:0.5316207,Thema01Bt_1564299:0.3994099)100:0.4636725,Aquae01Bq_1560708:0.8032238)96:0.2083492,(Helpy01Bp_1564558:0.8338369,Sulsp02Bp_15299328:0.5573151)100:0.5846635)22:0.0476643,Fusnu01Bu_1970342:0.9431793)16:0.0895203,((Bacsu01Bf_1607958:0.3762815,Lacca01Bf_11649498:0.6510192)100:0.3681861,Mooth01Bf_8358946:0.6589741)35:0.0699943)11:0.0397320,(((Ricpr01Bp_16172908:1.016…
COG0752	((((((((Myxxa01Bp_:0.307805,(Fusnu01Bu_:0.364764,(Lacca01Bf_:0.257830,Bacsu01Bf_:0.123511)100:0.124555)69:0.045449)38:0.070263,Desvu01Bp_:0.284791)6:0.029922,(Glovi01Bc_:0.220586,(Proma01Bc_:0.302004,(Synsp01Bc_:0.129948,(Trier01Bc_:0.082303,((Theel01Bc_:0.085220,Acama01Bc_:0.082065)100:0.068018,(Nossp01Bc_:0.012322,Anava01Bc_:0.007290)100:0.067045)97:0.060302)88:0.029126)98:0.085964)65:0.043739)…
COG0753	(((((((Myxxa01Bp_10876361:0.2467243,(Bacsu01Bf_1608095:0.1472236,(Uncme_11062074:0.1348886,(Metma_2122805:0.0740461,Metcu_12617882:0.1117072)100:0.0777778)97:0.0664656)90:0.0893929)48:0.0417333,(Escco01Bp_4917614:0.2499043,(Metfl01Bp_9177672:0.1845346,Pseae01Bp_1559734:0.1637017)71:0.0468463)97:0.0935431)48:0.0419425,(Cythu01Bb_11063921:0.0845642,Flajo01Bb_14630088:0.0871255)99:0.1248590)61:0.036…
COG0754	((((((Metex01Bp_16385405:0.5230235,Synsp01Bc_1633138:1.6557628)39:0.1127044,Escco01Bp_1613093:0.4797690)57:0.1428532,Trier01Bc_11347554:0.4743723)37:0.0821401,(Gemob01Bo_10007490:0.4893238,Solus01Bi_11662618:0.4549314)77:0.1184288)85:0.3992344,(Helpy01Bp_1564486:0.4738108,Sulsp02Bp_15299220:0.2148348)100:0.7765825)88:0.2367175,(Opiba01Bv_15389201:2.3147611,Anava01Bc_7581257:1.5363116)88:0.2367175…
COG0755	((((((Metex01Bp_:0.694635,Escco01Bp_:0.554728)78:0.176033,Trier01Bc_:0.586410)45:0.102716,(Solus01Bi_:0.519730,Gemob01Bo_:0.603718)69:0.140358)74:0.178298,Synsp01Bc_:1.964494)91:0.317695,(Opiba01Bv_:3.258259,Anava01Bc_:1.960181)95:0.500847)100:0.890626,Sulsp02Bp_:0.254819,Helpy01Bp_:0.537031);
COG0756	(((((Myxxa01Bp_10875828:0.5509947,(Chlte01Bb_2167423:0.1121519,Provi01Bb_14522004:0.2018355)100:0.2635188)15:0.0676719,((((((Chlpn01Bv_1675298:0.1734336,(Lepin01Bs_4565840:0.9808566,CanPr01Bv_4644590:0.1986637)25:0.2483894)9:0.0523246,Chltr01Bv_1560501:0.1835888)14:0.1879593,Ricpr01Bp_1560426:0.4063869)5:0.0505688,(Trepa01Bs_1563987:0.5023453,Helpy01Bp_1564548:0.5909829)23:0.1541916)3:0.0554638,(…
COG0757	(((((((((((Agrtu01Bp_:0.464228,(Rubxy01Ba_:0.727623,(Bacsu01Bf_:0.430780,((Theth01Bd_:0.278165,Deira01Bd_:0.251969)75:0.159063,(Myctu01Ba_:0.506195,Biflo01Ba_:0.548199)72:0.285324)32:0.082726)5:0.049088)5:0.114574)2:0.055804,((Pseae01Bp_:0.400114,((Proma01Bc_:0.540447,Metca01Bp_:0.283081)20:0.092754,(Metfl01Bp_:0.375038,(Metpe01Bp_:0.168536,Burma01Bp_:0.189290)73:0.142418)52:0.156633)19:0.156562)…
COG0758	(((((((Sulsp02Bp_15299204:0.6091077,Helpy01Bp_1564496:0.5906373)100:0.5303658,Lacca01Bf_11649488:0.8005855)40:0.2115763,(Ferno01Bt_15425024:0.5272004,Thema01Bt_1564302:0.5156816)71:0.2011709)10:0.0318747,Cloac01Bf_1589506:0.6391923)11:0.0874768,((((((((Biflo01Ba_2346551:0.9284017,Myctu01Ba_1561003:0.8493145)85:0.3697452,(Cythu01Bb_11063784:0.3790028,(Bacth01Bb_2934847:0.3593537,Flajo01Bb_14629875…
COG0759	(((((((Cloac01Bf_:0.391049,(Rubxy01Ba_:0.353119,(Biflo01Ba_:0.505523,(((Sulsp02Bp_:0.673662,Helpy01Bp_:0.591355)55:0.403129,Aquae01Bq_:0.221441)45:0.207084,Lacca01Bf_:0.256448)10:0.000543)3:0.080196)0:0.026667)1:0.040376,((Thema01Bt_:0.065424,Ferno01Bt_:0.285072)53:0.138841,(((((Borbu01Bs_:1.063832,Blama01Bo_:0.087904)34:0.337785,Plama01Bo_:0.123338)27:0.140724,Gemob01Bo_:0.436252)20:0.172528,Can…
COG0760	(((((((((((((((((Plama01Bo_:0.953221,Gemob01Bo_:0.660707)17:0.230575,(Cloac01Bf_:0.194178,(Rhoba01Bo_:0.277966,Lenar01Bv_:0.706903)47:0.154573)54:0.222538)0:0.076100,(Agrtu01Bp_:0.441325,(Sulsp02Bp_:0.454528,Helpy01Bp_:0.367655)49:0.203483)12:0.091003)1:0.041109,((Aciba01Bi_:0.729610,Bacsu01Bf_:0.354855)4:0.117031,(Lacca01Bf_:0.751235,Ricpr01Bp_:0.518235)16:0.122338)1:0.106369)0:0.019406,(((Desvu…
COG0761	(((((Lepin01Bs_4565740:0.6050372,(Deira01Bd_1580715:0.1940271,Theth01Bd_4620028:0.1972698)100:0.4285015)16:0.0485100,((((((Neime01Bp_1567766:0.2236772,Metpe01Bp_12426787:0.2164990)38:0.0494766,(Burma01Bp_5372624:0.1524672,Metfl01Bp_9177678:0.1557280)77:0.0634929)74:0.0811408,((Escco01Bp_1612802:0.2337204,Pseae01Bp_1559975:0.1922860)36:0.0429018,Metca01Bp_5380409:0.2277735)76:0.0870162)73:0.075195…
COG0762	(((((((Chltr01Bv_1560537:0.2341720,Chlpn01Bv_1675227:0.3033266)94:0.4883595,Lacca01Bf_11649476:0.6311296)22:0.1962921,CanPr01Bv_4644762:0.5629029)8:0.2031054,((((Synsp01Bc_1632943:0.3128502,Trier01Bc_11347583:0.1516874)25:0.0545344,Acama01Bc_15833465:0.1520989)22:0.0944754,Glovi01Bc_3752310:0.1290654)40:0.1273906,(Proma01Bc_3324037:0.4680470,(Anava01Bc_7590931:0.0000000,Nossp01Bc_1722955:0.000000…
COG0763	(((((Fusnu01Bu_1970393:1.0272727,(Cythu01Bb_11063779:0.4616912,(Bacth01Bb_2934941:0.5316257,Flajo01Bb_14629918:0.3710388)71:0.0815432)100:0.2994364)41:0.1721988,Versp01Bv_44192:0.7456857)11:0.0851353,(((Aquae01Bq_1560660:1.2337579,(Helpy01Bp_1564548:0.5295724,Sulsp02Bp_15299270:0.4626949)100:0.6168170)41:0.2228641,(Metca01Bp_5380240:0.7865158,(Chlte01Bb_2167311:0.2650439,Provi01Bb_14522032:0.3773…
COG0764	(((((((Aciba01Bi_9496726:0.2646332,((((Lenar01Bv_14919723:1.3381611,Chlte01Bb_2167448:0.0000000)5:0.0176453,Provi01Bb_14522023:0.0000000)19:0.1395143,((Myxxa01Bp_10876342:1.1055248,Bacth01Bb_2934961:0.0932192)34:0.1768656,Cythu01Bb_11063744:0.1874817)21:0.1403290)1:0.0641965,(((Mooth01Bf_8358908:0.3337803,((Ricpr01Bp_1560388:0.4385995,(((Plama01Bo_14917587:0.4666368,(Blama01Bo_8731044:0.3401891,R…
COG0765	((((((((Theth01Bd_:0.603563,Metpe01Bp_:0.502287)31:0.100172,(Rubxy01Ba_:0.280260,Fusnu01Bu_:0.668986)28:0.169393)0:0.075860,(((((((Lacca01Bf_:0.563789,(Uncme_1106:0.613031,((Halwa_1106:0.762747,MetmC_1340:0.206055)30:0.103076,Arcfu_1149:0.189872)27:0.044069)24:0.058897)3:0.043016,(Thema01Bt_:0.294064,Ferno01Bt_:0.150646)77:0.111652)3:0.083341,((Metma_2122:0.012806,Metac_2008:0.096334)100:0.483062…
COG0766	(((Myctu01Ba_1560845:0.5481192,Rubxy01Ba_10880447:0.3840658)26:0.0820388,((Metba_7366757:1.0123247,(Biflo01Ba_2346582:0.4864554,(CanPr01Bv_4644586:0.3279200,(Chltr01Bv_1560518:0.2450871,Chlpn01Bv_1675246:0.1793846)100:0.2970003)92:0.1267183)100:0.4622815)48:0.1263643,(Opiba01Bv_15389285:0.9747574,(((Lepin01Bs_4565907:0.3765571,((Flajo01Bb_14629789:0.2000098,Cythu01Bb_11063795:0.2010155)64:0.05339…
COG0767	(((((((Bacth01Bb_:1.263552,Lepin01Bs_:0.744126)30:0.198186,(Myctu01Ba_:1.455924,(Flajo01Bb_:0.277215,Cythu01Bb_:0.557192)100:0.423834)33:0.138098)1:0.046028,((Vicva01Bv_:0.478754,Lenar01Bv_:0.468397)98:0.227245,(((Metex01Bp_:0.317705,Agrtu01Bp_:0.273562)100:0.514225,Helpy01Bp_:0.638116)55:0.051597,Sulsp02Bp_:0.276794)99:0.367819)100:0.398457)2:0.073650,((CanPr01Bv_:0.625278,(Versp01Bv_:0.715518,(…
COG0768	(((((Lacca01Bf_11649476:1.1847100,Chlau01Bh_16384634:0.9104782)6:0.0260028,((Agrtu01Bp_1588938:0.4501643,Metex01Bp_16385403:0.4971800)100:0.7400281,Synsp01Bc_1632973:0.7016859)38:0.1314561)2:0.0562693,((Bacsu01Bf_1607858:0.5872371,Cloac01Bf_1589539:0.6711295)51:0.1154413,Mooth01Bf_8358968:0.4017707)62:0.2015340)1:0.0767437,((Biflo01Ba_2346587:0.9944558,Myctu01Ba_1560930:0.7481353)90:0.3665795,(((…
COG0769	((((Trepa01Bs_1563991:0.5519188,Borbu01Bs_1559454:0.6857102)41:0.1426626,Chlau01Bh_16384789:0.3081679)96:0.3094447,((Uncme_11062188:3.2476207,Theth01Bd_4620020:0.3737932)31:0.1246793,Deira01Bd_1580532:0.4530042)18:0.1119666)8:0.0365825,(((((((Metst_8449000:0.9587315,Metka_2009418:0.6193827)100:1.2256704,Metth_1567855:0.8345773)93:0.8029242,((Rhoba01Bo_3247407:2.1826737,Blama01Bo_8731213:0.3558098…
COG0770	((((((Myxxa01Bp_10876225:0.5479664,(((((Metfl01Bp_9177662:0.1975736,(Pseae01Bp_1559961:0.3688096,Escco01Bp_1612807:0.3826466)48:0.1290093)21:0.0877510,((Metca01Bp_5380464:0.2585256,Metpe01Bp_12426565:0.2452183)73:0.0442796,Burma01Bp_5372602:0.1473749)100:0.2213388)17:0.0376798,Neime01Bp_1567632:0.2747507)76:0.1711806,((Trepa01Bs_1563937:0.6020425,(Lenar01Bv_14919820:0.7921071,Vicva01Bv_15038549:0…
COG0771	((((((((Bacsu01Bf_1607858:0.3148268,Lacca01Bf_11649476:0.3270767)100:0.3345616,((((Borbu01Bs_1559493:0.5935073,Trepa01Bs_1563988:0.5999261)95:0.1969168,Chlau01Bh_16384634:0.4997174)59:0.1689475,(Cloac01Bf_1589644:0.6148978,Versp01Bv_44232:0.7586782)12:0.0425297)18:0.0863814,((Thema01Bt_1564300:0.5833774,Ferno01Bt_15425039:0.4399072)96:0.2816462,Aquae01Bq_1560703:0.5700340)17:0.1213888)1:0.0401560…
COG0772	((((Pseae01Bp_1559960:0.7623893,Neime01Bp_1567633:0.7917336)46:0.0787073,(Agrtu01Bp_1588937:0.4689616,Metex01Bp_16385235:0.5884401)100:0.9772905)33:0.1982862,(((Lacca01Bf_11649480:1.1554281,(Aciba01Bi_9497065:0.7225532,Bacsu01Bf_1607858:0.5211940)29:0.1177194)1:0.0533663,((Plama01Bo_14917796:1.3051578,((CanPr01Bv_4644688:0.3596708,(Chltr01Bv_1560549:0.1181961,Chlpn01Bv_1675213:0.1585777)100:0.402…
COG0773	(((((Borbu01Bs_1559516:0.7331127,Trepa01Bs_1563933:0.5358049)100:0.2879044,(Bacsu01Bf_1608003:0.2443328,Lacca01Bf_11649519:0.3940728)100:0.5421307)71:0.1386422,Plama01Bo_14917531:0.8847501)18:0.0288486,((((Bacth01Bb_2934885:0.5068842,Flajo01Bb_14629957:0.3801935)94:0.0972083,Cythu01Bb_11063912:0.4572143)100:0.4470030,(Chlte01Bb_2167287:0.1096998,Provi01Bb_14522055:0.1412610)100:0.5124654)10:0.065…
COG0774	((((((((((((Neime01Bp_:0.394949,(Metfl01Bp_:0.190744,(Burma01Bp_:0.150363,Metpe01Bp_:0.308222)96:0.158739)79:0.098368)41:0.080631,(Escco01Bp_:0.340853,(Pseae01Bp_:0.170040,Metca01Bp_:0.131744)99:0.124538)22:0.038521)64:0.075053,(Myxxa01Bp_:0.318913,Ricpr01Bp_:0.678591)10:0.083739)28:0.101016,((Sulsp02Bp_:0.351033,Helpy01Bp_:0.310253)100:0.382693,(Metex01Bp_:0.415712,Agrtu01Bp_:0.344781)100:0.3777…
COG0775	((((((Fusnu01Bu_1970435:0.2484047,(Trepa01Bs_1563916:0.3861985,Deira01Bd_1580646:0.2209895)21:0.0997638)19:0.0588418,Cloac01Bf_1589538:0.3694280)14:0.0800151,(((Aciba01Bi_9496876:0.8328205,(Versp01Bv_44041:1.2331283,Plama01Bo_14917470:0.5355710)28:0.1414615)13:0.2383756,(Rhoba01Bo_3247122:1.3000350,((Acama01Bc_15834013:0.3355598,Trier01Bc_11347514:0.1135694)99:0.5377221,((Metac_2009236:0.0836240,…
COG0776	((((Theth01Bd_4619928:0.3099224,(Ferno01Bt_15424871:0.2691630,Thema01Bt_1564303:0.2764724)73:0.0925940)46:0.0903272,((((Agrtu01Bp_1588768:0.1973169,Metex01Bp_16384963:0.1904427)85:0.3212050,Myxxa01Bp_10876082:0.4857335)34:0.2146655,((Aquae01Bq_1560711:1.2869274,Borbu01Bs_1559457:0.6704331)44:0.3290713,(Aciba01Bi_9497113:0.0393016,Solus01Bi_11662339:0.1217031)99:0.4799433)14:0.0942076)11:0.1023007…
COG0777	(((((Gemob01Bo_10010591:0.3019549,(Plama01Bo_14917780:0.3395932,(Blama01Bo_8730693:0.1376769,Rhoba01Bo_3247777:0.2051343)99:0.1305920)95:0.1218120)89:0.2322175,((Fusnu01Bu_1970375:0.5257537,((((((Chlau01Bh_16384721:0.5425952,(Deira01Bd_1580623:0.2851540,Theth01Bd_4619971:0.2894403)96:0.1860654)30:0.0408374,Rubxy01Ba_10880490:0.5384618)16:0.0578484,((Versp01Bv_44172:0.4820384,Opiba01Bv_15389121:0.…
COG0778	(((((Halma_5537662:0.2969908,Halwa_11066754:0.3099523)99:0.5977775,(Natph_7680074:0.4735207,Halsp_1579006:0.4813285)54:0.2942019)9:0.2749283,(((Blama01Bo_8730817:0.3423926,(Plama01Bo_14917457:0.2956890,(Synsp01Bc_1633050:0.1612896,(Rhoba01Bo_3247703:0.2496049,Trier01Bc_11347626:0.0460917)82:0.0944039)65:0.0932289)52:0.0495869)88:0.2023398,((((((Metex01Bp_16385143:0.8881074,Lenar01Bv_14919788:0.05…
COG0779	((((((((((((((((Cythu01Bb_:1.148302,Fusnu01Bu_:0.413094)21:0.296302,(Lacca01Bf_:0.460711,Bacsu01Bf_:0.217628)90:0.229105)5:0.123296,Mooth01Bf_:0.388963)1:0.036974,(Cloac01Bf_:0.446753,(Sulsp02Bp_:0.790246,Helpy01Bp_:0.366758)91:0.358031)35:0.220978)0:0.051513,((((Aciba01Bi_:0.203603,Solus01Bi_:0.450994)71:0.230942,(Thema01Bt_:0.299516,Ferno01Bt_:0.378062)85:0.202242)19:0.127237,Myxxa01Bp_:0.41138…
COG0780	(((((Plama01Bo_14917646:0.2117160,Blama01Bo_8731110:0.1274585)62:0.0864156,(((Metpe01Bp_12426699:0.3865127,Metfl01Bp_9177575:0.1144811)100:0.2450405,(Aquae01Bq_1560625:0.4487046,(((Acama01Bc_15833747:0.0584731,(Anava01Bc_7591061:0.0000000,Nossp01Bc_1722865:0.0282208)100:0.0709338)71:0.0704128,Trier01Bc_11347574:0.0685222)98:0.1395431,Theel01Bc_2229776:0.0544092)100:0.2230983)80:0.2279862)45:0.063…
COG0781	(((((((((((((((Acama01Bc_:0.174399,Trier01Bc_:0.139015)29:0.043428,(Nossp01Bc_:0.000000,Anava01Bc_:0.000000)100:0.079975)60:0.078842,(Synsp01Bc_:0.148666,Proma01Bc_:0.362931)33:0.044338)65:0.066527,(Myctu01Ba_:0.596386,Theel01Bc_:0.163888)5:0.037088)17:0.101989,(((Chlau01Bh_:0.300461,(Theth01Bd_:0.514806,(((((Bacth01Bb_:0.938064,Versp01Bv_:0.099520)33:0.171697,Ferno01Bt_:0.341415)27:0.130772,(Can…
COG0782	(((((Solus01Bi_11662576:0.7853981,(((Aciba01Bi_9497160:1.1592731,Myxxa01Bp_10876357:0.2910109)15:0.0571456,(Ricpr01Bp_1560469:0.2393478,(Agrtu01Bp_1588946:0.1473773,Metex01Bp_16385052:0.1405173)89:0.0914844)63:0.0926718)16:0.0934726,((Metca01Bp_5380386:0.1225256,(Neime01Bp_1567728:0.1797001,(Metfl01Bp_9177513:0.1432006,(Metpe01Bp_12426645:0.1321906,Burma01Bp_5372556:0.1185608)83:0.0558009)51:0.04…
COG0783	(((Deira01Bd_1580725:1.3222041,((Theel01Bc_2229815:0.2453876,Trier01Bc_11347769:0.1641021)100:0.7198259,(Natph_7680246:0.3311450,(Halma_5537772:0.0974693,(Halsp_1579122:0.2078111,Halwa_11066754:0.1609645)78:0.1004869)52:0.0664872)98:0.3860771)99:0.6826080)11:0.0000000,((((Fusnu01Bu_1970441:1.2595522,Helpy01Bp_1564487:0.6259816)31:0.1685326,Trepa01Bs_1564002:1.1588804)46:0.1237683,(Borbu01Bs_15595…
COG0784	((((((Aquae01Bq_1560604:3.1117070,Metca01Bp_5380258:1.0986586)16:0.3374726,((Opiba01Bv_15389052:0.5696327,((((Aciba01Bi_9497004:0.2511531,Gemob01Bo_10010933:0.3367524)41:0.0796260,Metex01Bp_16385202:0.4851574)23:0.0349507,Burma01Bp_5371677:0.7335220)39:0.0807362,(Chlte01Bb_2167421:0.3998260,Provi01Bb_14521976:0.4457268)50:0.0945804)75:0.2823299)34:0.1509352,Dehsp01Bh_14766954:0.8614068)48:0.27082…
COG0785	(((((((((((((((((Aciba01Bi_:0.362159,(Agrtu01Bp_:0.656787,Mooth01Bf_:0.412638)18:0.058899)3:0.010680,Aquae01Bq_:0.421809)8:0.070868,(Helpy01Bp_:0.577626,Trepa01Bs_:0.662083)18:0.081950)0:0.050669,(Censy_1181:0.251804,Bacsu01Bf_:0.601755)34:0.134635)3:0.067529,(Deira01Bd_:0.362833,(Theth01Bd_:0.286139,Myxxa01Bp_:0.502679)62:0.093369)44:0.147026)6:0.106622,(Chlau01Bh_:0.401262,Rubxy01Ba_:0.680371)6…
COG0786	(((((Lenar01Bv_14919980:0.6562251,Acama01Bc_15833836:0.8885977)56:0.1205177,Synsp01Bc_1632989:0.5646288)90:0.2661768,((Escco01Bp_1613152:0.3290203,Helpy01Bp_1564611:0.3381033)34:0.0685201,Neime01Bp_1567601:0.5961875)70:0.1685420)43:0.0268929,((Solus01Bi_11662167:0.8465080,Pseae01Bp_1559837:0.8782677)58:0.1070174,Fusnu01Bu_1970412:0.6496991)87:0.1858781)100:1.1306001,(Rhoba01Bo_3247347:1.1147272,(…
COG0787	(((((Ricpr01Bp_1560397:0.6914774,(Agrtu01Bp_1589164:0.4360998,Metex01Bp_16385333:0.5833264)78:0.2370144)100:0.3771023,Desvu01Bp_4657936:0.9614434)28:0.0855228,(((Neime01Bp_1567750:0.4915740,Pseae01Bp_1560049:0.3104652)85:0.1250665,(Metfl01Bp_9177568:0.3077358,(Burma01Bp_5372391:0.2625800,Metpe01Bp_12426874:0.3262268)100:0.2073032)100:0.2162925)75:0.1335044,(Escco01Bp_1613187:0.4631042,Metca01Bp_5…
COG0788	(((((((((((((((Lenar01Bv_:0.570017,Aquae01Bq_:0.302190)19:0.057456,(Dehsp01Bh_:0.469416,(Bacth01Bb_:0.291647,Flajo01Bb_:0.231838)80:0.092746)32:0.061096)22:0.079240,(Vicva01Bv_:0.579612,(Synsp01Bc_:0.173291,((Theel01Bc_:0.201257,Acama01Bc_:0.198895)57:0.036091,(Nossp01Bc_:0.007369,Anava01Bc_:0.020064)100:0.121621)80:0.053307)97:0.081569)27:0.048482)12:0.046330,(Provi01Bb_:0.186041,Chlte01Bb_:0.20…
COG0790	(((((((((((Aciba01Bi_:0.605354,Desvu01Bp_:1.090700)51:0.390774,Metex01Bp_:0.605411)5:0.046268,(Vicva01Bv_:0.640082,Lenar01Bv_:1.070489)49:0.187470)2:0.046815,(((Pseae01Bp_:1.108019,(Sulsp02Bp_:0.893039,Burma01Bp_:1.480150)45:0.255526)8:0.078448,(Solus01Bi_:1.076323,Plama01Bo_:0.416692)17:0.054187)1:0.059326,(Escco01Bp_:0.892984,Versp01Bv_:0.399978)64:0.141194)2:0.085865)0:0.048814,(CanPr01Bv_:0.4…
COG0791	((((((((((((((Deira01Bd_:0.382882,Lepin01Bs_:0.834099)28:0.168519,Theth01Bd_:0.625521)16:0.141996,((((Versp01Bv_:1.337980,Myctu01Ba_:0.546147)27:0.178373,Pseae01Bp_:0.308200)15:0.210069,Mooth01Bf_:0.311100)2:0.031101,(Desvu01Bp_:0.456646,(Chlte01Bb_:0.578847,Flajo01Bb_:0.596700)27:0.131088)10:0.046865)1:0.033874)0:0.056216,(((Metfl01Bp_:0.317698,Burma01Bp_:0.279799)39:0.073508,Metpe01Bp_:0.259789…
COG0792	((((((Flajo01Bb_14629897:0.9983966,(Myxxa01Bp_10876334:1.0352472,(((Myctu01Ba_1561003:0.8776041,Trepa01Bs_1563989:1.0931125)18:0.1142261,(Chlte01Bb_2167507:0.3177285,Provi01Bb_14521883:0.3505109)89:0.5414087)2:0.0883300,((((Vicva01Bv_15038410:1.1976340,Desvu01Bp_4657924:0.7212405)8:0.2356844,((Bacth01Bb_2934764:0.7615307,Versp01Bv_44131:0.6496108)16:0.1168972,(Aciba01Bi_9497101:0.6913276,Solus01B…
COG0793	(((((((((Cythu01Bb_11063652:0.3320242,Flajo01Bb_14629873:0.6066452)65:0.1631123,Bacth01Bb_2934820:0.4782181)82:0.2369575,Chlte01Bb_2167506:0.7279652)67:0.2276477,((Fusnu01Bu_1970454:0.6547752,((Borbu01Bs_1559470:0.6987589,Trepa01Bs_1563926:0.6986072)22:0.1446765,((Ferno01Bt_15425036:0.3916073,Thema01Bt_1564351:0.3325276)82:0.4264061,Mooth01Bf_8358911:0.6056608)8:0.0498836)0:0.0499797)0:0.0310210,…
COG0794	(((Cloac01Bf_1589368:0.6359222,Arcfu_1149938:0.2949608)44:0.1538665,((((Metsa_11675350:2.9831612,(((Pyrho_1459168:0.0062712,Pyrab_1452191:0.0182067)64:0.0148835,Pyrfu_1897659:0.0152996)45:0.0227154,Theko_5764041:0.0308580)91:0.1593388)14:0.0512842,((Metth_1567954:0.2150733,Metst_8448907:0.3167016)62:0.1044413,((Metbu_9177383:0.2144239,((Metma_2122846:0.0680275,Metac_2009024:0.0350300)75:0.0348536…
COG0795	(((((((((((((((((((Ricpr01Bp_:1.611975,Chlpn01Bv_:1.367848)19:0.098003,Aquae01Bq_:1.870997)22:0.239171,((Helpy01Bp_:1.403972,Sulsp02Bp_:0.762844)54:0.611330,(Chltr01Bv_:1.259602,CanPr01Bv_:0.877019)79:0.711242)7:0.000000)3:0.066662,Agrtu01Bp_:1.442497)7:0.155251,((Metfl01Bp_:0.407041,(Burma01Bp_:0.487956,Metpe01Bp_:0.457660)96:0.252185)89:0.182075,((Neime01Bp_:0.680991,Escco01Bp_:0.864278)51:0.10…
COG0796	(((Lepin01Bs_4565692:0.8950677,(Biflo01Ba_2346471:0.6211089,Cloac01Bf_1589649:0.4091986)91:0.1615085)63:0.2280164,Borbu01Bs_1559444:2.1118922)32:0.0554690,((((Deira01Bd_1580659:0.7773337,((((((Solus01Bi_11662634:0.5344606,Theth01Bd_4619958:0.3850504)85:0.2351116,(((((Chlte01Bb_2167312:0.2192814,Provi01Bb_14522032:0.1691251)100:0.3875633,Neime01Bp_1567636:0.4568921)39:0.1200582,CanPr01Bv_4644748:0…
COG0797	((((Lepin01Bs_4565596:0.5178132,(Versp01Bv_44112:0.4456543,Aquae01Bq_1560641:0.4959987)42:0.1303111)7:0.1262624,((((Cythu01Bb_11063861:0.6601804,Trepa01Bs_1563997:0.2976930)16:0.0744681,(Chlte01Bb_2167488:0.1801042,Provi01Bb_14522046:0.3051221)42:0.0466223)18:0.1322943,(Borbu01Bs_1559508:0.2157956,Ricpr01Bp_1560425:0.3983906)30:0.1529460)0:0.0446713,(((((((Agrtu01Bp_15918478:0.2719660,Escco01Bp_1…
COG0798	((((((((Myctu01Ba_1560978:0.7637085,(((Synsp01Bc_1633099:0.0773049,(Acama01Bc_15833378:0.2278205,((Anava01Bc_7590991:0.0024156,Nossp01Bc_1722859:0.0102193)99:0.0940713,Trier01Bc_11347679:0.1748661)49:0.0447320)63:0.0362357)100:0.2848204,((Blama01Bo_8730848:0.2067242,(Rhoba01Bo_3247107:0.1027969,Plama01Bo_14917357:0.1072493)98:0.1003048)98:0.1273891,Methu_8860216:0.1431413)100:0.2705787)99:0.26003…
COG0799	(((Versp01Bv_44141:0.5958452,Mooth01Bf_8358943:0.3728482)20:0.1654255,(((Proma01Bc_3324034:0.7669208,(Synsp01Bc_1633029:0.2974457,((((Acama01Bc_15833676:0.2545550,Theel01Bc_2229876:0.3118965)60:0.1097629,Trier01Bc_11347802:0.3088140)16:0.0379294,(Anava01Bc_7590695:0.0000000,Nossp01Bc_1723166:0.0000000)100:0.2340641)15:0.0000000,Glovi01Bc_3752035:0.3697227)36:0.1116249)85:0.2028520)43:0.1869041,(B…
COG0800	(((((((((((((((Neime01Bp_:0.324831,Helpy01Bp_:0.481588)15:0.037270,Escco01Bp_:0.361734)17:0.061707,((Metex01Bp_:0.377639,Agrtu01Bp_:0.346845)75:0.163612,Metfl01Bp_:0.448869)11:0.022713)10:0.046971,(Metca01Bp_:0.214860,Burma01Bp_:0.461301)64:0.097379)26:0.054021,Pseae01Bp_:0.503200)54:0.086964,Vicva01Bv_:0.773317)33:0.063114,(Lenar01Bv_:0.515464,Trepa01Bs_:0.395127)69:0.136391)20:0.038139,Theth01B…
COG0801	(((((((Versp01Bv_:0.709654,(Dehsp01Bh_:0.520621,(Rubxy01Ba_:0.644096,Lenar01Bv_:0.578061)46:0.150656)12:0.096690)7:0.053417,(Plama01Bo_:0.700425,(Calma_1263:0.301743,Sulac_7060:0.258880)99:0.295180)83:0.304469)6:0.086224,((((Thema01Bt_:0.266579,(Ferno01Bt_:0.306082,Fusnu01Bu_:0.452340)55:0.104877)57:0.146652,(Bacth01Bb_:0.656043,((Aquae01Bq_:0.540470,(CanPr01Bv_:1.038848,Flajo01Bb_:0.637059)23:0.…
COG0802	(((Trepa01Bs_1563986:0.9529180,((((Versp01Bv_44007:0.7801836,(Cythu01Bb_11063882:0.5952545,(Flajo01Bb_14630065:0.3526190,Bacth01Bb_2934761:0.4057394)48:0.1155134)64:0.2939090)17:0.2553431,(Lenar01Bv_14919908:0.7059600,Vicva01Bv_15038558:0.5887192)9:0.2670098)0:0.0538989,((Borbu01Bs_1559453:1.1298678,Ferno01Bt_15424910:0.5923526)37:0.3612233,Aquae01Bq_1560619:0.7008190)7:0.1902841)0:0.0827163,((((…
COG0803	(((((((((Natph_7680299:0.7190222,(Halsp_1612018:0.2309106,Halma_5537738:0.0682332)100:0.6784996)98:0.4998976,Censy_11819476:0.5612159)68:0.3175841,Cloac01Bf_1589487:0.7599470)6:0.0389175,(Pseae01Bp_1559760:0.9697998,Versp01Bv_44168:0.8535793)6:0.0769818)5:0.2208114,(((((Blama01Bo_8731037:0.4136976,Lacca01Bf_11649586:0.6378155)33:0.0751486,(Glovi01Bc_3752288:0.2445765,((Trier01Bc_11347674:0.222607…
COG0804	(((((Opiba01Bv_15389220:0.4941010,((((Metpe01Bp_12426586:0.2614397,Burma01Bp_5372628:0.1884765)45:0.0359373,(Metfl01Bp_9177612:0.1719942,Pseae01Bp_1560006:0.1873526)63:0.0520308)93:0.0666376,(Synsp01Bc_1632967:0.1589129,(Theel01Bc_2229754:0.1622611,((Trier01Bc_11347459:0.1748329,(Anava01Bc_7590982:0.0119938,Nossp01Bc_1723116:0.0109816)100:0.0651830)55:0.0207849,Acama01Bc_15833821:0.1049038)55:0.0…
COG0805	(((((Censy_11819461:1.1475489,(Picto_4847820:0.5112524,(Thevo_1354120:0.1703641,Theac_1608223:0.0838383)99:0.3300234)96:0.3171091)77:0.3561556,(Calma_12635432:0.4921455,((Sulac_7060609:0.3883969,Sulto_1592081:0.3164415)41:0.0877585,Sulso_1589741:0.2676566)83:0.1357571)96:0.2801397)47:0.2197979,Thepe_11972054:1.1997441)20:0.1050532,((Hypbu_12402835:0.6448515,Aerpe_11843175:1.0861904)96:0.6060044,(…
COG0806	(((((((Chlau01Bh_:0.858387,(Rubxy01Ba_:0.691000,Myxxa01Bp_:0.700547)50:0.180706)13:0.101917,((Trier01Bc_:0.359150,((Proma01Bc_:0.494462,(Synsp01Bc_:0.463483,Glovi01Bc_:0.442251)38:0.026614)51:0.127356,((Acama01Bc_:0.469482,Theel01Bc_:0.265354)24:0.120068,(Nossp01Bc_:0.037878,Anava01Bc_:0.000000)100:0.290904)16:0.088454)18:0.073229)82:0.278774,(((Metex01Bp_:0.646377,Ricpr01Bp_:1.101864)37:0.090666…
COG0807	((((((Plama01Bo_14917538:0.5273048,(Blama01Bo_8731232:0.1798366,Rhoba01Bo_3247754:0.2477757)99:0.1721990)100:0.3458835,(((Chlau01Bh_16384775:0.5394425,(Rubxy01Ba_10880420:0.4917682,Desvu01Bp_4657961:0.3160142)42:0.0560119)41:0.0894700,((((((Gemob01Bo_10016218:0.5882532,Vicva01Bv_15038640:0.3686523)37:0.0905720,(Deira01Bd_1580519:0.3511584,Theth01Bd_4619900:0.2624570)90:0.1977273)13:0.0579212,Aqua…
COG0809	(((Lenar01Bv_14919817:0.4617818,Vicva01Bv_15038416:0.4972276)92:0.2206825,((((((Myxxa01Bp_10876195:0.6488350,(Deira01Bd_1580658:0.4636578,Theth01Bd_4619900:0.2657622)95:0.1680328)39:0.0766558,(Rubxy01Ba_10880416:0.5777789,Mooth01Bf_8359053:0.3892757)27:0.1371614)10:0.0584243,((((Theel01Bc_2229846:0.3403430,(Synsp01Bc_1633180:0.4082918,(Proma01Bc_3323985:0.8256309,Acama01Bc_15833775:0.2708683)26:0…
COG0810	(((((Versp01Bv_44227:0.6974839,((((((Solus01Bi_11662584:1.0981922,Escco01Bp_1612921:0.8098440)36:0.3141659,(Lenar01Bv_14919889:1.1992558,Fusnu01Bu_1970464:0.9234890)25:0.2988632)21:0.2635187,(Nossp01Bc_1723252:0.1260299,Anava01Bc_7590851:0.2677636)91:0.6292192)10:0.2178507,(((Sulsp02Bp_15299284:1.3688382,(Aquae01Bq_1560599:1.1908139,Helpy01Bp_1564595:0.4304094)46:0.1860105)17:0.1772732,Glovi01Bc_…
COG0811	((((((((Flajo01Bb_14629825:0.1201692,Cythu01Bb_11063841:0.1326894)43:0.0833937,Bacth01Bb_2934807:0.2796056)63:0.1145496,Provi01Bb_14522018:0.1928855)97:0.2820281,((Versp01Bv_44025:0.5172719,((((Vicva01Bv_15038441:0.3279461,CanPr01Bv_4644718:0.4448336)49:0.1418739,(Glovi01Bc_3752071:0.4878528,(((Opiba01Bv_15388999:0.9389496,(Helpy01Bp_1564574:0.2660873,Sulsp02Bp_15299335:0.2225181)98:0.3346186)12:…
COG0812	(((((((Agrtu01Bp_1588937:0.3222889,Ricpr01Bp_1560411:0.4554179)26:0.0832530,Metex01Bp_16385236:0.2590155)100:0.3446333,(Metfl01Bp_9177661:0.2383876,Metca01Bp_5380342:0.3152477)100:0.2139048)30:0.1291575,(((Chlau01Bh_16384633:0.6172911,((Synsp01Bc_1633209:0.2419859,(((Acama01Bc_15833496:0.1813344,Trier01Bc_11347745:0.2616252)41:0.0476640,(Theel01Bc_2229791:0.2279605,Glovi01Bc_3752188:0.5205735)21:…
COG0813	((((Mesfl01Bf_5036548:0.7911789,Fusnu01Bu_1970377:0.1686405)44:0.0836625,((((Theth01Bd_4619937:0.5136989,Rubxy01Ba_10880345:0.3174752)100:0.4757351,((Helpy01Bp_1564579:0.4609511,Escco01Bp_1613220:0.2029429)56:0.0766547,Myxxa01Bp_10876183:0.3077818)91:0.1873280)52:0.1140669,Deira01Bd_1580716:0.1999157)16:0.0494642,(Lacca01Bf_11649384:0.3602925,Bacsu01Bf_1607902:0.2597004)23:0.0532977)26:0.1019881)…
COG0814	(((((Escco01Bp_1613105:0.2897850,Pseae01Bp_1560062:0.2316061)92:0.1269964,Desvu01Bp_4658061:0.2969122)88:0.2124044,Neime01Bp_1567785:0.4161019)100:0.7256593,(Acama01Bc_15833393:0.9900383,(CanPr01Bv_4644580:0.5686978,(Chltr01Bv_1560555:0.3730534,Chlpn01Bv_1675206:0.2691739)100:0.6860572)51:0.1082553)82:0.2706654)75:0.2511729,(Helpy01Bp_1564476:2.0717304,Theko_5764061:1.5095762)75:0.2511729);
COG0815	((((((Myctu01Ba_1560918:1.3390279,Aquae01Bq_1560618:1.1245002)24:0.1299200,(Proma01Bc_3324081:1.9866224,(Theel01Bc_2229921:0.6210175,(Synsp01Bc_16134475:0.4799674,((Acama01Bc_15833495:0.3389833,Trier01Bc_11347760:0.2130898)44:0.0488085,(Anava01Bc_16156747:0.0000000,Nossp01Bc_16135374:0.0319660)100:0.1566201)60:0.1709015)19:0.0570301)76:0.2530504)56:0.4968079)2:0.1476624,(Lenar01Bv_14919947:0.8680…
COG0816	(((((((Cythu01Bb_:0.421792,(Flajo01Bb_:0.339990,Bacth01Bb_:0.221683)81:0.205219)91:0.574862,(((CanPr01Bv_:0.506691,Aquae01Bq_:0.570586)19:0.059422,(Ricpr01Bp_:0.280823,(Thema01Bt_:0.584525,Ferno01Bt_:0.695532)96:0.640517)77:0.406764)13:0.099938,(Versp01Bv_:0.588233,Biflo01Ba_:0.707736)28:0.159726)4:0.126258)2:0.050539,(((((Cloac01Bf_:0.358328,(Mooth01Bf_:0.135496,((Lacca01Bf_:0.238061,(Mesfl01Bf_…
COG0817	((((((((CanPr01Bv_:0.322193,(Chlpn01Bv_:0.121434,Chltr01Bv_:0.384252)100:0.370464)87:0.256018,((Metca01Bp_:0.366713,(Escco01Bp_:0.192233,Pseae01Bp_:0.448760)35:0.037472)69:0.081819,(Neime01Bp_:0.317800,((Metpe01Bp_:0.267408,Burma01Bp_:0.196524)86:0.053722,Metfl01Bp_:0.166908)90:0.114141)92:0.200386)78:0.142074)8:0.079961,(Desvu01Bp_:0.740559,(Solus01Bi_:0.359364,Aciba01Bi_:0.330622)96:0.252097)42…
COG0818	((Bacsu01Bf_1607958:0.9457438,((Plama01Bo_14917412:1.9319465,Blama01Bo_8731015:0.6972937)61:0.0877200,Rhoba01Bo_3247455:0.6999289)88:0.6669876)8:0.0468604,((((((Theth01Bd_4619899:0.6960019,Deira01Bd_1580708:0.4689277)61:0.2839839,(Glovi01Bc_3752081:0.5426879,((Theel01Bc_2229912:0.2968142,(((Acama01Bc_15833460:0.2661856,(Anava01Bc_7590899:0.0088307,Nossp01Bc_1722776:0.0000000)100:0.2093367)28:0.04…
COG0819	(((((((((Metex01Bp_:0.502763,Chlau01Bh_:0.353752)100:0.290789,(Calma_1263:0.460584,(Sulso_1589:0.175114,(Sulac_7060:0.197365,Sulto_1592:0.169344)85:0.179458)50:0.116822)99:0.267209)27:0.060939,Rubxy01Ba_:0.335888)83:0.168539,(Bacsu01Bf_:0.566035,Lacca01Bf_:0.907714)87:0.312023)50:0.115950,((((Thete_9990:0.265028,(Pyrca_1264:0.319630,(Pyris_1198:0.174547,Pyrae_1831:0.126239)60:0.058407)99:0.214726…
COG0820	(((((((Aciba01Bi_9496859:0.2844871,Solus01Bi_11662624:0.3156869)100:0.2845902,Myxxa01Bp_10875701:0.4976271)34:0.0819091,(Lepin01Bs_4565861:0.6993804,Bacth01Bb_2934978:0.6365143)43:0.0930997)3:0.0463086,((Agrtu01Bp_15918532:0.1852117,Metex01Bp_16385106:0.2234401)100:0.2679654,((((Metfl01Bp_9177597:0.1286551,Neime01Bp_1567717:0.1746396)70:0.0503523,(Burma01Bp_5372355:0.1224178,Metpe01Bp_12426718:0.…
COG0821	(((((((Trepa01Bs_1563943:1.0345824,Rubxy01Ba_10880424:0.5624442)22:0.0914480,((Biflo01Ba_2346472:0.2142721,Myctu01Ba_1561000:0.1859863)100:0.2630785,Aquae01Bq_1560668:0.4727742)55:0.0583648)7:0.0782395,(Ferno01Bt_15424963:0.4709696,Thema01Bt_1564365:0.3808003)93:0.2669811)6:0.0470519,(Bacsu01Bf_1607956:0.3376204,(((((Escco01Bp_1613044:0.2448175,Pseae01Bp_1559899:0.0944330)100:0.3359973,(Helpy01Bp…
COG0822	(((((((((((((((Metpe01Bp_:0.047495,Burma01Bp_:0.068871)65:0.029357,(Neime01Bp_:0.060204,Escco01Bp_:0.020567)46:0.011887)19:0.009642,Metfl01Bp_:0.095690)21:0.024189,Pseae01Bp_:0.071388)42:0.013293,Metca01Bp_:0.056642)54:0.057438,Ricpr01Bp_:0.156882)19:0.000000,(Aciba01Bi_:0.049857,Gemob01Bo_:0.139863)68:0.070789)13:0.000000,Myxxa01Bp_:0.141706)95:0.225674,(((((Arcfu_1149:0.132471,(Metst_8448:0.236…
COG0824	((((Deira01Bd_1580592:0.4998914,(Theth01Bd_4619886:0.5735454,Rubxy01Ba_10880517:0.2949738)44:0.1794977)16:0.1208691,(Natph_7680091:0.8646208,((((Cythu01Bb_11063748:0.3103937,Flajo01Bb_14629777:0.3717606)92:0.2593461,Opiba01Bv_15389131:0.4508778)25:0.1316442,((Bacsu01Bf_5081224:0.6521224,Cloac01Bf_1589356:0.6008645)23:0.1810405,(Aciba01Bi_9496843:0.3439991,Solus01Bi_11662498:0.4302187)64:0.1101180…
COG0825	(((((((((((Rubxy01Ba_10880490:0.5527945,(Agrtu01Bp_1589131:0.3007439,Metex01Bp_16385412:0.3174086)89:0.3055311)47:0.0856341,Aquae01Bq_1560644:0.6408655)27:0.0686544,((Deira01Bd_1580623:0.5732012,Theth01Bd_4619971:0.4169986)35:0.1047683,Chlau01Bh_16384721:0.5447218)41:0.0635057)11:0.0558991,Myxxa01Bp_10876108:0.3711281)5:0.0473548,(Glovi01Bc_3752243:0.3912720,(Proma01Bc_3323998:0.3783417,(((Synsp0…
COG0826	((((((((((((Aquae01Bq_1560631:0.6736952,(Chlte01Bb_2167470:0.2568797,Provi01Bb_14521917:0.2494088)100:0.3126906)85:0.1042581,Lenar01Bv_14920049:0.5768083)77:0.1448961,(Metja_1566826:0.0646643,(Metmp_4535822:0.0238448,MetmC_13404595:0.0194584)100:0.2361793)100:0.4886452)63:0.1348737,(Burma01Bp_5372569:0.3098408,Agrtu01Bp_1589058:0.8108843)100:0.7367656)42:0.0794824,(((Biflo01Ba_2346492:0.7830009,(…
COG0827	((((Opiba01Bv_15389100:0.3600339,(Blama01Bo_8730744:0.0406846,Gemob01Bo_10019587:0.0723802)88:0.2566825)14:0.0427607,(((((((Metac_2009120:0.8041504,Thevo_1354151:0.7013105)20:0.1028052,Plama01Bo_14917441:0.7948254)28:0.2400244,((Lenar01Bv_14919942:1.1396064,Trier01Bc_11347798:0.2930584)49:0.2643323,Cloac01Bf_1589677:0.5422476)37:0.1356728)3:0.1692161,((Metja_1566989:0.7809604,(((Metba_7366970:0.1…
COG0829	(((((((Sulto_1592:1.589561,(Flajo01Bb_:1.026909,Helpy01Bp_:0.776508)84:0.346508)44:0.268219,Trier01Bc_:0.940376)19:0.085699,Cythu01Bb_:1.528783)21:0.221946,(Deira01Bd_:0.972254,(((((Pseae01Bp_:0.432728,Metpe01Bp_:0.683934)59:0.083050,Burma01Bp_:0.690678)55:0.129680,Metfl01Bp_:0.671677)77:0.151558,((Synsp01Bc_:0.747416,(Acama01Bc_:0.325802,(Nossp01Bc_:0.016643,Anava01Bc_:0.027446)100:0.261867)63:0…
COG0830	(((((((((Synsp01Bc_1632994:0.5337586,Acama01Bc_15833405:0.1505084)66:0.1048232,(Anava01Bc_7591083:0.0432542,Nossp01Bc_1722822:0.0190439)100:0.2024472)61:0.0963307,Theel01Bc_2229890:0.3709526)100:0.4351429,((Metfl01Bp_9177611:0.5215615,Pseae01Bp_1560008:0.6943008)55:0.1361108,(Burma01Bp_5372628:0.5346320,Metpe01Bp_12426585:0.5203723)61:0.2680227)75:0.1917803)71:0.1740923,(Agrtu01Bp_15918519:0.7944…
COG0831	(((((((Halma_5537669:0.1781628,(Natph_7680165:0.0847528,Halwa_11066947:0.1201142)86:0.0428755)100:0.2845648,Bacsu01Bf_1608071:0.2874816)12:0.0280790,(Agrtu01Bp_15918520:0.1700390,Metex01Bp_16385243:0.1169614)96:0.1554300)6:0.0773509,((Sulto_1592127:0.4480583,Myctu01Ba_1560898:0.1214369)21:0.0520447,Censy_11819417:0.2752485)17:0.0377284)35:0.0884269,((Cythu01Bb_11063766:0.4542000,Helpy01Bp_1564470…
COG0832	((((((((Agrtu01Bp_15918520:0.3258445,Theel01Bc_2229787:0.1148121)35:0.0614789,Acama01Bc_15833821:0.2535269)6:0.0891377,(Synsp01Bc_1633107:0.1061437,Trier01Bc_11347458:0.2220117)42:0.0572813)1:0.0188397,(Anava01Bc_7590982:0.0260686,Nossp01Bc_1723116:0.0600642)98:0.1025816)10:0.0368912,Opiba01Bv_15389281:0.3042577)8:0.1598652,(((Metpe01Bp_12426586:0.5285958,Burma01Bp_5372628:0.0035128)47:0.1063408,…
COG0833	((((Lacca01Bf_11649395:0.4881222,Cloac01Bf_1589641:0.5271286)62:0.0730364,(Pseae01Bp_1559982:0.1742924,(Escco01Bp_1613009:0.2042078,Burma01Bp_5371653:0.1512661)63:0.0790041)99:0.2251556)100:0.4322620,Methu_8860225:1.6692720)100:0.1497620,(Helpy01Bp_1564563:0.8021645,(Bacsu01Bf_1607730:0.2559395,Biflo01Ba_2346535:0.4163829)99:0.2624382)100:0.1497620);
COG0834	((((((Opiba01Bv_:0.491437,Metst_8448:0.607489)23:0.207021,(((Myctu01Ba_:0.604843,((((Gemob01Bo_:0.747946,((Helpy01Bp_:0.893161,Theel01Bc_:0.638789)12:0.163003,Myxxa01Bp_:0.658739)3:0.100786)1:0.000000,Escco01Bp_:0.339806)2:0.346784,((Blama01Bo_:0.944048,Metfl01Bp_:1.082802)14:0.250707,Trepa01Bs_:0.659115)6:0.217454)0:0.048872,((((Metca01Bp_:0.869129,(Censy_1181:1.133553,Sulsp02Bp_:0.818013)45:0.3…
COG0835	((((((((((((((((((Mooth01Bf_:0.275377,Metba_7366:0.484427)22:0.047955,(Gemob01Bo_:0.306316,Myxxa01Bp_:0.819053)76:0.272713)7:0.044307,Desvu01Bp_:0.261105)3:0.093907,((((Acama01Bc_:0.996360,Uncme_1106:0.160148)23:0.171135,(Arcfu_1149:0.089436,(Metbu_9177:0.108742,(Metma_2122:0.022396,Metac_2009:0.051991)100:0.172769)80:0.079359)97:0.257656)15:0.063399,(Theko_5764:0.051344,(Pyrho_1459:0.012847,Pyra…
COG0836	((((Bacth01Bb_2934596:0.3973543,Cythu01Bb_11063672:0.4254243)100:0.3347775,((Aciba01Bi_9496760:0.4858769,Solus01Bi_11662364:0.4796344)93:0.2932395,((Cloac01Bf_1589622:0.6933372,(Ferno01Bt_15424925:0.4130072,Thema01Bt_1564379:0.3873619)100:0.2440808)22:0.1001527,(((((Theel01Bc_2229756:0.3600232,(Pseae01Bp_1559874:0.4115974,(((Metpe01Bp_12426582:0.3676589,Metfl01Bp_9177636:0.4155884)88:0.0988031,Me…
COG0837	(((((Synsp01Bc_1633181:0.3708520,(Trier01Bc_11347461:0.2691496,(Anava01Bc_7590715:0.0187932,Nossp01Bc_1723046:0.0108530)100:0.1639762)75:0.0731775)37:0.0608924,Acama01Bc_15833336:0.3487010)87:0.1245938,(Proma01Bc_3324051:1.0340043,Theel01Bc_2229903:0.4058325)48:0.1294662)54:0.1088650,((Versp01Bv_44207:0.6805182,(Glovi01Bc_3752073:0.3651350,Metca01Bp_5380519:0.5310274)62:0.1619616)38:0.0603858,Chl…
COG0838	(((((((((((((Bacth01Bb_:0.890733,(Glovi01Bc_:0.167585,(((Synsp01Bc_:0.060011,((Nossp01Bc_:0.000000,Anava01Bc_:0.000000)100:0.088365,Theel01Bc_:0.082192)30:0.019390)17:0.008136,(Proma01Bc_:0.090958,Acama01Bc_:0.101821)44:0.056370)27:0.023542,Trier01Bc_:0.020629)39:0.018147)99:0.205258)7:0.106576,((((Metbu_9177:0.062629,(Metba_7367:0.054780,(Metma_2122:0.000000,Metac_2009:0.014250)81:0.020457)100:0…
COG0839	((Bacth01Bb_2934947:0.5759630,(((((((((Rubxy01Ba_10880446:0.7275786,(((Halsp_1578983:0.1740012,Halma_5537823:0.2341635)44:0.0818053,Halwa_11066760:0.1191875)35:0.0717937,Natph_7680179:0.1392194)99:0.9327336)22:0.0363209,((((Synsp01Bc_1633208:0.0993048,((Theel01Bc_2229821:0.1959285,Acama01Bc_15833531:0.2359392)48:0.0958050,Proma01Bc_3323963:0.2097836)15:0.0350414)4:0.0243831,(Anava01Bc_7590892:0.0…
COG0840	(((((((Metcu_12617948:0.7398647,Methu_8860328:1.1879543)23:0.1444827,((Halsp_1578996:0.3911389,Halma_5537909:0.1950667)87:0.1652477,Natph_7680304:0.4567980)85:0.2351944)39:0.1303829,(Metmp_4535805:0.0625986,MetmC_13404587:0.0969111)91:1.2208478)22:0.1219868,((Mooth01Bf_8359033:1.0950551,(Metba_7366852:0.0727302,(Metac_2008891:0.0304306,Metma_2122743:0.0415527)87:0.0900419)94:0.5774849)9:0.1056776…
COG0841	((Helpy01Bp_1564523:1.0772936,((Aquae01Bq_1560616:1.1545035,(((((((Vicva01Bv_15038499:0.7608616,Lenar01Bv_14919762:0.4204544)48:0.1324931,(((Bacth01Bb_2934629:0.5648092,Gemob01Bo_10014398:0.4688191)75:0.0985767,((Metex01Bp_16385390:0.4123415,(Plama01Bo_14917565:0.2017606,(Blama01Bo_8730952:0.1131091,Rhoba01Bo_3247677:0.0978696)100:0.2086398)100:0.1450088)99:0.1196129,(Metca01Bp_5380405:0.3325713,…
COG0842	(((((Sulsp02Bp_15299187:2.1390225,(((Desvu01Bp_4657854:0.7979338,((Bacth01Bb_2934597:0.3421768,Provi01Bb_14521967:0.2049519)96:0.5551546,((Mooth01Bf_8359073:0.3515414,(Cloac01Bf_1589651:0.3973013,Aciba01Bi_9496874:0.8109469)48:0.2882515)22:0.0723771,(Blama01Bo_8730632:0.1604925,Plama01Bo_14917858:0.1313515)100:0.6608135)19:0.2162622)9:0.1111656)13:0.1617137,((CanPr01Bv_4644752:0.5135750,Versp01Bv…
COG0843	(((((((Versp01Bv_44027:0.6618874,(Cythu01Bb_11063860:0.1628298,Flajo01Bb_14629940:0.2422652)100:0.4225738)100:0.3169112,(((Burma01Bp_5372451:0.0729707,Metpe01Bp_12426836:0.1212444)100:0.1431579,(Metca01Bp_5380494:0.1899311,Pseae01Bp_1559530:0.1802168)87:0.0828893)100:0.2092735,(Agrtu01Bp_15918445:0.2721097,Ricpr01Bp_1560427:0.2737320)100:0.1962512)100:0.2016767)39:0.0812015,((Proma01Bc_3323989:0.…
COG0845	(((Ricpr01Bp_1560420:1.4193140,Borbu01Bs_1559448:1.6479348)36:0.2156457,Lepin01Bs_4565639:1.3691247)5:0.0845537,(((((Trier01Bc_11347514:0.8264819,Synsp01Bc_1632924:0.6476499)36:0.0830690,(Acama01Bc_15833492:0.4791588,(Theel01Bc_2229916:0.5240438,(Anava01Bc_7591004:0.0012255,Nossp01Bc_1723063:0.0060805)100:0.3364104)100:0.3741910)60:0.1325796)97:0.5389821,(((Bacth01Bb_2934571:0.7613653,((CanPr01Bv…
COG0846	(((((((Myctu01Ba_1560829:0.6828070,((((((Escco01Bp_1612908:0.3740924,Metex01Bp_16385163:0.6756732)43:0.1419870,Rhoba01Bo_3247535:0.3858952)48:0.1067480,Acama01Bc_15833686:0.8936501)20:0.0696710,Myxxa01Bp_10875929:0.6547104)40:0.1759673,((((Flajo01Bb_14630274:0.2468965,Bacth01Bb_2934838:0.4075807)56:0.0929387,Helpy01Bp_1564587:0.4399157)65:0.1128547,Cythu01Bb_11063873:0.3261837)43:0.0505620,Plama0…
COG0847	((((((((((Vicva01Bv_:0.465055,Metla_1244:1.000026)16:0.232774,((CanPr01Bv_:0.454132,(Chlpn01Bv_:0.094352,Chltr01Bv_:0.148391)99:0.272742)80:0.090846,Lenar01Bv_:1.049309)12:0.177567)5:0.044941,(Trepa01Bs_:0.261465,Methu_8860:1.163699)32:0.200083)2:0.090534,(Metex01Bp_:0.194952,(Agrtu01Bp_:0.272292,((Burma01Bp_:0.189901,Metpe01Bp_:0.296324)22:0.066369,((Pseae01Bp_:0.171822,(Metca01Bp_:0.128407,Ricp…
COG0848	(((Aquae01Bq_1560688:0.8408904,((CanPr01Bv_4644748:0.3988896,(Chltr01Bv_1560532:0.3683043,Chlpn01Bv_1675225:0.0770047)99:0.6543567)100:0.6372701,Aciba01Bi_9496762:0.4131266)37:0.1909958)1:0.0556533,(((Metfl01Bp_9177675:0.4361480,Opiba01Bv_15388999:0.2238601)98:0.5396619,((((Rhoba01Bo_3247126:0.8668978,(Bacth01Bb_2934569:0.8194970,(Gemob01Bo_10012026:1.3091471,(Plama01Bo_14917483:0.8098336,Blama01…
COG0849	((((Theth01Bd_4619903:0.3451726,Deira01Bd_1580565:0.3369812)100:0.5602778,((((Chlte01Bb_2167287:0.1232224,Provi01Bb_14522055:0.2428322)100:0.6787560,(Cythu01Bb_11063911:0.3557859,Flajo01Bb_14629957:0.4009954)93:0.3876886)33:0.2082677,(((Trepa01Bs_1563938:0.8094505,Borbu01Bs_1559464:0.5904948)70:0.1039415,Lepin01Bs_4565879:0.7866064)31:0.0883701,(((((Metca01Bp_5380344:0.1460260,Pseae01Bp_1559960:0…
COG0850	(((((Proma01Bc_3323981:1.1961974,(((Glovi01Bc_3752156:0.1078706,Deira01Bd_1580675:1.7184201)29:0.1770847,((Theel01Bc_2229955:0.5091211,Synsp01Bc_1633186:0.5243350)56:0.0657884,(Acama01Bc_15833776:0.2655541,(Trier01Bc_11347689:0.1755165,(Anava01Bc_16156747:0.0126560,Nossp01Bc_16135374:0.0003616)100:0.2831491)67:0.0805865)80:0.1075190)88:0.2004857)40:0.3209846,(Lacca01Bf_11649475:1.5467122,Bacsu01B…
COG0851	((Thema01Bt_1564461:2.0361940,(Deira01Bd_1580577:0.6218114,Theth01Bd_4619918:0.3336193)87:0.2900207)25:0.0840443,(((((Theel01Bc_2229956:0.2594667,((Proma01Bc_3323981:0.3630846,((Neime01Bp_1567609:0.3188544,(Burma01Bp_5372599:0.1908221,Metpe01Bp_12426852:0.2096859)90:0.3110342)33:0.0210881,((Metca01Bp_5380281:0.3494362,(Escco01Bp_1612913:0.4776650,Pseae01Bp_1559844:0.0319491)68:0.2430125)49:0.1050…
COG0852	(((((((((((((((((((((Mooth01Bf_:0.501215,(Picto_4847:0.255415,(Theac_1608:0.066167,Thevo_1354:0.072509)100:0.258170)97:0.309724)39:0.170544,Gemob01Bo_:0.756716)0:0.053257,((Bacth01Bb_:0.700381,Flajo01Bb_:0.693639)32:0.158264,(Solus01Bi_:0.652518,(Lepin01Bs_:0.499170,CanPr01Bv_:0.859325)23:0.075564)3:0.084977)0:0.125678)0:0.095023,(Deira01Bd_:0.725703,Theth01Bd_:0.445390)60:0.324410)0:0.037957,(Me…
COG0853	(((((((((Escco01Bp_1612812:0.3762327,Burma01Bp_5372522:0.1454237)50:0.0980909,(Metfl01Bp_9177494:0.1470792,(Pseae01Bp_1559992:0.2661189,Metca01Bp_5380357:0.1458257)71:0.0998419)61:0.0617785)44:0.1028554,Metpe01Bp_12426875:0.2768480)63:0.1531728,Aquae01Bq_1560595:0.3066315)14:0.1588013,(((((((Myxxa01Bp_10875883:0.2559420,(Deira01Bd_1580574:0.1486392,Theth01Bd_4619854:0.1530232)59:0.1130185)16:0.05…
COG0854	((((((((((((Pseae01Bp_:0.250070,(Burma01Bp_:0.227124,Metfl01Bp_:0.297558)65:0.116442)37:0.065160,(Escco01Bp_:0.217491,Metca01Bp_:0.334958)46:0.055435)15:0.028741,(Neime01Bp_:0.383678,Metex01Bp_:0.607493)36:0.168248)28:0.088439,(Vicva01Bv_:0.424523,Opiba01Bv_:0.445966)29:0.107849)6:0.046393,((Aquae01Bq_:0.405305,(Sulsp02Bp_:0.286648,Helpy01Bp_:0.814330)100:0.358882)54:0.127448,((Myxxa01Bp_:0.31736…
COG0855	((Theth01Bd_4619894:1.9153100,(((((((((((Blama01Bo_8730879:0.6443538,(Halma_5537685:0.2205908,Halwa_11066769:0.2424219)100:0.4346250)83:0.0899024,(((Synsp01Bc_1633186:0.2317320,(Trier01Bc_11347488:0.2252324,(Anava01Bc_7590937:0.0102228,Nossp01Bc_1723108:0.0135945)100:0.1511909)38:0.0454336)67:0.0464295,Proma01Bc_3324131:0.6050067)50:0.0251254,(Acama01Bc_15833724:0.2262307,Theel01Bc_2229775:0.2598…
COG0856	(((((Uncme_11062211:0.3980869,(Picto_4847753:0.3903574,(Thevo_1354204:0.0668252,Theac_1608217:0.0361395)83:0.0968111)100:1.3320794)15:0.0613950,Arcfu_1149799:1.0483573)9:0.0000000,(Halsp_1578968:0.3501393,(Halma_5537775:0.2941268,Halwa_11066762:0.2504441)92:0.2223119)100:0.6250411)23:0.0775087,((Metsa_11675341:0.6802618,(Metbu_9177375:0.4300822,((Metac_2008979:0.0153833,Metma_2122813:0.0316766)48…
COG0857	(((((((Synsp01Bc_:0.297749,Flajo01Bb_:0.267638)82:0.107703,Sulsp02Bp_:0.323213)22:0.015116,((Desvu01Bp_:0.237734,Rhoba01Bo_:0.314634)66:0.068371,Myctu01Ba_:0.289963)31:0.048591)73:0.078472,(Escco01Bp_:0.148984,(Neime01Bp_:0.214669,(Deira01Bd_:0.141752,Pseae01Bp_:0.130480)74:0.046749)68:0.063116)100:0.313376)77:0.110457,Biflo01Ba_:0.489649)71:0.116110,(((Bacth01Bb_:0.435544,(Cloac01Bf_:0.339763,(M…
COG0858	((((((Chlau01Bh_:0.468669,((Rhoba01Bo_:0.287978,Blama01Bo_:0.187884)84:0.167107,(Plama01Bo_:0.333701,Gemob01Bo_:0.369575)38:0.038686)97:0.478035)14:0.047119,(((Aquae01Bq_:1.115576,Mesfl01Bf_:0.801422)22:0.298878,(Myctu01Ba_:0.642437,Biflo01Ba_:0.371863)77:0.249830)2:0.163300,((Rubxy01Ba_:0.612833,(Sulsp02Bp_:0.467294,Helpy01Bp_:0.670227)100:0.606526)15:0.125342,((Deira01Bd_:0.769034,Theth01Bd_:0.…
COG0859	((((((((Rubxy01Ba_10880356:1.2004926,Blama01Bo_8730737:0.5708698)20:0.0820876,(((((Acama01Bc_15833711:0.6581708,Synsp01Bc_1633233:0.6194918)38:0.0800500,(Anava01Bc_7590863:0.0217633,Nossp01Bc_1723266:0.0236415)100:0.3451034)54:0.1027304,Theel01Bc_2229967:0.4039219)63:0.1953234,Glovi01Bc_3752268:0.3204097)100:0.7647585,Chlau01Bh_16384752:0.6166202)42:0.2518429)4:0.0918185,((((Versp01Bv_44195:0.506…
COG0860	(((((((((((Theel01Bc_:0.127328,((Trier01Bc_:0.277044,Proma01Bc_:0.497937)27:0.124581,Acama01Bc_:0.180075)5:0.044464)23:0.159973,(Nossp01Bc_:0.041684,Anava01Bc_:0.065442)97:0.132252)13:0.091854,Synsp01Bc_:0.218168)70:0.281339,(Trepa01Bs_:0.499979,Borbu01Bs_:0.792134)66:0.398777)2:0.057924,(((Fusnu01Bu_:0.583432,(((Metex01Bp_:0.515746,Agrtu01Bp_:0.492067)96:0.348418,(Metca01Bp_:0.352388,(Pseae01Bp_…
COG0861	(((((((((((Metfl01Bp_9177645:0.0716396,((Chlte01Bb_2167469:0.1386613,Provi01Bb_14521917:0.1693744)86:0.1360473,Helpy01Bp_1564595:0.9927222)22:0.1042462)9:0.0410287,Plama01Bo_14917700:0.1540102)18:0.1352105,Metpe01Bp_12426697:0.3018749)15:0.0848885,Deira01Bd_1095742:0.3076090)24:0.2284444,Gemob01Bo_10013774:0.3866206)14:0.1165172,Blama01Bo_8730875:0.2139211)7:0.0211733,Rhoba01Bo_3247388:0.3694991)…
COG0863	(((Neime01Bp_1567662:0.9124772,Solus01Bi_11662201:0.7629916)48:0.1225261,(((Acama01Bc_15833360:0.4313366,Burma01Bp_5371617:0.7907925)15:0.0977794,((((Theac_1608218:0.1646692,Thevo_1354223:0.4392838)29:0.0630913,(Helpy01Bp_1564596:0.3320724,(Agrtu01Bp_15918446:0.1633144,Metex01Bp_16385259:0.1421404)89:0.1713156)64:0.0573668)45:0.1547410,(Myxxa01Bp_10876369:0.5304034,Rubxy01Ba_10880593:0.4979408)30…
COG0864	((((((((((((Metpe01Bp_:0.374057,Escco01Bp_:0.571096)88:0.248028,Gemob01Bo_:0.609703)15:0.116976,(Desvu01Bp_:0.245722,Solus01Bi_:0.342233)50:0.111451)10:0.057208,(Helpy01Bp_:0.803587,Chlte01Bb_:0.405458)21:0.117738)26:0.115670,(((Pyrho_1459:0.037935,Pyrab_1452:0.046001)82:0.035219,(Pyrfu_1897:0.080054,Theko_5764:0.115839)54:0.044429)98:0.161753,Metfl01Bp_:0.707326)34:0.157671)36:0.146545,((((Metla…
COG1001	(((((Metja_1566965:0.6751362,Metbu_9177275:0.5479017)29:0.0921673,(Stama_12646529:0.5786010,Arcfu_1149785:0.4323663)38:0.0775241)4:0.0599939,((((Metth_1567888:0.3313981,Metst_8449009:0.4276190)83:0.0763715,Metka_2009426:1.0459526)39:0.0699272,(((Borbu01Bs_1149678:0.5141364,Sulsp02Bp_15299245:0.2816233)59:0.0744730,Opiba01Bv_15389049:0.3704334)68:0.0699355,(Metba_7367078:0.0683871,(Metac_2009114:0…
COG1002	(((((((((((((Glovi01Bc_:0.480161,(Gemob01Bo_:0.317396,Anava01Bc_:0.235848)100:0.365763)36:0.152203,((((Chlau01Bh_:0.186309,(Deira01Bd_:0.539929,Metex01Bp_:0.263542)57:0.102620)82:0.215161,(Halwa_1106:0.101552,Natph_7680:0.181693)100:0.189975)63:0.191738,Halsp_1080:0.295387)20:0.098709,Lenar01Bv_:0.789292)8:0.039880)20:0.066984,Censy_1181:0.593892)45:0.166504,Borbu01Bs_:0.677017)68:0.178733,Metpe0…
COG1003	(((((((((((Theel01Bc_2229914:0.1226132,Synsp01Bc_1633111:0.2279199)23:0.0343774,Glovi01Bc_3751981:0.1570277)16:0.0483741,Acama01Bc_15833903:0.1190739)10:0.0282518,Trier01Bc_11347835:0.1500925)8:0.0175513,(Anava01Bc_7590897:0.0210024,Nossp01Bc_1723209:0.0294703)100:0.1156002)34:0.0565312,((((Bacth01Bb_2934655:0.3526295,Flajo01Bb_14629820:0.2327386)87:0.0861261,Cythu01Bb_11063743:0.1429876)68:0.078…
COG1004	((Sulso_1589771:0.6736948,(((Ricpr01Bp_1560461:0.6266430,(Myctu01Ba_1560746:0.6704567,(Metla_12448572:0.2711659,Escco01Bp_1612996:0.3341197)100:1.4576057)32:0.1497013)8:0.0276509,(MetmC_13404553:0.3607216,Metja_1566924:0.0768421)100:0.4690806)19:0.0712586,(((((((Pseae01Bp_1559721:0.3845503,Desvu01Bp_4658031:0.3366499)71:0.1147150,((Metca01Bp_5380333:0.1571160,(Chlte01Bb_2167400:0.1179778,Provi01B…
COG1005	((((Metsa_11675435:0.3648731,(Metbu_9177326:0.1054239,((Metba_7367084:0.1528724,Metma_2122858:0.1138072)57:0.0200102,Metac_2009035:0.0153968)100:0.1120737)100:0.3786479)100:0.2570657,(Picto_4847847:0.2812619,(Thevo_1354194:0.0420360,Theac_1608200:0.0721243)100:0.2729591)100:0.7890158)46:0.0880332,((Opiba01Bv_15389270:0.7999328,Dehsp01Bh_14766945:0.3427805)19:0.0505861,((Censy_11819536:1.1877042,C…
COG1006	(((((((((Bacsu01Bf_1608021:0.5036983,Chlau01Bh_16384776:0.3706455)28:0.0541011,Agrtu01Bp_1588824:0.6911661)6:0.0553088,(((Metex01Bp_16385401:0.4487648,Metfl01Bp_9177493:0.1937424)31:0.0403397,Pseae01Bp_1559625:0.2483999)97:0.5100830,Deira01Bd_1580590:0.6750160)18:0.1132230)2:0.0926886,((Myxxa01Bp_10875825:0.7170571,Lenar01Bv_14919889:0.5320233)29:0.0975526,Provi01Bb_14522006:0.6190631)9:0.0405819…
COG1007	((((((((((Mooth01Bf_8358983:0.6206228,(Glovi01Bc_3752268:0.1712213,(((Acama01Bc_15833520:0.0554185,Proma01Bc_3323988:0.3034945)52:0.0425215,Theel01Bc_2229758:0.1003082)31:0.0273033,(((Anava01Bc_7590837:0.0034755,Nossp01Bc_1723237:0.0154668)100:0.0990245,Synsp01Bc_1632931:0.0717054)63:0.0424873,Trier01Bc_11347614:0.0544526)84:0.0423988)97:0.1466868)100:0.4842156)31:0.1165500,((Chlte01Bb_2167360:0.…
COG1008	((((((Myxxa01Bp_10875808:0.6080927,(((Deira01Bd_1580650:0.6356871,Theth01Bd_4620021:0.7333091)100:0.9943934,(CanPr01Bv_4644620:1.1424897,Flajo01Bb_14629899:0.9741306)54:0.1922796)21:0.1154338,Lepin01Bs_4565858:0.9310840)16:0.1387102)1:0.0604361,((Solus01Bi_11662476:0.4399066,Aciba01Bi_9496833:0.4582355)43:0.0993543,Chlau01Bh_16384845:0.5404314)21:0.0354338)0:0.0487621,(((((Escco01Bp_1613021:0.153…
COG1009	(((((Dehsp01Bh_14766945:0.3595345,Rubxy01Ba_10880446:0.3744620)42:0.0632646,((Metsa_11675436:0.3174916,(Metbu_9177326:0.1234773,(Metba_7367084:0.0461569,(Metac_2009036:0.0480697,Metma_2122858:0.0363672)52:0.0057213)99:0.1196386)100:0.1627457)94:0.0970830,(Picto_4847810:0.4960144,(Theac_1608200:0.0000000,Thevo_1354193:0.1054160)100:0.3175525)100:0.3950407)94:0.1656726)31:0.0277959,(((Uncme_1106217…
COG1010	(((Rubxy01Ba_10880348:0.5196503,(((Desvu01Bp_4658157:0.5136690,Mooth01Bf_8358994:0.3965430)21:0.0687182,Vicva01Bv_15038504:0.6412588)16:0.1052574,(Metsa_11675346:0.8582240,(((((Lepin01Bs_4565570:0.3994290,Censy_11819513:0.4207476)25:0.0413101,(Theth01Bd_4625508:0.4035616,(Metpe01Bp_12426298:0.1564034,Metca01Bp_5380362:0.0851756)100:0.1882706)51:0.1300837)29:0.1116822,(Thevo_1354175:0.3482489,Thea…
COG1011	(((((((Thepe_1197:0.907893,(Deira01Bd_:0.434830,Myctu01Ba_:0.917624)40:0.284913)12:0.155976,(((((((Theko_5764:0.190685,(Pyrfu_1897:0.050932,(Pyrho_1459:0.003409,Pyrab_1452:0.073288)94:0.050806)92:0.178156)85:0.325790,(Metth_1567:0.279160,(Metka_2009:0.186943,(Metja_1566:0.066439,(MetmC_1340:0.024864,Metmp_4535:0.031898)99:0.202254)100:0.320028)60:0.084350)58:0.150424)18:0.036880,(Metst_8449:0.328…
COG1012	(((Halsp_1579127:0.8621845,((((((((Desvu01Bp_4658169:1.2014069,Metka_2009454:0.5563562)57:0.1399381,(Sulsp02Bp_15299190:0.9796201,Aquae01Bq_1560575:0.4667887)70:0.1588202)48:0.1112418,(((Metja_1566960:0.2702499,(Metmp_4535905:0.0446043,MetmC_13404513:0.0319900)100:0.3633701)100:0.4566195,(((Pyrfu_1897712:0.2389438,Theko_5764064:0.2245187)100:0.2796471,(Aerpe_11843159:0.3458207,Stama_12646499:0.25…
COG1013	(((((((Metmp_4535786:0.0080440,MetmC_13404639:0.0328500)100:0.1527746,(Pyrfu_1897712:0.0475916,Theko_5764075:0.0922705)40:0.0696381)100:0.1740168,(Metbu_9177289:0.1943690,((Metac_2009189:0.0387152,Metma_2122652:0.0985250)56:0.0417707,Metba_7366970:0.0122360)97:0.1721561)100:0.1997621)93:0.1289776,(((((Calma_12635390:0.1211900,(Thete_9990167:0.1901074,(Pyrca_12645873:0.0183796,(Pyris_11987267:0.01…
COG1014	((((((Versp01Bv_44246:0.4306043,Escco01Bp_1612933:0.3110531)50:0.1161804,(Metca01Bp_5380490:0.2866627,((Chlau01Bh_16384763:0.2156917,(Aciba01Bi_9496776:0.0976701,Solus01Bi_11662603:0.1398066)93:0.0995568)47:0.0563304,(((Acama01Bc_15834089:0.1592166,(Anava01Bc_7590925:0.0267426,Nossp01Bc_1722940:0.0150943)98:0.1015031)39:0.0165841,Synsp01Bc_1633197:0.1158198)94:0.0860181,(Chlte01Bb_2167444:0.07959…
COG1015	((((Mooth01Bf_8359034:0.3022206,Solus01Bi_11662555:0.3667834)21:0.0586200,(Cloac01Bf_1589533:0.3773725,Thema01Bt_1564294:0.3012321)55:0.0760215)49:0.0772769,((Lacca01Bf_11649384:0.5347613,Bacsu01Bf_1607940:0.3778382)65:0.1056977,((Deira01Bd_1580712:0.2745449,Theth01Bd_4619996:0.4505016)100:0.2694902,Rubxy01Ba_10880345:0.5658522)46:0.0669296)31:0.0296527)100:0.2349844,((Agrtu01Bp_1588749:0.3498452…
COG1017	((((((Metfl01Bp_:0.856154,Burma01Bp_:0.468217)11:0.070625,(Pseae01Bp_:0.608437,Deira01Bd_:0.423393)54:0.160007)3:0.034873,Bacsu01Bf_:0.558284)12:0.082782,(Metex01Bp_:0.596461,(Escco01Bp_:0.618672,Aquae01Bq_:0.887354)26:0.111188)20:0.095616)12:0.113985,(Acama01Bc_:2.256678,Lenar01Bv_:0.232887)30:0.386927)100:0.319526,Plama01Bo_:0.257881,Rhoba01Bo_:0.223838);
COG1018	((((((Vicva01Bv_15038434:3.2396890,Rubxy01Ba_10880403:0.2232704)26:0.5458618,Halma_5537887:1.1104131)2:0.2193905,Synsp01Bc_1633139:0.0000000)0:0.0982328,((((((Rhoba01Bo_3247182:0.7085501,(Aciba01Bi_9496968:0.3049285,Solus01Bi_11662257:0.1405413)91:0.5760274)28:0.2150591,(Lenar01Bv_14919688:0.6448161,(Myxxa01Bp_10875808:0.8416994,Metfl01Bp_9177479:0.7061735)64:0.2655906)18:0.0970646)13:0.1130168,(…
COG1019	((((((Metth_1567987:0.5610273,Metst_8448932:0.4439080)43:0.1894575,((Metsa_11675410:0.4462259,((Metbu_9177396:0.4945994,(Metba_7366982:0.0967179,(Metac_2009235:0.0630204,Metma_2122656:0.0863629)84:0.0459405)100:0.1981961)68:0.1216514,(Arcfu_1149978:0.5485374,Uncme_11062113:0.3292189)80:0.2232767)45:0.1145841)27:0.0652001,((Censy_11819380:0.7788373,(Halwa_11066847:0.2199063,(Natph_7680232:0.177099…
COG1020	((((((Gemob01Bo_10010066:2.1744917,Lacca01Bf_11649433:1.3669852)81:0.5064113,Metex01Bp_16385402:0.7554426)67:0.2469719,((Burma01Bp_5371640:0.6707018,Metca01Bp_5380380:1.1889815)6:0.0778435,(Rhoba01Bo_3247430:2.3608422,Myctu01Ba_1560724:1.3321137)78:0.2925775)7:0.1169092)7:0.0758362,(Agrtu01Bp_15918585:0.8204013,(((((Trier01Bc_11347653:0.8513405,Anava01Bc_7590783:0.2315735)28:0.1345538,Solus01Bi_1…
COG1021	((((Myxxa01Bp_10875779:0.1789162,Bacsu01Bf_1608025:0.2392380)63:0.1086921,Myctu01Ba_1560952:0.7176049)53:0.1064790,Pseae01Bp_1559942:0.3762411)56:0.0533291,(Gemob01Bo_10000605:1.0219460,Escco01Bp_1612857:0.4395124)56:0.0533291);
COG1022	(((((Aciba01Bi_9496910:0.6374346,(Cythu01Bb_11063996:0.3265091,Flajo01Bb_14630245:0.4329433)100:0.2514864)30:0.0840630,(Chlte01Bb_2167398:0.1791224,Provi01Bb_14521973:0.1475190)100:0.4573570)15:0.0622677,((Arcfu_1149781:0.7124650,(Halsp_1579091:0.3897063,(Halma_5537789:0.3224727,Natph_7680272:0.1499324)94:0.1289423)100:0.3417805)50:0.1290481,Rubxy01Ba_10880488:0.5172263)25:0.0757156)2:0.0425437,(…
COG1023	(((((((((Agrtu01Bp_:0.301556,(Solus01Bi_:0.289218,(Anava01Bc_:0.296406,Aciba01Bi_:0.283880)29:0.045109)48:0.049801)51:0.041169,Myctu01Ba_:0.359479)72:0.061242,(Metex01Bp_:0.263230,Acama01Bc_:0.247485)82:0.078111)100:0.119817,(Metfl01Bp_:0.374478,Deira01Bd_:0.363334)100:0.216520)98:0.148607,(Rubxy01Ba_:0.310021,Chlau01Bh_:0.346446)95:0.098739)73:0.091518,(Aquae01Bq_:0.721662,((Provi01Bb_:0.311576,…
COG1024	(((((Natph_7680201:0.4440834,(Halsp_1579035:0.2255335,Halma_5537790:0.1281959)100:0.2704233)86:0.1650893,Aquae01Bq_1560640:2.0228665)4:0.0555032,((Aerpe_11843147:0.1569419,(Sulto_1592024:0.1165466,(Sulso_1589925:0.0992677,Sulac_7060688:0.0964070)75:0.0580745)96:0.2033864)50:0.0659771,(Thete_9990098:0.2164984,(Pyrca_12645945:0.0696072,(Pyrae_1831260:0.0320746,Pyris_11987292:0.0569082)59:0.0239629)…
COG1025	(((Escco01Bp_:0.725489,Pseae01Bp_:1.271669)100:0.560099,CanPr01Bv_:0.873831)100:0.411967,Chlpn01Bv_:0.432354,Chltr01Bv_:0.348696);
COG1026	((((CanPr01Bv_4644690:0.4788479,(Chltr01Bv_1560555:0.2325882,Chlpn01Bv_1675204:0.1784052)100:0.4985541)100:0.5212477,Deira01Bd_1580564:0.9083096)88:0.1835862,Trier01Bc_11347494:0.9544904)57:0.0578042,((Borbu01Bs_1559457:1.1534928,Trepa01Bs_1563901:1.0560676)75:0.2336882,((Lenar01Bv_14919780:0.8505280,Cloac01Bf_1589625:0.7660547)78:0.1956768,(Chlau01Bh_16384716:0.4305043,Desvu01Bp_4657935:0.512538…
COG1027	((((Bacsu01Bf_1607941:0.3462975,Cloac01Bf_1589356:0.3646223)52:0.0660940,(Lacca01Bf_11649628:0.7253466,((Ferno01Bt_15424894:0.2319178,Thema01Bt_1564321:0.1441573)100:0.4845046,Mooth01Bf_8359012:0.3089327)97:0.1758132)32:0.0623697)30:0.0628504,(((Censy_11819465:0.6505910,Aciba01Bi_9496971:0.2697230)58:0.1463028,(Rhoba01Bo_16157902:0.7688629,(Chlau01Bh_16384701:0.3670434,(Glovi01Bc_3752102:0.149217…
COG1028	((((((Calma_12635389:0.4362247,((((Pyrfu_1897692:0.6208547,Acama01Bc_15834016:0.6106159)38:0.0644154,(Trier01Bc_11347649:0.2600801,(Metac_2008930:0.0296557,Metba_7366831:0.0391426)100:0.3517264)99:0.1961249)69:0.1432012,Metst_8448952:0.9561840)9:0.0627100,(Arcfu_1149880:0.4378923,Metma_2122628:0.5629934)69:0.3054091)3:0.0297291)0:0.0412410,((Aciba01Bi_9497053:0.5997768,(Glovi01Bc_3752068:0.394839…
COG1029	(((((((((((Metka_2009:0.260836,(Metja_1566:0.062161,(MetmC_1340:0.001642,Metmp_4535:0.007741)100:0.153696)100:0.135530)55:0.064557,Metth_1567:0.233200)52:0.039730,Metst_8448:0.716274)36:0.066281,(Uncme_1106:0.218400,(Methu_8860:0.154877,(Metcu_1261:0.105822,Metla_1244:0.138961)74:0.047739)100:0.271855)99:0.100489)47:0.107301,(Metbu_9177:0.121996,(Metba_7366:0.061441,(Metma_2122:0.011176,Metac_200…
COG1030	((Mooth01Bf_8359061:2.1000722,CanPr01Bv_4644737:0.9167876)16:0.0584215,((((Thepe_11971973:0.7078295,Rubxy01Ba_10880533:1.0237872)23:0.3026359,((((Chlau01Bh_16384860:0.7491452,Dehsp01Bh_14766940:0.6079616)38:0.2375032,Methu_8860288:1.1166476)7:0.2635809,(((((Theko_5764028:0.1657883,(Pyrfu_1897790:0.0288237,(Pyrab_1452086:0.0410909,Pyrho_1459129:0.0414863)100:0.0724280)100:0.1359315)99:0.3126923,(A…
COG1031	((((Ferno01Bt_15424940:0.6060445,Thema01Bt_1564434:0.4085249)100:0.2664803,(((Halsp_1578956:0.1249512,Natph_7680328:0.1211607)44:0.0577415,Halma_5537861:0.1247052)30:0.0581848,Halwa_11066714:0.1140529)100:0.4546644)67:0.1019804,((((Metcu_12617834:0.2647633,Methu_8860191:0.3871732)52:0.0757670,Metla_12448557:0.2615068)100:0.3789180,Uncme_11062055:0.3508664)43:0.0647262,(Metbu_9177416:0.2926111,(Me…
COG1032	(((((((((Metja_1566934:0.4181469,(Fusnu01Bu_1970406:0.3736068,Sulsp02Bp_15299321:0.2758816)87:0.2422774)41:0.0911661,Bacth01Bb_2934566:0.5035182)0:0.0453048,((Uncme_11062279:0.2151056,(((Metcu_12617980:0.2757265,Metla_12448644:0.2392112)22:0.0539043,(Methu_8860354:0.4306832,Metsa_11675483:0.1129915)56:0.1231065)27:0.0773225,(Metbu_9177372:0.1972362,((Metma_2122738:0.0466882,Metba_7366848:0.101600…
COG1033	(((((Trepa01Bs_1563977:0.7955664,Borbu01Bs_1559459:0.9043685)84:0.1666032,(Ferno01Bt_15424945:0.4460935,Thema01Bt_1564358:0.4870762)100:0.8064920)54:0.2204139,(((Arcfu_1149882:0.7663942,(((Halsp_1579047:0.0921929,(Halma_5537634:0.0995570,Halwa_11066718:0.1338917)64:0.0852073)100:0.7186579,(Methu_8860321:0.2677797,Metcu_12617840:0.1434540)100:0.4990592)54:0.1223294,(Uncme_11062059:0.5690420,(Metsa…
COG1034	(((((Acama01Bc_15834082:0.2077249,(Anava01Bc_7591085:0.0039271,Nossp01Bc_1722825:0.0103683)99:0.1209617)75:0.0711959,(Sulsp02Bp_15299189:2.8492604,Synsp01Bc_1633068:0.1555274)37:0.1273294)42:0.0651561,Chlau01Bh_16384676:0.2828200)50:0.1148181,((Dehsp01Bh_14766942:0.8076385,((Vicva01Bv_15038434:0.7463006,Theko_5764154:0.9130530)49:0.2012329,Chlte01Bb_16148573:0.5513903)46:0.1794679)35:0.2963840,Me…
COG1035	(((Bacth01Bb_2934579:1.6761300,((((Uncme_11062271:0.2695227,Methu_8860327:0.1666168)29:0.0351355,(Metla_12448587:0.2872681,Metcu_12617899:0.1431594)42:0.0253710)73:0.1854104,(Thete_9990094:2.8457495,Desvu01Bp_4658080:1.8070544)42:0.3210635)40:0.1473862,(Metja_1566817:0.1850774,((Metth_1567915:0.2097593,Metst_8448944:0.4212892)36:0.1077630,(Metmp_4535770:0.0259358,MetmC_13404656:0.0069363)99:0.147…
COG1036	(((Metst_8449025:0.6966762,(Metpe01Bp_12426780:0.5433043,Metfl01Bp_9177593:0.3979775)100:0.8338828)32:0.1691024,Metth_1567937:0.3913567)50:0.1077231,((Metka_2009492:0.4102040,(Metbu_9177429:0.4836617,(Arcfu_1149911:0.4952264,(Metja_1566891:0.1408785,(Metmp_4535873:0.0015523,MetmC_13404546:0.0556691)100:0.3311476)99:0.2468904)91:0.1330212)92:0.2487183)67:0.1269267,(((Metba_7366912:0.0244986,(Metac…
COG1038	((((((Cloac01Bf_1589591:0.4600417,((Bacsu01Bf_1607855:0.2685681,Lacca01Bf_11649480:0.5603930)65:0.0221271,(Sulto_1592081:0.1417834,Sulac_7060610:0.3433738)100:3.2795822)13:0.0618532)20:0.0922106,Myxxa01Bp_10875738:0.5305934)14:0.0641853,(Agrtu01Bp_15918534:0.5205618,(Solus01Bi_11662472:0.3799875,((Gemob01Bo_10011405:0.2883847,Lenar01Bv_14919815:0.4207195)57:0.0531935,(Rhoba01Bo_3247651:0.2859989,…
COG1039	(((Rubxy01Ba_10880363:1.4519220,Bacsu01Bf_1607991:1.1726977)35:0.1353812,(Versp01Bv_44140:0.8028780,(Vicva01Bv_15038651:0.6847951,(CanPr01Bv_4644631:0.4958599,(Chltr01Bv_1560472:0.2869365,Chlpn01Bv_16135377:0.2878076)99:0.3360900)85:0.2388866)59:0.1527636)17:0.0285212)87:0.2368364,(Aquae01Bq_1560683:1.0662901,Metst_8448936:1.2926356)87:0.2368364);
COG1040	(((((((((((Vicva01Bv_:0.358343,(Glovi01Bc_:0.453625,(Acama01Bc_:0.347207,((Nossp01Bc_:0.000000,Anava01Bc_:0.018575)100:0.214205,(Trier01Bc_:0.337486,(Theel01Bc_:0.351028,Synsp01Bc_:0.522417)48:0.115835)29:0.040123)46:0.127664)72:0.312574)67:0.197480)2:0.042510,((Chlte01Bb_:0.440811,Provi01Bb_:0.204230)90:0.261225,(Cythu01Bb_:0.553610,(Bacth01Bb_:0.379869,Flajo01Bb_:0.427355)78:0.144891)80:0.22559…
COG1041	((((((Metst_8449010:0.5445334,Metth_1567875:0.2913666)55:0.1046080,(Metja_1566889:0.2801187,(Metmp_4535771:0.0340079,MetmC_13404655:0.0557444)100:0.2640525)99:0.2962092)59:0.1303048,((((Theko_5764091:0.1826381,((Pyrab_1452182:0.0517855,Pyrfu_1897677:0.1278111)64:0.0363535,Pyrho_1459025:0.0608128)99:0.1860535)100:0.3868025,Metka_2009433:1.0416942)11:0.0547753,((Picto_4847748:0.3544978,(Thevo_13542…
COG1042	(((Rubxy01Ba_10880533:0.1964051,((((((((((Mooth01Bf_8358924:0.9001488,(((((Metst_8448971:0.5896767,Censy_11819375:0.6733882)49:0.1346087,(((Metbu_9177332:0.4542495,(Natph_7680207:0.3534497,(Halsp_1655447:0.2788642,Halma_5537772:0.2447307)55:0.0837460)100:0.5100044)35:0.0740563,Uncme_11062092:0.3956532)38:0.0642342,Chlau01Bh_16384944:0.5233508)63:0.0899082)13:0.0758841,Arcfu_1149881:0.5379602)23:0…
COG1043	(((((((((Pyrfu_1897714:2.0915552,Proma01Bc_3324086:0.4327606)48:0.1618912,(((Acama01Bc_15833377:0.4028384,Glovi01Bc_3752143:0.3972410)30:0.0431309,(Theel01Bc_2229933:0.3534909,(Trier01Bc_11347683:0.2591243,(Anava01Bc_7590632:0.0000000,Nossp01Bc_1722976:0.0171384)100:0.2086350)51:0.0420026)56:0.0777539)45:0.0788750,Synsp01Bc_1633159:0.2232319)81:0.1854512)36:0.1722839,(Plama01Bo_14917787:0.8206454…
COG1044	(((((Metex01Bp_16385150:0.3674695,Agrtu01Bp_1588870:0.4934108)73:0.1248415,(((Opiba01Bv_15389193:0.5257875,(CanPr01Bv_4644736:0.3760234,(Chltr01Bv_1560496:0.2534166,Chlpn01Bv_1675273:0.1877747)100:0.3470404)83:0.1888443)5:0.0824695,((Lepin01Bs_4565928:0.7283078,Solus01Bi_11662196:0.4644888)12:0.1716080,((Blama01Bo_8730707:0.4995292,Gemob01Bo_10019458:0.3514437)34:0.0873716,(Plama01Bo_14917541:0.4…
COG1045	(((((Proma01Bc_3324124:0.4001296,(((Chlau01Bh_16384740:0.2691998,(Helpy01Bp_1564582:0.2988754,Cloac01Bf_1589397:0.2542840)80:0.1895524)44:0.1331333,((Sulsp02Bp_15299295:0.5701761,(((((Methu_8860345:0.3126314,((Metba_7366990:0.0637127,Metac_2009154:0.1478827)65:0.0477436,Metcu_12617840:0.1548637)91:0.1161905)71:0.1086958,(Metst_8448926:0.3606000,Dehsp01Bh_14766997:0.3077074)52:0.0930346)31:0.03126…
COG1047	(((((((((((Acama01Bc_15833576:0.3190264,(Chlte01Bb_2167470:0.3083807,Provi01Bb_14521917:0.2370915)65:0.1507827)52:0.0790245,Ferno01Bt_15424933:0.7220479)63:0.1809541,Desvu01Bp_4658097:0.2885937)96:0.2759254,((((Opiba01Bv_15389105:0.7071391,Lepin01Bs_4565759:0.4783846)57:0.2211631,((((Pseae01Bp_1559603:0.4102119,Metca01Bp_5380270:0.2706969)62:0.1870760,((Lenar01Bv_14919789:0.8948556,Trepa01Bs_1563…
COG1048	((((Thevo_1354102:0.0988635,Theac_1608127:0.1228722)100:0.3210107,((((((Aerpe_11843153:0.2857070,Pyrfu_1897657:0.5252918)47:0.0734916,((Picto_4847800:0.4831829,(Sulso_1589795:0.2043197,(Sulto_1592106:0.1429352,Sulac_7060698:0.1975233)99:0.0708069)94:0.0912935)100:0.1859436,Calma_12635442:0.2687512)59:0.0838354)54:0.0637071,Neime01Bp_1567634:1.0961951)3:0.0412996,((((Deira01Bd_1580672:0.2426276,Ba…
COG1049	((((((((Acama01Bc_15833479:0.1379653,(Synsp01Bc_1633214:0.1453381,Trier01Bc_11347451:0.1161218)35:0.0222867)45:0.0251603,(Anava01Bc_7590679:0.0054058,Nossp01Bc_1722876:0.0199340)99:0.0931157)38:0.0176889,Proma01Bc_3324131:0.3403198)37:0.0216498,Theel01Bc_2229823:0.1534315)99:0.0997399,((Lenar01Bv_14919975:0.3286476,Metbu_9177237:0.3438357)94:0.1171834,(Helpy01Bp_1564539:0.3710392,(Sulsp02Bp_15299…
COG1051	((((((((((((((Metbu_9177:0.302223,(Metba_7366:0.049390,(Metma_2122:0.034080,Metac_2008:0.014404)89:0.052299)95:0.093609)54:0.078545,Metsa_1167:0.291596)25:0.045311,((Rubxy01Ba_:0.217303,Metth_1567:0.288744)30:0.128974,(((Metja_1566:0.182723,Metka_2009:0.229083)36:0.126358,(Theko_5764:0.125361,Arcfu_1149:0.184445)31:0.002881)13:0.080364,(((Pyrfu_1897:0.096934,(Pyrab_1452:0.062594,Pyrho_1459:0.0343…
COG1052	((((((Versp01Bv_44136:1.2988843,(Arcfu_1149936:0.3083087,Pyrca_12645907:0.3817051)100:0.2071786)28:0.0817526,Metka_2009375:0.4737786)32:0.0723327,((((Calma_12635419:0.3100562,(Pyrae_1831236:0.3724574,Thete_9990096:0.1755233)96:0.1887700)73:0.1753395,((Picto_4847851:0.5430122,Censy_11819403:0.4763450)82:0.1978164,((Bacsu01Bf_1608052:0.6445100,((Trier01Bc_11347424:0.9585862,Ferno01Bt_15424982:0.301…
COG1053	((((((Calma_12635480:0.2615897,(Thete_9990042:0.0774822,(Pyrae_1831343:0.0244015,Pyrca_12646003:0.0438072)100:0.0755408)100:0.3010915)68:0.0527820,(Arcfu_1149926:0.2344674,(Chlte01Bb_2167369:0.1762397,Desvu01Bp_4657926:0.2837171)100:0.1869232)86:0.0641670)99:0.2575723,Cloac01Bf_1589340:0.7072836)75:0.1971664,((Metex01Bp_16385276:0.1967493,Pseae01Bp_1559749:0.2247408)70:0.0804161,Anava01Bc_7591027…
COG1054	(((Deira01Bd_1580612:0.4836903,((((Acama01Bc_15833425:0.3370366,Agrtu01Bp_15918618:0.3160209)31:0.0350931,(((Synsp01Bc_1633132:0.5843496,(Anava01Bc_7590903:0.0164900,Nossp01Bc_1722788:0.0085878)99:0.1657210)78:0.1420773,Metfl01Bp_9177667:0.1787559)43:0.0588570,Pseae01Bp_1559605:0.2536080)38:0.0754023)14:0.0548341,(Rhoba01Bo_3247533:0.4233994,Lenar01Bv_14920049:0.2379159)58:0.1059706)21:0.0779372,…
COG1055	((((((Rhoba01Bo_3247442:1.3064573,((((Metja_1566863:0.7963883,(Biflo01Ba_2346570:1.3103092,Lacca01Bf_11649621:0.9688377)87:0.5858283)44:0.2001847,Metka_2009482:1.4582867)81:0.7040034,(((((Dehsp01Bh_14766943:0.7479164,Agrtu01Bp_1589139:0.8390843)68:0.2008015,((((Picto_4847715:0.3353893,(Thevo_1354111:0.2178088,Theac_1608249:0.1120972)96:0.2084433)98:0.3067290,Bacsu01Bf_1607760:0.2915856)51:0.10502…
COG1056	((((((((Lenar01Bv_:0.263027,Fusnu01Bu_:0.538683)84:0.142273,(Vicva01Bv_:0.521953,((Ferno01Bt_:0.399272,Thema01Bt_:0.249091)99:0.326061,(Metcu_1261:0.140036,(Theko_5764:0.047273,(Pyrho_1459:0.035586,Pyrab_1452:0.044457)88:0.082517)86:0.064879)100:0.180299)36:0.059412)3:0.025608)3:0.000000,(Rubxy01Ba_:0.277571,Myctu01Ba_:0.320659)53:0.055749)21:0.080306,(Stama_1264:0.424865,(CanPr01Bv_:0.800208,(Hy…
COG1057	((((((((((((((((Lenar01Bv_:0.891181,(Solus01Bi_:0.492728,Aciba01Bi_:0.633586)69:0.182706)14:0.110268,(Glovi01Bc_:0.703180,Neime01Bp_:0.675935)6:0.052227)5:0.144767,((Escco01Bp_:0.838736,(Metfl01Bp_:0.397832,(Pseae01Bp_:0.361939,Metca01Bp_:0.569854)76:0.138615)60:0.074726)44:0.092887,(Burma01Bp_:0.849316,Metpe01Bp_:0.733386)33:0.306662)12:0.139473)1:0.068974,(((Mooth01Bf_:0.340042,(Biflo01Ba_:0.14…
COG1058	(((((Rhoba01Bo_3247097:0.5407588,Blama01Bo_8731128:0.4319956)60:0.0680414,Plama01Bo_14917406:0.4518051)80:0.1219277,Gemob01Bo_10003819:0.2909170)60:0.1601210,(((((Solus01Bi_11662068:0.1892610,Aciba01Bi_9496916:0.3407968)98:0.2222755,(Deira01Bd_1580732:0.4825532,(Opiba01Bv_15389155:0.5619379,Theth01Bd_4619977:0.4493136)24:0.0579383)14:0.0374162)8:0.0331419,(((((((((Desvu01Bp_4657944:0.3905977,Bact…
COG1059	(((Metja_1566890:0.2675561,(Arcfu_1149798:0.6322354,Aquae01Bq_1560579:0.4915501)62:0.1249587)38:0.0588759,(Metsa_11675363:0.6242077,Fusnu01Bu_1970395:0.6148778)100:0.4511076)52:0.0442715,(((Sulso_1589779:0.2320143,(Sulto_1592148:0.2750529,Sulac_7060712:0.1960674)100:0.2043739)100:0.5072982,(Picto_4847755:0.3624604,(Thevo_1354089:0.1531589,Theac_1608247:0.2646924)100:0.1733781)99:0.2900186)58:0.10…
COG1060	(((((((Metka_2009433:0.4362716,((((Censy_11819494:0.6148694,(Myctu01Ba_1560831:0.4734041,Rubxy01Ba_10880381:0.4072285)72:0.0977557)46:0.0953528,((Glovi01Bc_16170294:0.2949094,((Synsp01Bc_1632941:0.3272849,(Trier01Bc_11347576:0.1387884,(Anava01Bc_7590699:0.0323698,Nossp01Bc_1723162:0.0284070)100:0.1472852)58:0.0550306)79:0.0651121,Theel01Bc_2229914:0.2345323)97:0.1288024)100:0.4219258,Metsa_116753…
COG1061	(((((((Fusnu01Bu_1970378:0.8899056,Metbu_9177350:0.8851253)52:0.1588331,Ferno01Bt_15424919:0.8500115)97:0.7394543,Naneq_4161515:2.3468791)45:0.2711127,(((((Flajo01Bb_14630059:1.8783515,(Rhoba01Bo_3247534:2.3479586,Deira01Bd_1580780:1.7946245)16:0.0145041)9:0.1390422,Censy_11819435:1.7889151)17:0.2306687,((Escco01Bp_1613012:1.1842044,Metex01Bp_16385223:0.8697531)70:0.6165404,(Opiba01Bv_15388941:2.…
COG1062	(((((((((((Acama01Bc_:0.121960,Trier01Bc_:0.070493)30:0.025390,(Nossp01Bc_:0.002851,Anava01Bc_:0.002742)100:0.074689)24:0.024335,Glovi01Bc_:0.073905)22:0.029315,Agrtu01Bp_:0.230090)31:0.046293,Burma01Bp_:0.147037)100:0.149292,(Lenar01Bv_:0.159553,(Pseae01Bp_:0.140381,((Synsp01Bc_:0.062563,(Neime01Bp_:0.086715,Escco01Bp_:0.024429)100:0.101935)60:0.032383,Myxxa01Bp_:0.074141)100:0.124806)100:0.0725…
COG1063	((((((((((Rubxy01Ba_10880356:0.3898207,((Metfl01Bp_9177579:0.2550212,Escco01Bp_1612859:0.2344486)56:0.0489742,Pseae01Bp_1559738:0.1540713)100:0.2060687)41:0.0715769,((Cythu01Bb_11063765:0.1666506,Flajo01Bb_14630040:0.2040184)100:0.2257424,(Bacsu01Bf_1607975:0.2630690,Cloac01Bf_1589661:0.3160245)82:0.1152692)95:0.1621878)26:0.0490300,(((((((Myxxa01Bp_10876332:0.4012647,Aciba01Bi_9497003:0.1644693)…
COG1064	((((((((Flajo01Bb_14630103:0.3160997,Pseae01Bp_1559747:0.2631495)37:0.0582034,((((Solus01Bi_11662490:0.2245611,Gemob01Bo_10014871:0.1953603)20:0.0455491,Opiba01Bv_15389101:0.1284138)39:0.0610861,((Aciba01Bi_9496897:0.2426926,Metca01Bp_5380410:0.1976744)21:0.0405696,(((CanPr01Bv_4644642:0.2664599,Burma01Bp_5372436:0.1775597)44:0.0368391,Metfl01Bp_9177655:0.1931751)20:0.0519427,(Agrtu01Bp_15918481:…
COG1066	(((((((((((Mooth01Bf_8359130:0.4283098,Myxxa01Bp_10875728:0.4395898)27:0.0664638,(Dehsp01Bh_14766870:0.4316731,Chlau01Bh_16384604:0.3130370)74:0.1232987)13:0.0441523,(Proma01Bc_3323960:0.4578307,((((Synsp01Bc_1633108:0.2277264,(Anava01Bc_7590809:0.0000000,Nossp01Bc_1723131:0.0024285)98:0.1299419)68:0.0458624,Trier01Bc_11347475:0.1660610)39:0.0282899,(Theel01Bc_2229864:0.2272972,Acama01Bc_15833875…
COG1067	(((((((Pyrho_1459036:0.0193620,Pyrab_1452178:0.0176848)92:0.0254675,Pyrfu_1897683:0.0348942)78:0.0372207,Theko_5764119:0.0443111)99:0.1459174,(((((((Metbu_9177288:0.1002986,(Metba_7367096:0.0166393,(Metac_2009210:0.0176698,Metma_2122623:0.0109321)97:0.0179923)100:0.0714325)100:0.1019087,(((Halwa_11066713:0.1022270,Halsp_1578958:0.1491299)52:0.0253469,(Halma_5537864:0.0511027,Natph_7680110:0.06645…
COG1069	(((((Lenar01Bv_14919590:0.4319991,Opiba01Bv_15389154:0.3895584)100:0.1393902,(Aciba01Bi_9496735:0.1767865,Solus01Bi_11662035:0.2349088)100:0.7053810)53:0.0945276,(Flajo01Bb_14629888:0.3869648,(Escco01Bp_1612805:0.4299113,Vicva01Bv_15038391:0.3313083)57:0.0560401)100:0.2816213)64:0.2484186,(Rhoba01Bo_3247555:0.7004106,Bacsu01Bf_1607993:0.4259246)96:0.1406988)100:0.6014267,(Agrtu01Bp_1589053:0.6624…
COG1070	((Myctu01Ba_1560786:1.3314643,(Glovi01Bc_3752035:0.8794628,(Proma01Bc_3323980:0.7805840,(((Acama01Bc_15833763:0.3369203,Synsp01Bc_1633208:0.2695095)44:0.0682867,(Trier01Bc_11347476:0.2850025,(Anava01Bc_7590822:0.0013271,Nossp01Bc_1723214:0.0486125)100:0.1896661)58:0.0569080)45:0.0473522,Theel01Bc_2229883:0.2679667)90:0.2033421)99:0.3563576)99:0.4863120)39:0.0341604,((((((((((Rubxy01Ba_10880325:0.…
COG1071	(((Picto_4847762:0.8808879,(Thevo_1354093:0.0606938,Theac_1608240:0.0794774)100:0.3309253)98:0.3770937,((((Aerpe_11843155:0.5966864,Myctu01Ba_1560963:0.5869852)65:0.2160231,(((Lacca01Bf_11649479:0.7064507,Mesfl01Bf_5036485:1.0070410)28:0.1391928,Theth01Bd_4619887:0.5518674)37:0.1187876,((Halsp_1579104:0.2275484,(Natph_7680093:0.1642258,Halma_5537954:0.1704156)82:0.0711111)100:0.3194697,Uncme_1106…
COG1072	(((((Thevo_1354096:2.0420060,Bacsu01Bf_5081226:0.7158335)32:0.0000000,Escco01Bp_1613180:0.4134959)12:0.0873195,(Myctu01Ba_1560823:0.4387055,Myxxa01Bp_10876328:0.3062009)78:0.1231866)9:0.0573955,Chlau01Bh_16384760:0.4224790)16:0.0383575,(((Picto_4847730:2.3613693,Agrtu01Bp_15918413:0.2327684)56:0.1724515,Metex01Bp_16385197:0.2409941)48:0.1592896,Lacca01Bf_11649544:0.9781990)16:0.0383575);
COG1073	(((((((((Deira01Bd_:0.817006,Theth01Bd_:0.615309)50:0.261070,((Bacth01Bb_:0.344842,(Metma_2122:0.060215,(Metac_2009:0.000000,Metba_7366:0.127372)67:0.038069)97:0.209291)88:0.295169,(CanPr01Bv_:0.450695,(Chlpn01Bv_:0.567999,Chltr01Bv_:1.002861)23:0.279626)7:0.110632)6:0.085261)0:0.037067,(((Calma_1263:0.728272,(((Metla_1244:0.553962,Fusnu01Bu_:1.065408)56:0.420760,((Ricpr01Bp_:0.659363,(Metex01Bp_…
COG1074	(((Cloac01Bf_1589553:0.2388080,((((Plama01Bo_14917839:0.4966497,(Myxxa01Bp_10876322:0.7124793,(Metla_12448614:0.4348385,(Methu_8860185:0.3764950,Metcu_12617944:0.2107734)89:0.1302241)85:0.1454286)41:0.0996878)11:0.0720093,((((Borbu01Bs_1559497:1.0010536,Lepin01Bs_4565852:0.5145882)44:0.1210895,(((Chltr01Bv_1560537:0.2960363,Chlpn01Bv_1675230:0.1978578)92:0.4233479,CanPr01Bv_4644564:0.3590361)86:0…
COG1077	(((((((Versp01Bv_44177:0.2398000,(CanPr01Bv_4644700:0.0716878,(Chltr01Bv_1560544:0.0125909,Chlpn01Bv_1675218:0.0041722)92:0.0535762)100:0.3557901)25:0.0294768,((Vicva01Bv_15038460:0.3376290,Lenar01Bv_14919683:0.2985710)70:0.0771689,Opiba01Bv_15389151:0.2415271)29:0.0426486)61:0.0430187,(((Chlte01Bb_2167338:0.0452691,Provi01Bb_14521941:0.0315020)100:0.3684003,((Cythu01Bb_11063968:0.2697714,Flajo01…
COG1078	(((((Arcfu_1149901:0.3762647,(((Metbu_9177338:0.1761095,((Metba_7366914:0.0794465,Metac_2008959:0.0241560)64:0.0141331,Metma_2122797:0.0237508)99:0.2254256)48:0.0914441,((Uncme_11062287:0.4948642,(((Halsp_1579051:0.1261439,Natph_7680166:0.1804944)70:0.0496017,Halwa_11066889:0.1286864)53:0.0372862,Halma_5538007:0.0564329)100:0.3827083)22:0.0982614,(Methu_8860368:0.2288692,(Metla_12448488:0.2943589…
COG1079	(((((Solus01Bi_11662516:1.4192731,Arcfu_1149849:0.3510930)43:0.0516615,(Desvu01Bp_4657948:0.6845483,(Mooth01Bf_8359078:0.3514989,(Metpe01Bp_12426599:0.5441739,(Pseae01Bp_1559533:0.4177901,Metex01Bp_16385112:0.5118129)47:0.0931771)100:0.2962745)73:0.1190940)71:0.1088428)95:0.3857764,(((Theko_5764059:0.4338996,Hypbu_12402826:0.6076070)86:0.1787368,(Aerpe_11843193:0.8563568,(Stama_12646559:0.2526007…
COG1080	(((((Dehsp01Bh_14766917:0.4418427,((Picto_4847859:0.5358647,((((Helpy01Bp_1564475:0.3580776,(((Escco01Bp_1612965:0.1900100,Pseae01Bp_1559696:0.1504405)64:0.0466490,Deira01Bd_1580673:0.2572268)25:0.0302627,((Metfl01Bp_9177655:0.1854323,(Burma01Bp_5372371:0.1356395,Metpe01Bp_12426671:0.1145109)99:0.1043186)53:0.0409090,Neime01Bp_1567652:0.1880660)45:0.0330846)100:0.2180134)70:0.0708906,(((((Synsp01…
COG1082	((((((Halma_5537717:0.7284460,(Gemob01Bo_10000516:0.2208945,((Opiba01Bv_15388993:0.3433451,(Blama01Bo_8730723:0.0698967,Rhoba01Bo_3247323:0.0689795)27:0.0247695)13:0.0123644,(Rubxy01Ba_10880324:0.1905937,Plama01Bo_14917389:0.1185308)32:0.0407621)60:0.1600952)72:0.2248025)20:0.0000000,Solus01Bi_11662317:0.7925836)31:0.2517058,Cythu01Bb_11063950:0.7211122)14:0.0762949,((Vicva01Bv_15038641:0.7844939…
COG1083	((((Halwa_11066938:1.1120032,((MetmC_13404555:0.5300107,(Neime01Bp_1567600:1.1022546,Metbu_9177354:0.3757280)60:0.2162188)20:0.1060187,((Mooth01Bf_8358961:0.7225567,Plama01Bo_14917439:0.7265679)27:0.0449026,Lepin01Bs_4565802:0.5882990)32:0.1305452)56:0.3190927)51:0.1655859,((Helpy01Bp_1564495:1.5746424,Methu_8860432:0.3198092)46:0.0717991,Cythu01Bb_11063914:0.6916100)95:0.4747098)50:0.4013615,(De…
COG1084	(((((((((((((Metst_8448:0.504916,Metth_1567:0.218998)97:0.257556,Metka_2009:0.541862)57:0.086071,((Metja_1566:0.228633,(MetmC_1340:0.007687,Metmp_4535:0.023895)100:0.274852)100:0.260100,(Theko_5764:0.085164,(Pyrfu_1897:0.028186,(Pyrho_1459:0.048726,Pyrab_1452:0.007354)99:0.049572)100:0.122331)100:0.251176)57:0.057729)27:0.062340,((Metsa_1167:0.456353,((Uncme_1106:0.212628,(Halsp_1579:0.279617,(Ha…
COG1085	((((Plama01Bo_14917345:0.7780499,Sulsp02Bp_15299286:0.7744280)17:0.0450591,(Chlau01Bh_16384841:0.6950257,((((Censy_11819414:1.1104064,(Uncme_11062133:0.5795203,(Metsa_11675484:0.5105449,(Metbu_9177248:0.3784848,((Metac_2009248:0.0705837,Metba_7366784:0.2659338)78:0.0766848,Metma_2122668:0.0937584)100:0.2602763)80:0.1296535)97:0.2388950)77:0.1229523)46:0.0791809,Cloac01Bf_1589609:0.8900531)11:0.03…
COG1086	(((((Aciba01Bi_9497015:0.3476329,Solus01Bi_11662394:0.3038822)54:0.0865163,Lenar01Bv_14919637:0.3856957)10:0.0374149,((Metca01Bp_5380480:0.3092883,Metex01Bp_16385146:0.5802384)1:0.0422118,(((((((Fusnu01Bu_1970501:0.3753261,Bacsu01Bf_1608048:0.2001083)17:0.0502678,((((((Ricpr01Bp_1560420:0.1956749,Vicva01Bv_15038357:0.2031810)98:0.3741182,(Methu_8860431:0.2373867,(CanPr01Bv_4644598:0.2474006,(Help…
COG1087	(((((Metla_12448573:0.3521403,((Vicva01Bv_15038649:0.5168246,Metba_7366757:0.2832951)65:0.0907338,Metsa_11675345:0.2881772)80:0.1134992)83:0.0799494,Methu_8860338:0.6015643)45:0.0742371,((Theko_5764093:0.1683982,((Pyrab_1452052:0.0743444,Pyrho_1459150:0.1219625)77:0.0627750,Pyrfu_1897816:0.0786507)71:0.0826683)81:0.1489292,(Metac_2009325:0.0586517,Metma_2122729:0.0549139)100:0.4147041)67:0.090812…
COG1088	(((((((Desvu01Bp_4657977:0.3346377,(Gemob01Bo_10013358:0.2940211,Plama01Bo_14917784:0.2372804)72:0.1129770)58:0.0823612,Metsa_11675426:0.2972937)25:0.0725521,Solus01Bi_11662528:0.4409456)8:0.0320653,((((((Deira01Bd_1580771:0.3838428,Chlau01Bh_16384786:0.2257552)99:0.2273986,(Metst_8448990:0.2808478,MetmC_13404634:0.2488691)84:0.1107349)60:0.0473726,((Metcu_12617813:0.2354620,(Metbu_9177415:0.1332…
COG1089	(((Halma_5537834:1.4573104,(((Metsa_11675436:0.2348026,Metst_8448978:0.2970783)89:0.1216415,Pyris_11987298:0.2484979)62:0.0383306,Arcfu_1150001:0.1746961)99:0.6700944)47:0.1070653,((((((Gemob01Bo_10009932:0.2044371,Myxxa01Bp_10876036:0.1927207)95:0.0549877,Blama01Bo_8730831:0.2680885)69:0.0499153,(Chlau01Bh_16384669:0.1775676,Uncme_11062040:0.2151785)46:0.0551862)40:0.0731600,(Metth_1567836:0.527…
COG1090	((((((((Metca01Bp_:0.337886,Pseae01Bp_:0.439748)58:0.147316,Escco01Bp_:0.377553)86:0.147953,Desvu01Bp_:0.850060)6:0.036466,(((Solus01Bi_:0.543141,(((Aciba01Bi_:0.361535,Myctu01Ba_:0.748939)41:0.132010,(Rubxy01Ba_:0.461626,((Plama01Bo_:0.467236,Rhoba01Bo_:0.367985)33:0.057103,(Blama01Bo_:0.286508,Gemob01Bo_:0.487582)64:0.107298)46:0.071094)47:0.057226)27:0.070588,CanPr01Bv_:0.438231)51:0.088399)38…
COG1091	((((MetmC_13404634:0.6324704,((((((Rubxy01Ba_10880588:0.4573548,(((((Fusnu01Bu_1970501:0.5684523,Methu_8860430:0.4457874)76:0.2577415,(((Neime01Bp_1567665:0.5969254,(Desvu01Bp_4657977:0.8532023,CanPr01Bv_4644575:0.4991044)33:0.1413725)7:0.0728839,Bacsu01Bf_5081230:0.5161860)2:0.0672268,((Glovi01Bc_3752280:0.4322255,(((Agrtu01Bp_1589037:0.4269852,Metex01Bp_16385309:0.5676930)42:0.1931807,(((Escco0…
COG1092	((((Deira01Bd_1580509:1.1040292,Myxxa01Bp_10875839:0.6507366)55:0.2175031,(((Chlte01Bb_2167403:0.1915425,Provi01Bb_14521978:0.2699766)100:0.5990999,(((((((Versp01Bv_44001:0.7352873,Opiba01Bv_15389097:0.7835375)50:0.1641117,(Aciba01Bi_9497179:0.6222297,Solus01Bi_11662145:0.5178792)91:0.2722574)13:0.0780647,(((Plama01Bo_14917831:0.5956283,(Rhoba01Bo_3247424:0.8166928,Blama01Bo_8730731:0.3335776)96:…
COG1093	((((((((Calma_12635392:0.5710810,(Thete_9990049:0.1977364,((Pyris_11987194:0.0907287,Pyrae_1831377:0.0868053)55:0.0509583,Pyrca_12645960:0.0682530)100:0.3620924)100:0.6026230)89:0.2620300,Naneq_4161519:1.8259657)26:0.1113515,(Thepe_11971955:0.7094890,((Sulso_1589791:0.2865485,(Sulto_1592117:0.1800922,Sulac_7060704:0.2443920)70:0.0988438)100:0.4145871,((Aerpe_11843104:0.4559073,Hypbu_12402847:0.20…
COG1094	(((((((((((((((((((((Metbu_9177:0.297513,(Metba_7366:0.053983,(Metma_2122:0.046503,Metac_2008:0.034076)96:0.053786)100:0.216420)79:0.080631,Metsa_1167:0.232216)42:0.044274,Uncme_1106:0.333465)53:0.100018,(Halsp_1579:0.196102,(Halwa_1106:0.183017,(Natph_7680:0.108260,Halma_5537:0.107793)96:0.096435)52:0.028348)100:0.414612)45:0.066738,(Metla_1244:0.408244,(Metcu_1261:0.269251,Methu_8860:0.303014)9…
COG1095	((((((((((((((((Uncme_1106:0.249902,(Metbu_9177:0.140817,(Metba_7366:0.027650,(Metma_2122:0.023204,Metac_2009:0.003706)100:0.047946)100:0.194449)92:0.109979)61:0.050175,((Halwa_1106:0.098215,(Halma_5537:0.072806,(Natph_7680:0.029866,Halsp_1579:0.115436)35:0.012594)45:0.031761)100:0.429405,(Metcu_1261:0.094283,(Methu_8860:0.127065,Metla_1244:0.134238)88:0.078558)100:0.316820)31:0.062812)21:0.02745…
COG1096	((((Sulso_1589723:0.2952520,(Sulto_1592259:0.1820964,Sulac_7060601:0.2426679)95:0.2409760)100:0.5766021,(((((Theko_5764110:0.1413481,(Pyrfu_1897642:0.0594452,(Pyrab_1452027:0.0271120,Pyrho_1458999:0.0568755)74:0.0232804)100:0.2237574)100:0.3406962,(((Arcfu_1149782:0.7842102,Metsa_11675333:0.7483560)13:0.0756775,(Metbu_9177340:0.6282691,(Metba_7366914:0.0348926,(Metac_2008960:0.0507672,Metma_21227…
COG1097	(((((((Arcfu_1149:0.542302,(Uncme_1106:0.300465,(Metsa_1167:0.188421,(Metbu_9177:0.317616,(Metba_7366:0.054761,(Metma_2122:0.057873,Metac_2009:0.023318)87:0.022139)100:0.232262)100:0.196338)71:0.155824)90:0.124468)80:0.221505,(Metka_2009:0.615739,(Theko_5764:0.105491,(Pyrfu_1897:0.069518,(Pyrho_1459:0.024987,Pyrab_1452:0.006497)100:0.045991)52:0.048577)100:0.324483)50:0.165688)17:0.042822,(Metth_…
COG1098	(((Thema01Bt_1564443:1.0469529,((((((Aquae01Bq_1560577:4.2891956,Lepin01Bs_4565829:0.9911411)24:0.1182270,Trepa01Bs_1563927:1.0180841)14:0.1272023,((((Versp01Bv_44109:0.3805291,(Opiba01Bv_15389274:0.2439214,Vicva01Bv_15038589:0.2758543)67:0.0764914)61:0.1099008,(Gemob01Bo_10003021:0.3321354,(Blama01Bo_8730642:0.1493760,Rhoba01Bo_3247202:0.2085642)84:0.1047190)94:0.3210262)29:0.0396535,(CanPr01Bv_…
COG1099	(((Arcfu_1149935:1.0134558,Myxxa01Bp_10876109:1.0882476)52:0.2316482,((((Metst_8448984:0.7256256,Metth_1567983:0.4763822)80:0.1841111,(Metja_1566957:0.5401775,(Metmp_4535799:0.0246567,MetmC_13404623:0.0585912)100:0.4064203)83:0.2521851)41:0.1114643,Uncme_11062003:0.7921390)45:0.1314669,Metka_2009397:1.0815133)50:0.1169794)100:0.3371516,((Lenar01Bv_14920020:0.3612575,(Blama01Bo_8730900:0.1377220,N…
COG1100	((((Synsp01Bc_1633212:0.3957225,(Acama01Bc_15833492:0.3597096,Theel01Bc_2229854:0.2806864)69:0.0640992)29:0.0285802,(Trier01Bc_11347557:0.3503495,(Anava01Bc_7590776:0.0003209,Nossp01Bc_1723127:0.0036609)100:0.1150981)90:0.1134031)83:0.2383627,Proma01Bc_3324048:0.8280095)90:0.9407219,Blama01Bo_8731177:0.9407219);
COG1101	((((Agrtu01Bp_1588992:0.3407337,(Burma01Bp_5372410:0.1397944,Pseae01Bp_1559903:0.1411945)97:0.1801261)92:0.2380069,Lacca01Bf_11649425:0.4130288)65:0.1667038,Ricpr01Bp_1560423:1.7671909)80:0.1726631,(Cloac01Bf_1589625:2.0097449,Fusnu01Bu_1970536:0.3906565)80:0.1726631);
COG1102	(((Thevo_1354118:0.0000000,Theac_1608224:0.3825435)100:0.7068631,((((Metcu_12617854:0.3572054,Metla_12448493:0.4559008)38:0.1236023,Methu_8860347:0.4335506)77:0.2577338,(((((Censy_11819404:2.0101126,((((Sulac_7060638:0.4276923,Sulto_1592061:0.3576391)62:0.1231524,Sulso_1589759:0.5866911)97:0.4027131,(Thepe_11971953:0.6803701,(Calma_12635413:0.5424821,((Pyrca_12645972:0.1741463,(Pyrae_1831392:0.13…
COG1103	(((Metth_1567907:0.3547992,(Metja_1566987:0.1354360,(Metmp_4535880:0.0035309,MetmC_13404539:0.0198002)100:0.2967837)100:0.2403151)56:0.0459017,(Metsa_11675342:0.3744002,(Arcfu_1149764:0.1819404,(Uncme_11062210:0.2550201,(Metba_7366914:0.0390223,(Metac_2008960:0.0208617,Metma_2122798:0.0701764)84:0.0300981)100:0.1752697)98:0.1396945)90:0.1212361)100:0.2465765)89:0.0691953,(((Methu_8860342:0.161233…
COG1104	(((Myctu01Ba_1561016:0.6005578,Biflo01Ba_2346593:0.7677942)17:0.0699745,(Deira01Bd_1580525:0.7144962,Theth01Bd_4619839:0.3523801)63:0.1747948)17:0.0708643,(((((Metst_8448980:0.4863324,((((Metbu_9177235:0.7601186,Arcfu_1149780:0.3885107)31:0.0752829,Aquae01Bq_1560613:0.5346543)16:0.0420607,((Cloac01Bf_1589550:0.5759911,(Methu_8860345:0.2936605,((Metla_12448509:0.2280807,(Metac_2009154:0.0742705,Me…
COG1105	((((((((((Lacca01Bf_:0.774085,(Vicva01Bv_:1.372809,Plama01Bo_:0.602580)92:0.468052)30:0.074620,(Aciba01Bi_:0.582789,Thete_9990:2.191346)53:0.290840)23:0.140245,((Halma_5537:1.136685,(Mooth01Bf_:0.583296,((Pseae01Bp_:0.561326,Escco01Bp_:0.556264)94:0.247082,(Deira01Bd_:0.400189,Chlau01Bh_:0.503169)99:0.230183)99:0.219272)43:0.083285)19:0.026502,(Rubxy01Ba_:0.730445,Thema01Bt_:0.896422)79:0.267514)…
COG1106	(((((Fusnu01Bu_1970453:0.3288882,Lenar01Bv_14919912:0.3068460)26:0.0495800,((Biflo01Ba_2346580:0.3331827,(Aciba01Bi_9496909:0.2277394,Glovi01Bc_3752185:0.9531747)45:0.1332418)30:0.0935790,Opiba01Bv_15389187:0.3296551)19:0.0473656)73:0.3197455,Trier01Bc_11347523:1.0530080)68:0.3466340,((Sulso_1589878:0.0488392,Halwa_11066802:2.1132342)47:0.0116381,Sulto_1592232:0.1389485)69:0.4871197)53:0.1417290,…
COG1107	(((Metsa_11675478:0.3061567,(Metbu_9177374:0.2602644,(Metba_7367091:0.0526806,(Metac_2008979:0.0435983,Metma_2122813:0.0283600)75:0.0337360)100:0.2385570)100:0.1460784)70:0.0487269,(((Methu_8860298:0.3479230,(Metla_12448555:0.3637819,Metcu_12617949:0.2197348)51:0.0434455)99:0.1305713,((Natph_7680225:0.2398394,Halwa_11066754:0.4011544)23:0.0213032,(Halsp_1578994:0.5367094,Halma_5537822:0.2307334)4…
COG1108	(((((((Deira01Bd_1580727:0.7564310,Chlau01Bh_16384755:0.4311365)49:0.0903421,((Cythu01Bb_11063842:0.4640701,(((Rhoba01Bo_3247751:0.2934330,Plama01Bo_14917692:0.1615277)100:0.6907362,Fusnu01Bu_1970400:0.7684260)28:0.0527737,Bacsu01Bf_1608012:0.3947826)54:0.1753943)100:0.7129368,(((Lacca01Bf_11649586:0.4204584,(Versp01Bv_44168:2.3027959,((Theel01Bc_2229992:0.1224148,Agrtu01Bp_15918617:0.8132812)73:…
COG1109	((((((((((((Versp01Bv_44196:0.5594311,(Lenar01Bv_14919903:0.2455222,Vicva01Bv_15038604:0.2070511)100:0.1622601)22:0.0387728,(((Agrtu01Bp_15918587:0.1416687,Metex01Bp_16385423:0.1507907)99:0.1456872,(Helpy01Bp_1564470:0.2695509,Sulsp02Bp_15299166:0.2151219)99:0.2483181)34:0.0517996,(Desvu01Bp_4657969:0.2453606,Myxxa01Bp_10876057:0.2538892)55:0.0582438)16:0.0523198)16:0.0410560,(CanPr01Bv_4644694:0…
COG1110	((((Hypbu_12402780:0.9974877,Thepe_11971948:0.5122720)59:0.1177413,(Calma_12635423:0.5345274,(Thete_9990189:0.2545782,((Pyrca_12645930:0.1351437,Pyrae_1831241:0.1051291)69:0.0311339,Pyris_11987274:0.0959174)100:0.1899720)100:0.2689763)100:0.3011055)16:0.0384256,((((Sulso_1589735:0.3327124,(Sulto_1592057:0.2032368,Sulac_7060662:0.2769346)100:0.1594988)100:0.5870506,Naneq_4161510:0.5818882)29:0.093…
COG1111	((Censy_11819488:1.0958869,(Pyrfu_1897838:0.0610499,Pyrho_3335944:0.1244742)100:0.5674274)77:0.1201986,(Stama_12646536:1.8312853,(Thevo_1354232:0.2224590,Theac_1608246:0.3118718)100:0.4503840)77:0.1201986);
COG1112	(((Trier01Bc_11347616:0.6820100,Helpy01Bp_1564507:1.0648136)49:0.1751945,(((((Metka_2009351:0.2160838,(Metth_1567962:0.2867189,((Thema01Bt_1564278:0.1810220,Arcfu_1149898:0.1937198)32:0.0336199,(Theko_5764011:0.0546415,(Pyrab_1452143:0.0749289,(Pyrho_1459076:0.0080188,Pyrfu_1897694:0.0181588)90:0.0413539)99:0.0950386)99:0.0899819)40:0.0419901)60:0.0733976)36:0.0386392,((Metja_1566827:0.1425263,(M…
COG1113	((((((Cloac01Bf_1589475:0.3074566,Lacca01Bf_11649453:0.5883477)80:0.1210786,Myctu01Ba_1560884:0.9205241)36:0.1801501,Agrtu01Bp_1589115:1.3222667)21:0.1017212,Bacsu01Bf_1608010:0.5418941)13:0.1338869,(((Opiba01Bv_15389149:0.3829395,Pseae01Bp_1559819:0.1915215)91:0.0946959,((Burma01Bp_5371746:0.2706509,Flajo01Bb_14630089:0.4143608)60:0.0558359,Escco01Bp_1612810:0.1735808)48:0.0545676)100:0.3928174,…
COG1114	((((((Trepa01Bs_1563925:0.9286334,Biflo01Ba_2346529:0.6309768)87:0.1628518,Cloac01Bf_1589488:0.4398699)94:0.2670002,((Escco01Bp_1612838:0.4591209,Pseae01Bp_1559678:0.2495830)100:0.3552819,Lacca01Bf_11649415:0.8720434)18:0.1121291)16:0.0535147,Bacsu01Bf_1608001:0.4857189)81:0.3138332,Fusnu01Bu_1970340:0.6620209)100:0.5403663,(CanPr01Bv_4644640:0.4428919,(Chltr01Bv_1560528:0.2294135,Chlpn01Bv_16752…
COG1115	(((Uncme_11062211:0.5060069,((((Metmp_4535907:0.0201991,MetmC_13404511:0.0000000)100:0.2987317,CanPr01Bv_4644729:0.5257902)50:0.0622628,Neime01Bp_1567610:0.4435363)41:0.0885633,(Chlte01Bb_2167365:0.6052604,(Desvu01Bp_4657913:0.2971471,(Metbu_9177408:0.1479360,((Metac_2009166:0.0761951,Metba_7367012:0.1108029)50:0.0191531,Metma_2122876:0.0462137)100:0.1762562)100:0.1628114)100:0.2772032)53:0.11955…
COG1116	((((Chltr01Bv_1560490:0.7320191,Chlpn01Bv_1675280:0.5532883)100:1.4543356,(((Theth01Bd_4619872:0.8426242,Burma01Bp_5372423:0.6004345)36:0.1997246,((((Rubxy01Ba_10880581:0.6747214,Trier01Bc_11347504:0.6744438)73:0.1849588,((Thepe_11971893:0.2859844,(Calma_12635414:0.3443830,(((Picto_4847810:0.2176520,(Thevo_1354121:0.1117603,Theac_1608259:0.0985656)99:0.0927596)100:0.1925783,Thete_9990188:0.208047…
COG1117	((((((((((Versp01Bv_44040:0.4050431,((Aciba01Bi_9496999:0.3066139,Rubxy01Ba_10880366:0.2388052)40:0.0324966,Censy_11819429:0.5402536)9:0.0187753)5:0.0357235,(Biflo01Ba_2346491:0.3317863,Myctu01Ba_1560796:0.1785110)94:0.1319629)10:0.0586128,Deira01Bd_1580782:0.3120571)37:0.1027564,(((Proma01Bc_3324004:0.2756496,Acama01Bc_15833340:0.1686221)61:0.0819735,((Synsp01Bc_1633154:0.2198370,Trier01Bc_11347…
COG1118	(((((Uncme_11062158:0.5199655,Metcu_12617860:0.3795389)99:0.3488822,((Glovi01Bc_3752385:0.6147780,(((Helpy01Bp_1564510:0.8879834,Sulsp02Bp_15299367:0.5865855)84:0.3599349,Metfl01Bp_9177574:0.7534665)37:0.1340886,(((Agrtu01Bp_1589143:0.3097804,Opiba01Bv_15389366:0.3061452)99:0.2757131,(((Trier01Bc_11347756:0.2430693,Acama01Bc_15833395:0.3922079)34:0.0721202,(Anava01Bc_7590646:0.0061394,Nossp01Bc_1…
COG1119	((((((Cythu01Bb_11064000:0.3960152,Bacth01Bb_2934707:0.3291097)36:0.0680090,Gemob01Bo_10015510:0.4408488)48:0.0740550,(Lenar01Bv_14919754:0.5457640,(Escco01Bp_1612872:0.2039600,Flajo01Bb_14630037:0.5731179)39:0.1026701)47:0.0845476)100:0.3339443,((((((Dehsp01Bh_14766938:0.3547440,Solus01Bi_11662092:0.2494019)53:0.0849849,((Metac_2009247:0.0645904,(Metma_2122667:0.0705132,Metba_7366784:0.0178761)8…
COG1120	(((((Blama01Bo_8730752:0.8411198,((Metac_2009226:0.1565085,Metbu_9177308:0.2506335)100:0.3062754,(Methu_8860150:0.3567856,Metsa_11675375:0.3299451)69:0.1211885)71:0.0894049)46:0.1385613,((Thete_9990024:0.6554979,Thepe_11972033:0.6497211)53:0.1840553,(((Fusnu01Bu_1970364:0.6675271,((Mooth01Bf_8359030:0.2822257,(Metcu_12618027:0.2542223,(Metma_2122816:0.0564912,Metba_7366937:0.0387131)100:0.2473103…
COG1121	((((((Uncme_11062105:0.4789501,Metla_12448591:0.3793332)100:0.7384006,(((((((Synsp01Bc_1632970:0.4386116,((((Chlte01Bb_2167491:0.2703768,Provi01Bb_14521902:0.2741910)100:0.2690067,Metth_1567863:0.4617640)36:0.0642160,(Methu_8860333:0.4516097,Metcu_12617876:0.2622138)88:0.1848722)14:0.0680252,(((Lenar01Bv_14919687:0.6165211,Vicva01Bv_15038571:0.4390206)65:0.1695243,Desvu01Bp_4657975:0.7285639)27:0…
COG1122	((((Pyrae_1831341:2.3649329,(Aerpe_11843186:1.5380435,Calma_12635394:2.1875912)17:0.1909639)35:0.4611147,(Pyris_11987172:1.1282758,Hypbu_12402713:0.9237348)57:0.2634799)6:0.1188312,(Metka_2009362:0.9708203,(((((Opiba01Bv_15389283:0.6679413,(Lacca01Bf_11649606:0.5858794,Vicva01Bv_15038677:0.5641081)100:0.7140779)31:0.1413860,((((((((Bacsu01Bf_1608056:0.2014324,Trepa01Bs_1563950:0.4479647)10:0.0420…
COG1124	(((((Chlpn01Bv_1675283:0.8392465,Fusnu01Bu_1970483:0.8725652)51:0.2432108,Escco01Bp_1613135:0.7304050)45:0.2397915,(Agrtu01Bp_15918616:0.3313039,Burma01Bp_7735885:0.3680076)98:0.4293488)42:0.1460978,(Picto_4847783:0.8900974,Thevo_1354134:0.6415336)99:0.9348789)54:0.0932826,(Bacth01Bb_2934946:2.4925462,(Anava01Bc_7581267:0.5734977,(Metst_8448961:0.5357882,(Metma_2122610:0.0631202,(Metac_2009075:0.…
COG1125	(((((((Myctu01Ba_1561089:0.5790291,Rubxy01Ba_10880342:0.2396753)50:0.0879096,Pseae01Bp_1559908:0.4671767)33:0.0623528,((((Glovi01Bc_3752181:0.4744818,(Myxxa01Bp_10876342:0.3838165,Gemob01Bo_10007035:0.2211801)99:0.1534283)100:0.5295558,(Escco01Bp_1613006:0.4327893,(Agrtu01Bp_1588755:0.2645485,Burma01Bp_5372340:0.3685067)97:0.1575513)74:0.1152061)50:0.0982183,Deira01Bd_1580780:0.4684185)9:0.046476…
COG1126	((((Aerpe_11843163:0.6586681,Thepe_11971981:0.4730651)61:0.0779928,((Pyrae_1831302:0.1195336,Pyris_11987330:0.0854734)62:0.0844497,Pyrca_12645964:0.0525379)100:0.3044543)87:0.1324882,((((((((((((Proma01Bc_3324012:0.5171017,(Biflo01Ba_2346464:0.3548979,((Burma01Bp_5372595:0.2340616,(Metpe01Bp_12426563:0.1373142,Pseae01Bp_1559653:0.0501365)57:0.0661414)69:0.0292448,Metex01Bp_16385336:0.1551091)100:…
COG1127	((((((Bacth01Bb_2934924:0.7050511,Ricpr01Bp_1560397:0.5027690)61:0.1746732,(((Helpy01Bp_1564607:0.6144946,(Sulsp02Bp_15299294:0.4047194,(Desvu01Bp_4657902:0.3152421,(Agrtu01Bp_15918485:0.2679075,Metex01Bp_16385032:0.2157556)100:0.1711782)92:0.1987174)60:0.1502363)86:0.1991006,((Opiba01Bv_15389360:0.5277890,Lenar01Bv_14920041:0.2394140)73:0.1147114,Vicva01Bv_15038644:0.3038466)100:0.3162979)99:0.2…
COG1129	(((((Chlau01Bh_16384784:0.6344930,Solus01Bi_11662685:0.6731046)57:0.1375692,(((Biflo01Ba_2346624:0.7854888,Ferno01Bt_15425033:0.4831602)72:0.1644698,Mooth01Bf_8359085:0.3273674)61:0.1578515,Aciba01Bi_9496793:0.7200858)41:0.1455438)11:0.0261028,(((Anava01Bc_7590839:0.8149181,(((Lenar01Bv_14919972:0.5938372,(Plama01Bo_14917585:0.3777922,Blama01Bo_8731134:0.4651826)40:0.0741974)58:0.1032966,Gemob01B…
COG1131	(((((((Chlau01Bh_16384587:0.4725098,Halsp_1578970:0.7452203)46:0.2794368,((Censy_11819564:0.6974148,Ferno01Bt_15424895:0.5667336)14:0.0752918,(((((Theth01Bd_4619982:0.9257244,Neime01Bp_1567648:0.8142604)42:0.3101582,((Stama_12646502:0.8670860,Hypbu_12402772:0.9094617)36:0.0734409,(Helpy01Bp_1564583:1.4638709,Metla_12448636:0.9140629)51:0.3275701)4:0.0610792)2:0.0957664,(Mesfl01Bf_5036507:1.030281…
COG1132	(((((((Metpe01Bp_12426621:0.5956559,(Calma_12635369:0.2120159,((Sulso_1589971:0.0823068,Sulac_7060783:0.1036395)66:0.0263895,Sulto_1592135:0.0437275)99:0.2989787)99:0.5820432)8:0.0639092,((((Aciba01Bi_9496939:0.3453163,Theth01Bd_4619927:0.6081422)33:0.0657385,(Chlte01Bb_2167309:0.1890835,Provi01Bb_14522034:0.2255099)100:0.3146403)96:0.2054072,Biflo01Ba_2346479:0.6936642)46:0.1169427,((Thema01Bt_1…
COG1134	((((((((((Plama01Bo_:0.176770,Burma01Bp_:0.243641)98:0.140867,(Trier01Bc_:0.353112,Desvu01Bp_:0.570273)30:0.070838)28:0.069729,((Metba_7366:0.230709,Aquae01Bq_:0.353294)96:0.186407,(Lepin01Bs_:0.759052,(Sulsp02Bp_:0.259805,Pseae01Bp_:0.266867)100:0.302218)33:0.093821)17:0.058731)11:0.059478,Myxxa01Bp_:0.654231)6:0.032296,((Metst_8448:0.323223,(Ricpr01Bp_:1.028400,Myctu01Ba_:0.788096)55:0.239301)2…
COG1135	(((((((Bacsu01Bf_1608032:0.3527525,Biflo01Ba_2346552:0.4091748)11:0.0461568,((((((Deira01Bd_1580637:0.5952886,Agrtu01Bp_15918618:0.2683125)54:0.1553611,Burma01Bp_5372477:0.2481239)34:0.0945899,Cloac01Bf_1589427:0.5723700)2:0.0235549,(CanPr01Bv_4644608:0.5201323,Trepa01Bs_1563911:0.5528924)17:0.1039620)2:0.0408234,((Escco01Bp_1612819:0.1190996,Flajo01Bb_14630172:0.2454740)98:0.1314113,Myxxa01Bp_10…
COG1136	(((Chlau01Bh_16384820:0.2584858,(((Rhoba01Bo_3247598:0.5130757,((((Acama01Bc_15833383:0.1228447,Anava01Bc_7590906:0.1470627)69:0.0615843,Proma01Bc_3323988:0.4293260)29:0.0263264,(Synsp01Bc_1633204:0.2105599,Theel01Bc_2229931:0.1461349)38:0.0269653)91:0.1285678,(Glovi01Bc_3752156:0.1926235,Nossp01Bc_1722900:0.1936024)80:0.0677815)67:0.0626387)21:0.0707970,(Metth_1567872:0.5969182,((Bacsu01Bf_50812…
COG1137	(((((((((Trepa01Bs_:0.472813,((Borbu01Bs_:0.400563,Ricpr01Bp_:0.371818)24:0.077410,((Thema01Bt_:0.281769,Ferno01Bt_:0.328606)100:0.279755,Aquae01Bq_:0.473965)50:0.073336)16:0.042668)2:0.038736,((((Cythu01Bb_:0.112332,(Bacth01Bb_:0.211208,Flajo01Bb_:0.139582)74:0.045490)99:0.133368,(Provi01Bb_:0.121695,Chlte01Bb_:0.072611)100:0.185416)64:0.076216,(Fusnu01Bu_:0.195569,(((Helpy01Bp_:0.293627,Sulsp02…
COG1138	((((((((((Metca01Bp_:0.202076,(Pseae01Bp_:0.172383,Metpe01Bp_:0.173815)26:0.024015)32:0.035488,Escco01Bp_:0.280725)89:0.090824,((Metex01Bp_:0.178265,Agrtu01Bp_:0.220836)98:0.131535,Ricpr01Bp_:0.944355)57:0.146659)100:0.257149,((Myxxa01Bp_:0.373173,(Theth01Bd_:0.425133,Deira01Bd_:0.234205)100:0.244423)99:0.187707,(Lepin01Bs_:0.636454,(Solus01Bi_:0.225289,Aciba01Bi_:0.226113)100:0.158365)60:0.06870…
COG1139	((((Rubxy01Ba_10880577:0.3553690,((Lacca01Bf_11649552:0.3767173,Bacsu01Bf_1608045:0.1479770)96:0.1071994,Escco01Bp_1612829:0.2652065)100:0.2067816)57:0.0981164,((((Metex01Bp_16385203:0.4114258,((Bacth01Bb_2934986:0.4151025,Flajo01Bb_14630194:0.2330788)49:0.0693637,((Rhoba01Bo_3247492:0.1929004,Blama01Bo_8731192:0.1096809)84:0.0671843,Plama01Bo_14917445:0.1465686)56:0.0537217)73:0.0741217)100:0.22…
COG1140	(((((Rubxy01Ba_10880404:0.2255492,Myctu01Ba_1560830:0.4622702)39:0.0733351,Bacsu01Bf_1608078:0.2599026)71:0.1028797,((Escco01Bp_1612918:0.1471226,Pseae01Bp_1559906:0.1348032)98:0.0485020,(Burma01Bp_5372416:0.2019211,Metpe01Bp_12426689:0.1451272)97:0.0518980)100:0.1794533)100:0.1921508,(Aerpe_11843139:0.3719000,(Pyrae_1831419:0.1211886,Pyrca_12646051:0.0722342)100:0.1888670)74:0.1070096)100:0.3219…
COG1142	(((((((((Metsa_11675463:0.2096168,(Metba_7367096:0.2298729,(Metma_2122622:0.0728494,Metac_2009209:0.1103671)82:0.0948929)57:0.1112071)62:0.2873422,Ferno01Bt_15424892:2.1217965)20:0.0008209,Mooth01Bf_8359071:0.3666737)4:0.1008474,(Escco01Bp_1613039:0.3847121,(Thema01Bt_1564316:0.3557387,(Arcfu_1149855:0.4477943,Dehsp01Bh_14766960:0.4008036)43:0.1593851)28:0.1439115)8:0.0521991)3:0.0189319,Desvu01B…
COG1144	(((((Chlte01Bb_2167505:0.3165489,Provi01Bb_14521886:0.0336686)100:2.1100891,Versp01Bv_44064:0.8904450)41:0.3649817,Aquae01Bq_1560643:1.4799452)25:0.3959933,((((Hypbu_12402754:0.2499258,((((((Dehsp01Bh_14766930:0.7479413,Metsa_11675493:0.2268987)24:0.1535876,(Metla_12448623:0.2048085,(Metcu_12617865:0.3288064,Methu_8860175:0.1322262)44:0.0817724)68:0.3207447)2:0.0687189,(Metbu_9177408:0.1234391,((…
COG1148	(((((Bacth01Bb_2934602:2.8757949,Vicva01Bv_15038571:0.5358902)86:0.1259898,Arcfu_1149883:0.3743136)25:0.0147076,(((Metba_7367006:0.0238801,(Metac_2009169:0.0216728,Metma_2122615:0.0205088)67:0.0214991)94:0.2192341,Metbu_9177258:0.2915793)65:0.1294892,Metsa_11675486:0.2764171)53:0.1124685)32:0.0624272,(((Uncme_11062072:0.2319083,((Methu_8860309:0.1351731,Metla_12448506:0.1932392)51:0.0319841,Metcu…
COG1149	((Metsa_11675387:0.2663188,((((Metmp_4535801:0.0679247,MetmC_13404621:0.0004184)84:0.3869634,(((Anava01Bc_7591045:2.6917137,Metth_1567918:0.4174602)35:0.1034056,(((((Sulsp02Bp_15299375:2.0968641,Dehsp01Bh_14766881:1.4679670)11:0.3314031,((Escco01Bp_1613014:1.3194204,Metst_8449022:1.4118432)17:0.2911240,((Sulso_1589839:1.2568105,Pyris_11987288:1.2589388)52:0.2316817,Chlau01Bh_16384713:0.7238375)33…
COG1150	((((Aquae01Bq_1560589:0.5837732,((Sulac_7060617:0.0534279,Sulto_1592218:0.0423525)43:0.0213655,Sulso_1589798:0.0000000)91:0.3412021)100:0.7369677,(Plama01Bo_14917424:0.3469589,Versp01Bv_44246:0.2895096)100:2.7004424)12:0.0934956,Metsa_11675486:0.7257318)9:0.1150188,(((((((Metja_1566892:0.1568083,(Metmp_4535861:0.0103399,MetmC_13404558:0.0000000)99:0.3998305)46:0.0491811,Metka_2009401:0.2075595)27…
COG1151	((((Mooth01Bf_8358901:0.1943904,((Anava01Bc_7590939:0.3232867,Uncme_11062164:0.2585944)90:0.1483820,((Vicva01Bv_15038592:0.7210164,Escco01Bp_9011118:0.4344533)38:0.1000942,(((Cloac01Bf_16172322:0.1538336,((Fusnu01Bu_16148565:0.2798053,Bacth01Bb_16151119:0.1872692)62:0.0657372,(Metja_1566894:0.2492744,Metmp_4535828:0.1901783)32:0.0394556)48:0.0436403)70:0.0568503,(Desvu01Bp_4658042:0.1712167,(Chlt…
COG1152	(((((((Uncme_1106:0.311168,Methu_8860:0.233786)98:0.194777,(Metka_2009:0.583254,(Metja_1566:0.314440,(Metth_1567:0.175271,(MetmC_1340:0.021175,Metmp_4535:0.022172)100:0.197518)100:0.111809)91:0.061513)68:0.066936)51:0.020091,Mooth01Bf_:3.904069)98:0.148639,(Metsa_1167:0.409351,Arcfu_1149:0.292782)93:0.101280)100:0.256365,Metbu_9177:0.224699)100:0.289027,Metba_7366:0.019097)98:0.024404,Metma_2122:…
COG1153	((((Metth_1567893:0.4380677,((Metmp_4535807:0.0239652,MetmC_13404647:0.0106223)100:0.4090327,(Metba_7366881:0.1514681,Metbu_9177234:0.2465257)91:0.3223594)82:0.2213858)100:0.5023554,Metst_8448906:0.8971964)64:0.2084842,Metja_1566935:0.2847391)18:0.0230877,(((((Metla_12448620:0.5897554,Metcu_12617977:0.8204669)99:0.5778120,Metsa_11675440:0.5029304)41:0.2522797,(Arcfu_1149951:0.4092147,(Metac_20089…
COG1154	(((((((Mooth01Bf_8359035:0.4641388,(Bacsu01Bf_1607948:0.6272353,(Glovi01Bc_3751976:0.2039656,(Proma01Bc_3324037:0.3201138,((Acama01Bc_15833829:0.1541532,Theel01Bc_16148576:0.1135924)38:0.0337856,((Trier01Bc_11347660:0.0906625,Synsp01Bc_1632968:0.1348627)58:0.0289618,(Anava01Bc_7591072:0.0000000,Nossp01Bc_1722809:0.0032155)100:0.0947444)54:0.0194807)67:0.0348830)100:0.1329891)100:0.3045434)24:0.05…
COG1155	((((((((((Aerpe_11843102:0.2023831,(((Sulso_1589748:0.1181442,(Sulto_1592172:0.0905645,Sulac_7060728:0.1309136)62:0.0398181)100:0.1873330,(Calma_12635299:0.2442857,(Thete_9990159:0.0865289,(Pyris_11987221:0.0283642,(Pyrca_12646069:0.0420440,Pyrae_1831208:0.0308129)74:0.0210946)100:0.1041560)100:0.1472988)100:0.4154572)58:0.1182266,Hypbu_12402766:0.1782161)21:0.0587729)56:0.1120065,Censy_11819515:…
COG1156	(((((Trepa01Bs_1563951:0.7056824,(Naneq_4161505:1.1445189,((Censy_11819514:0.5074971,((Calma_12635473:0.1764169,(Thete_9990044:0.0743666,(Pyrca_12645931:0.0169269,(Pyrae_1831243:0.0268249,Pyris_11987276:0.0157936)41:0.0149616)94:0.0332948)100:0.1033935)100:0.3605374,Thepe_11971925:0.4486019)67:0.1015444)30:0.0415474,((Sulso_1589748:0.0763870,(Sulto_1592172:0.0270870,Sulac_7060728:0.0965128)100:0.…
COG1157	(((((((((Naneq_4161:1.052128,(Stama_1264:0.364460,(Calma_1263:0.174607,(Thete_9990:0.078513,(Pyrae_1831:0.013597,(Pyris_1198:0.016527,Pyrca_1264:0.030855)60:0.017376)99:0.033332)100:0.092722)100:0.347468)38:0.097762)6:0.007559,(((Hypbu_1240:0.141319,Aerpe_1184:0.142322)52:0.041708,(Sulso_1589:0.087524,(Sulac_7060:0.101396,Sulto_1592:0.027430)98:0.043982)100:0.240404)93:0.057745,(Censy_1181:0.4665…
[truncated: 5,930 more rows]
